# Supplementary material for: Light triggers a network switch between circadian morning and evening oscillators controlling behaviour during daily temperature cycles
Source: PLoS Genet. 2022 Nov 11;18(11):e1010487. doi: 10.1371/journal.pgen.1010487 (PMC9683589; doi:10.1371/journal.pgen.1010487)
Supplement: S1 Data — Excel file containing all data used for generating main and supplemental Figure graphs as well as statistical tests. (XLSX) [file pgen.1010487.s008.xlsx]

## Sheet: Fig. 1,S1 LD
Related to 1B, 1C and 1D, S1B and S1C
time
1		51.3158	60.3306	100	84.3137	52.6316	63.9098	27.551	42.5373	58.3333	57.6087	60.4651	55.5556	60	39.3939	45.283	68.8073	94.8276	54.3689	49.2857	61.6	68.75	61.3636	59.0361	59.8726	53.8961	73.6527	70.922	58.5227	62.7219	100	100	67.7215	88.2353	90.5512	55.625	74.1722	76.2376	51.4851	83.6957	51.7588	99.3827	80.8743	100	100	53.2544	97.619	95.8333	79.661
31		17.1053	46.281	26.1682	50.9804	54.9708	63.1579	22.449	30.597	18.75	23.913	23.2558	43.6508	36	34.0909	33.9623	31.1927	75.8621	28.1553	42.8571	49.6	49.3056	57.5758	36.747	49.6815	42.8571	55.0898	66.6667	47.7273	56.8047	77.5862	73.1092	66.4557	52.9412	77.1654	35.625	45.6954	63.3663	46.5347	35.8696	47.2362	77.1605	63.388	66.4384	60.9756	43.787	60.3175	100	72.8814
61		13.1579	21.4876	2.80374	29.4118	7.60234	58.6466	9.69388	21.6418	20.8333	6.52174	8.52713	20.6349	20	7.57576	18.8679	13.7615	61.2069	43.6893	33.5714	19.2	27.7778	25.7576	16.8675	40.7643	37.6623	29.9401	46.0993	34.6591	48.5207	67.2414	56.3025	56.962	25.4902	38.5827	20.625	35.0993	58.4158	49.505	27.1739	38.191	62.963	51.3661	47.9452	32.5203	40.2367	82.5397	73.6111	72.8814
91		1.31579	10.7438	0	19.6078	11.6959	31.5789	1.02041	2.98507	2.08333	9.78261	4.65116	0	37	9.84848	17.9245	14.6789	63.7931	3.8835	8.57143	30.4	19.4444	0	8.43373	22.9299	30.5195	15.5689	21.2766	32.9545	14.2012	41.3793	26.8908	20.8861	0	21.2598	26.875	13.245	31.6832	3.9604	8.69565	21.1055	59.2593	58.4699	42.4658	28.4553	30.1775	40.4762	60.4167	38.1356
121		17.1053	0	0	9.80392	0.584795	32.3308	2.55102	0	0	15.2174	3.87597	0	2	2.27273	1.88679	4.58716	38.7931	6.79612	0	8	14.5833	3.78788	0.60241	2.54777	10.3896	7.18563	10.6383	0.568182	0	0	7.56303	11.3924	18.6275	21.2598	0	21.1921	17.8218	0	15.2174	31.1558	21.6049	50.2732	30.8219	0	29.5858	17.4603	61.1111	17.7966
151		0	1.65289	0	11.7647	1.16959	19.5489	4.08163	0	0	5.43478	3.10078	0	6	3.0303	0	0	19.8276	2.91262	0	0	0	61.3636	13.8554	2.54777	9.09091	35.9281	4.25532	22.7273	4.73373	25.8621	2.52101	8.22785	1.96078	24.4094	0	0	1.9802	0	1.08696	12.0603	14.8148	34.9727	29.4521	0	17.1598	0	22.9167	5.9322
181		0	0	0	20.5882	0	0	33.1633	0	0	6.52174	0	0	0	2.27273	0	0	8.62069	10.6796	0	0	0	0	2.40964	4.4586	0	17.3653	29.7872	19.3182	14.7929	2.58621	4.20168	0	43.1373	0	0	23.1788	21.7822	0	7.6087	0	0	24.0437	25.3425	0	26.6272	0	54.1667	15.2542
211		9.86842	0	0	29.4118	0	0	6.63265	0	0	5.43478	6.20155	0.793651	6	6.06061	5.66038	0	11.2069	5.82524	0	0	16.6667	0	1.80723	0.636943	0	0.598802	0	0	0	14.6552	20.1681	4.43038	0	0	0	3.31126	0	51.9802	14.1304	13.5678	0	22.9508	62.3288	0	10.6509	0	5.55556	19.4915
241		7.89474	0	0	13.7255	0	0	14.2857	0	0	3.26087	6.20155	0	9	18.9394	7.54717	0	0.862069	0	0	0	28.4722	15.9091	0.60241	0	0	6.58683	0	0	0	11.2069	15.1261	2.53165	0	0	0	2.64901	5.94059	15.3465	1.08696	26.1307	0	1.63934	0	0	0	0	2.77778	22.0339
271		5.26316	0	0	41.1765	7.01754	0	2.55102	0	0	5.43478	20.155	0	1	25.7576	0.943396	0	0	1.94175	0	0	6.94444	46.2121	2.40964	1.91083	1.2987	5.98802	0	33.5227	0	6.89655	10.9244	6.96203	0	31.4961	0	23.8411	0	0	4.34783	0	0	0	3.42466	0	0	0	18.0556	0
301		8.55263	0	0	0.980392	3.50877	0	4.08163	0	14.5833	11.9565	22.4806	0	1	0	3.77358	0	0	0	0	0	0	0	9.63855	8.28025	11.6883	0	0	0	0.591716	14.6552	6.72269	0	0	5.51181	0	15.2318	0	0	2.17391	12.0603	0	0	0	0	0	0	0.694444	0
331		7.89474	0	0	5.88235	8.18713	0	1.53061	0	8.33333	7.6087	20.155	0	4	3.78788	25.4717	0	0	0	0	0	0	0	0	3.18471	9.09091	0	0	2.27273	2.36686	13.7931	6.72269	1.26582	0.980392	6.29921	0	7.94702	23.7624	0	0	9.54774	0	0	10.274	0	0	0	1.38889	0
361		0	0	0	5.88235	3.50877	0	0.510204	16.4179	14.5833	6.52174	4.65116	0	0	3.0303	0	0	0.862069	0	0	0	0	0	19.8795	0	8.44156	0	12.766	0	6.50888	6.03448	0.840336	6.96203	0	0	0	0.662252	8.91089	0	1.08696	1.50754	1.23457	0	30.8219	0	0	0	16.6667	0
391		0	0	0	2.94118	2.92398	0	0	1.49254	0	3.26087	0.775194	0	0	24.2424	0	0	1.72414	1.94175	5	0	0	0	6.62651	21.6561	0	0	3.5461	0	5.91716	0	32.7731	8.22785	0	24.4094	0	0	1.9802	0	0	33.6683	19.7531	0.546448	32.1918	0	0	0	7.63889	45.7627
421		0	0	0	2.94118	0	0	4.08163	0.746269	4.16667	0	19.3798	0	0	5.30303	0	0	0.862069	0.970874	7.14286	0	0	0	7.22892	0	0	34.7305	30.4965	0	0	0	3.36134	14.557	0	0	0	0	0.990099	0	0	16.5829	0	0	0.684932	0	0	0	1.38889	0
451		5.92105	0	0	0.980392	0	0	0.510204	2.98507	0	0	0	0	0	0	28.3019	0	5.17241	0	10	0	0	0	0	0	1.94805	0	39.7163	0	0	0	0	0	0	22.0472	0	3.31126	0	0.990099	0	32.1608	0	0	24.6575	0	14.7929	0	13.8889	0
481		0	32.2314	0	1.96078	0	0	1.53061	6.71642	0	0	0	0	0	0	2.83019	0	0	0	9.28571	0	0	0	0	0	27.9221	1.1976	40.4255	36.3636	0	0	0	0	0	71.6535	0	1.3245	0	48.0198	0	18.0905	0	0	10.9589	0	23.6686	0	34.7222	0
511		0	52.8926	0	7.84314	0	0	12.7551	0	0	0	0	0	0	0	23.5849	0	0	0	23.5714	47.2	0	0	0	2.54777	1.2987	31.1377	43.2624	18.75	0	6.89655	34.4538	0	0	40.1575	0	65.5629	57.4257	49.505	0	2.51256	11.7284	30.6011	1.36986	53.6585	30.7692	50.7937	30.5556	0
541		22.3684	52.0661	12.1495	100	1.75439	14.2857	21.4286	30.597	0	7.6087	0	11.1111	0	0	38.6792	0	0	1.94175	2.85714	0	0	40.1515	0	36.9427	19.4805	15.5689	49.6454	25.5682	0.591716	51.7241	52.9412	31.6456	50.9804	44.8819	0	1.3245	32.6733	44.0594	0	0	58.642	44.8087	36.3014	78.0488	5.32544	11.9048	61.8056	0
571		39.4737	65.2893	13.0841	74.5098	70.7602	55.6391	11.2245	64.9254	0	67.3913	39.5349	100	0	0	32.0755	0	18.1034	33.9806	27.8571	24.8	0	9.09091	38.5542	36.9427	42.8571	54.491	51.773	31.25	3.5503	56.0345	33.6134	46.8354	50.9804	60.6299	56.25	54.3046	52.4752	50	0	40.201	80.2469	60.6557	28.0822	65.0407	36.6864	76.9841	32.6389	0
601		38.1579	64.4628	70.0935	84.3137	67.8363	60.1504	11.2245	50	89.5833	70.6522	73.6434	42.8571	87	68.9394	32.0755	17.4312	91.3793	40.7767	72.1429	25.6	0	38.6364	36.1446	44.586	29.8701	48.503	90.7801	35.7955	58.5799	63.7931	57.1429	56.3291	72.549	59.0551	0.625	56.9536	53.4653	52.9703	100	23.1156	82.0988	46.4481	50	64.2276	34.9112	51.5873	56.25	67.7966
631		26.3158	46.281	49.5327	79.4118	73.6842	74.4361	16.8367	70.1493	81.25	58.6957	63.5659	41.2698	81	51.5152	49.0566	66.055	76.7241	26.2136	52.1429	60	47.2222	40.1515	38.5542	40.1274	46.7532	50.2994	59.5745	46.0227	56.8047	70.6897	64.7059	66.4557	91.1765	48.8189	58.75	47.0199	53.4653	58.9109	91.3043	34.6734	88.8889	59.5628	45.8904	61.7886	40.2367	60.3175	62.5	87.2881
661		38.1579	61.157	61.6822	76.4706	76.0234	81.9549	25.5102	82.8358	83.3333	88.0435	94.5736	39.6825	92	51.5152	76.4151	74.3119	98.2759	33.9806	63.5714	84.8	42.3611	72.7273	52.4096	50.3185	59.0909	58.6826	73.7589	69.3182	53.2544	91.3793	71.4286	65.8228	88.2353	59.8425	66.875	71.5232	55.4455	70.7921	91.3043	38.191	99.3827	67.7596	69.863	65.8537	36.6864	46.8254	66.6667	76.2712
691		37.5	66.1157	73.8318	73.5294	75.4386	100	20.9184	100	83.3333	69.5652	87.5969	68.254	100	75.7576	91.5094	55.9633	100	46.6019	65	100	58.3333	70.4545	50	54.1401	81.8182	76.6467	79.4326	67.6136	70.4142	98.2759	81.5126	77.2152	100	61.4173	78.125	56.2914	60.396	66.3366	95.6522	40.201	100	84.6995	71.9178	100	46.1538	48.4127	52.0833	76.2712
721		100	57.8512	73.8318	55.8824	100	67.6692	100	58.209	47.9167	100	100	53.9683	71	100	100	100	68.9655	42.7184	100	97.6	100	88.6364	100	100	100	100	100	100	100	63.7931	85.7143	100	87.2549	100	100	100	70.297	100	88.0435	100	77.7778	66.1202	85.6164	84.5528	100	100	72.2222	100
751		0.657895	0	3.73832	0	38.5965	0	0	0	0	0	0	0	0	0	0	23.8532	0	0	22.8571	0	27.0833	100	0	77.707	9.09091	81.4371	18.4397	80.6818	76.9231	0	0	55.0633	0	39.3701	15.625	55.6291	0	89.604	0	36.6834	14.1975	1.63934	66.4384	0	71.5976	7.93651	18.0556	0
781		0.657895	0	4.6729	21.5686	0	25.5639	3.57143	0	0	0	0	0	0	0	0	0	9.48276	0	0	0	20.1389	68.1818	0	0	22.7273	59.2814	2.12766	0	2.36686	0	0	0	0	27.5591	10	0	0	76.2376	0	34.6734	27.7778	0	5.47945	0	20.1183	6.34921	0.694444	11.0169
811		2.63158	0	0.934579	3.92157	0	1.50376	1.02041	0	0	0	0	0	0	0	0	0	0	0	0	0	0.694444	3.0303	0	8.28025	2.5974	14.3713	21.9858	0	14.2012	0	0	0	0	1.5748	21.25	0	0	5.94059	0	46.7337	4.93827	0	28.0822	0	0	0	34.0278	30.5085
841		0	13.2231	6.54206	0	0	0	1.02041	0	0	0	0	3.96825	0	0	0	0	0	0	0	0	0	28.7879	0	0	12.987	3.59281	12.766	0	0	0	0	0	0	0	5.625	0	0	0	0	22.1106	16.6667	0	43.8356	0	15.9763	2.38095	29.8611	0
871		0	9.91736	2.80374	17.6471	0	0	0.510204	20.8955	0	0	0	0.793651	0	0	1.88679	0	9.48276	0	0	0	0	6.81818	0	49.0446	43.5065	11.3772	15.6028	0	0	0	0	0	0	0	2.5	0	0	0	0	17.5879	15.4321	0	43.1507	0	0.591716	3.96825	63.1944	0
901		2.63158	54.5455	0	0.980392	0	27.0677	13.2653	44.0299	0	0	0	0	0	0	44.3396	0	3.44828	0	0	43.2	0	34.0909	0	1.91083	0	12.5749	0	0	0	0	0	0	64.7059	0	28.75	0	0	0	0	19.0955	18.5185	0.546448	0	3.25203	8.28402	33.3333	18.0556	0
931		31.5789	0	28.972	6.86275	0	0	1.53061	50	0	0	13.1783	0	0	0	6.60377	0	0	0	1.42857	0	0	0	0	5.73248	0	68.2635	0	0	64.497	0	0	0	42.1569	0	61.875	0	0	0	0	74.8744	0	0.546448	0	0	34.9112	19.8413	0	0
961		22.3684	0	4.6729	24.5098	0	9.77444	7.14286	34.3284	0	0	0.775194	0	0	0	16.9811	0	0	0	0	0	61.1111	3.78788	0	0	0	67.0659	0	0	52.071	0	0	6.96203	50.9804	0	14.375	0	0	0	0	60.3015	67.9012	0	0	30.8943	0	7.14286	0	0
991		0	0	0	8.82353	0	21.0526	27.0408	35.8209	0	0	0	0	0	0	12.2642	0	0	0	0	37.6	2.77778	7.57576	0	37.5796	0	19.7605	0	0	0	0	0	11.3924	7.84314	0	0	0	0	0	0	25.1256	21.6049	0	0	16.2602	0	16.6667	9.72222	0
1021		0	0	19.6262	18.6275	1.16959	7.5188	0	12.6866	16.6667	0	13.9535	0	0	0	5.66038	0	0	0	0	0	0	78.0303	9.03614	0	0	0.598802	0	62.5	0	0	0	10.7595	4.90196	0	0	0	0	0	0	17.5879	0	0	0	0	0	0.793651	13.1944	0
1051		0	0	4.6729	10.7843	0	0	0	0	2.08333	0	3.87597	0	0	0	3.77358	0	11.2069	0	0	0	0	68.9394	6.0241	0	0	68.2635	0	10.7955	0	0	0	20.2532	80.3922	56.6929	0	0	0	0	0	0	0	0.546448	33.5616	2.43902	0	3.96825	0	14.4068
1081		0	0	0.934579	30.3922	0	0	0	2.98507	12.5	0	13.1783	0	0	0	0	0	16.3793	0	0	0	0	0	12.6506	0	0	52.6946	0	0	20.1183	44.8276	0	14.557	0	0	0	0	0	0	0	0	0	0	37.6712	13.8211	41.4201	0	0	19.4915
1111		0	0	7.47664	0	0	0	0	5.22388	45.8333	0	0.775194	11.1111	0	0	0	0	0	0	0	0	50.6944	0	8.43373	27.3885	38.3117	28.1437	72.3404	36.9318	0.591716	18.1034	0	0	0	58.2677	0	0	0	32.1782	0	45.2261	0	0	0	1.62602	40.8284	0	0	0
1141		0	25.6198	0.934579	0	0	0	0	0	0	0	49.6124	2.38095	0	0	0	0	0	0	0	0	4.16667	0	0	67.5159	1.2987	0	8.51064	22.7273	18.3432	10.3448	0	0	0	64.5669	0	0	43.5644	53.4653	66.3043	38.191	0	100	67.1233	15.4472	27.2189	0	0	0
1171		32.8947	12.3967	2.80374	0	0	0	0	0	0	0	15.5039	0	26	0	49.0566	0	0	0	0	0	0	0	0	32.4841	0	0	0.70922	0	66.2722	34.4828	0	0	0	0	0	9.93377	41.5842	0	31.5217	0	0	51.9126	53.4247	4.87805	14.2012	0	0	0
1201		26.9737	4.13223	0	0	0	0	0	6.71642	0	0	15.5039	0	0	0	0	0	0	0	0	0	0	0	0	0	0	0	0	0	0	54.3103	0	0	0	0	0	32.4503	0	0	38.0435	0	0	0	0	30.0813	0	0	0	0
1231		0	62.8099	0	0	0	33.0827	0	0	16.6667	0	14.7287	0	0	0	9.43396	0	6.89655	0	0	0	15.2778	0	0	0	0	1.1976	22.695	0	0	0	0	0	0	0	0	40.3974	9.90099	54.4554	0	29.6482	0	0	0	55.2846	0	0	0	0
1261		0	24.7934	42.0561	0	0	48.1203	0	0	100	26.087	0	23.8095	15	0	0	0	0	0	30	0	18.75	0	36.747	0	68.1818	58.0838	71.6312	0	0	0	0	31.0127	0	0	28.75	6.62252	84.1584	53.9604	0	35.1759	0	0	50.6849	16.2602	7.69231	0	21.5278	0
1291		0	0	7.47664	73.5294	0	45.1128	48.4694	0	16.6667	55.4348	0	53.9683	4	0	61.3208	0	5.17241	0	18.5714	0	0	56.0606	36.1446	0	1.2987	35.3293	74.4681	0	21.8935	0	0	40.5063	69.6078	5.51181	78.75	0	0	61.8812	0	0	54.321	0	13.0137	0	32.5444	75.3968	59.0278	0
1321		0	0	9.34579	94.1176	15.2047	0	1.02041	5.22388	0	29.3478	26.3566	51.5873	64	53.7879	91.5094	0	34.4828	0	61.4286	68.8	0	68.1818	31.9277	43.949	0	0	73.0496	16.4773	72.7811	0	55.4622	0	72.549	76.378	0	14.5695	0	58.4158	0	0	65.4321	0	39.0411	0	36.6864	34.127	0	0
1351		0	8.26446	0	28.4314	64.3275	0	8.16327	75.3731	20.8333	0	0	3.1746	49	25.7576	21.6981	0	10.3448	73.7864	0	12	67.3611	14.3939	29.5181	42.6752	0	0	52.4823	73.8636	63.3136	50	62.1849	0	60.7843	34.6457	0	47.6821	0	59.4059	22.8261	16.0804	13.5802	0	54.7945	3.25203	42.6036	0	0	41.5254
1381		0	76.0331	7.47664	46.0784	60.2339	12.0301	37.7551	44.0299	45.8333	34.7826	48.8372	0	7	1.51515	94.3396	0	0	100	0	52	54.1667	7.57576	45.1807	34.3949	0	51.497	0	16.4773	68.0473	53.4483	0	36.0759	53.9216	56.6929	0	9.27152	100	62.8713	44.5652	79.8995	0	77.5956	52.0548	73.1707	0	0	0	67.7966
1411		36.1842	100	2.80374	35.2941	38.5965	49.6241	18.3673	0	29.1667	5.43478	55.0388	27.7778	41	25.7576	16.9811	14.6789	46.5517	32.0388	60.7143	16.8	47.9167	81.8182	53.012	34.3949	0	67.0659	44.6809	31.25	58.5799	11.2069	0	0	75.4902	70.0787	50.625	49.0066	95.0495	62.8713	25	33.1658	50.6173	71.0383	84.9315	58.5366	39.645	25.3968	32.6389	43.2203
time
1		61.7391	23.2558	67.5214	41.4894	45.2055	59.0164	42.3529	22.2222	68.4211	30.3922	49.1803	76.5217	29.2035	100	74.3243	81.8182	42.4242	59.0909	42.623	40.7767	66.6667	66.6667	44.5161	65.6489	42.1488	40.5405	37.2973	76	50.4348	26.2136	45.1613	65.1515	42.1488	45.7143	68.5393	28.9474	65.6489	28.3871	37.9147	28.4404	64.4444	50.6944	32.4022	55.3571	65.0794	47.9592	45.5446	43.1373
31		37.3913	16.2791	61.5385	28.7234	19.1781	21.3115	7.05882	33.3333	73.6842	8.82353	31.1475	57.3913	17.6991	37.1429	27.027	46.5909	20.202	40	38.5246	26.2136	49.0741	43.2432	61.2903	38.9313	38.843	8.10811	36.2162	100	34.7826	14.5631	24.1935	21.2121	21.4876	42.1429	56.1798	24.5614	29.771	18.0645	26.5403	37.6147	31.1111	11.1111	30.1676	39.2857	50	31.6327	8.91089	23.5294
61		27.8261	15.1163	59.8291	27.6596	2.73973	18.0328	17.6471	0	35.5263	16.6667	36.0656	40	7.07965	34.2857	62.1622	53.4091	14.1414	28.1818	27.0492	15.534	14.8148	39.6396	43.871	27.4809	52.8926	18.9189	46.4865	38.6667	18.2609	21.3592	11.2903	22.7273	16.5289	30	31.4607	6.14035	22.9008	30.3226	15.6398	64.2202	33.3333	20.8333	28.4916	21.4286	51.5873	27.551	11.8812	11.7647
91		11.3043	3.48837	31.6239	27.6596	8.21918	11.4754	8.23529	0	55.2632	0	14.7541	12.1739	9.73451	20	16.2162	39.7727	24.2424	21.8182	23.7705	33.9806	16.6667	25.2252	34.1935	10.687	28.0992	5.40541	41.0811	37.3333	19.1304	9.70874	15.3226	19.697	15.7025	22.8571	20.2247	12.2807	7.63359	21.2903	12.3223	35.7798	14.4444	9.72222	22.3464	24.4048	34.127	21.4286	28.7129	10.7843
121		0.869565	31.3953	11.1111	5.31915	9.58904	3.27869	11.7647	0	13.1579	0	3.27869	8.69565	0.884956	5.71429	0	9.09091	0	0.909091	5.7377	8.73786	0	20.7207	26.4516	12.2137	33.0579	20.2703	27.027	5.33333	20	9.70874	0	7.57576	0	10	6.74157	1.75439	8.39695	4.51613	6.63507	24.7706	17.7778	5.55556	6.70391	27.381	26.9841	18.3673	12.8713	8.82353
151		0	23.2558	6.83761	2.12766	8.21918	6.55738	5.88235	0	0	0	6.55738	0	0	11.4286	0	44.3182	8.08081	11.8182	20.4918	19.4175	26.8519	0	27.0968	1.52672	20.6612	6.75676	30.2703	26.6667	0	1.94175	0	28.7879	0	0	15.7303	17.5439	22.1374	2.58065	15.6398	37.6147	0	14.5833	0	5.95238	3.96825	4.08163	3.9604	5.88235
181		0	12.7907	0	0	0	9.83607	0	0	0	0	18.0328	7.82609	0	0	60.8108	28.4091	12.1212	15.4545	27.0492	9.70874	0	0.900901	11.6129	35.1145	13.2231	22.973	31.3514	0	1.73913	3.8835	39.5161	21.2121	26.4463	18.5714	1.1236	1.75439	15.2672	5.16129	0	22.0183	0	46.5278	0	8.33333	17.4603	3.06122	12.8713	11.7647
211		0	18.6047	0	0	0	8.19672	7.05882	0	0	1.96078	40.9836	7.82609	0	8.57143	20.2703	0	7.07071	0	0	9.70874	0	0	30.3226	0	31.405	0	17.8378	0	0	0	0	0	4.95868	0	0	0	0	0	0	9.17431	21.1111	0	0	15.4762	15.873	22.449	10.8911	10.7843
241		0	11.6279	0	0	0	11.4754	0	0	0	3.92157	9.83607	26.9565	0	8.57143	17.5676	22.7273	52.5253	0	0	9.70874	0	0	1.29032	25.1908	14.0496	6.75676	18.9189	0	0	0	30.6452	24.2424	0	0	0	0	1.52672	0	0	19.2661	16.6667	0	1.11732	0	18.254	13.2653	24.7525	14.7059
271		0	1.16279	0	0	0	3.27869	7.05882	0	0	1.96078	29.5082	9.56522	11.5044	0	31.0811	2.27273	0	21.8182	0	5.82524	0	0	23.871	32.8244	8.26446	5.40541	12.973	0	0	0	23.3871	0	0	6.42857	0	0	32.0611	0	0.473934	20.1835	1.11111	0	21.7877	7.7381	0	7.14286	4.9505	15.6863
301		0	17.4419	0	0	0	3.27869	2.35294	0	0	6.86275	22.9508	5.21739	2.65487	0	37.8378	40.9091	0	0	0	0	37.963	0	19.3548	3.81679	0.826446	13.5135	0	2.66667	16.5217	0	4.83871	0	0	7.14286	0	24.5614	1.52672	0	0	0.917431	40	18.75	1.67598	44.6429	1.5873	2.04082	8.91089	0
331		0	13.9535	0	0	0	13.1148	2.35294	0	0	0	0	17.3913	14.1593	0	0	3.40909	24.2424	21.8182	0	0	0	0	0	39.6947	0	4.05405	0	17.3333	6.95652	0	24.1935	6.06061	0	3.57143	0	3.50877	0	14.8387	0	0	4.44444	18.0556	3.35196	2.38095	0	2.04082	4.9505	0
361		0	17.4419	0	0	0	95.082	3.52941	0	0	0	9.83607	27.8261	7.9646	0	32.4324	39.7727	0	14.5455	56.5574	29.1262	25.9259	0	19.3548	0	0.826446	5.40541	36.2162	10.6667	1.73913	0	1.6129	12.1212	0	6.42857	0	4.38596	12.2137	2.58065	19.9052	19.2661	2.22222	26.3889	1.67598	23.8095	18.254	11.2245	11.8812	27.451
391		0	0	0	0	0	24.5902	0	0	0	0	0	5.21739	3.53982	0	0	18.1818	2.0202	7.27273	6.55738	23.301	31.4815	0	29.0323	0	9.91736	0	12.973	8	0	0	0	0	0	2.85714	0	3.50877	0.763359	25.1613	0	6.42202	24.4444	2.08333	3.91061	2.97619	11.1111	4.08163	0	0
421		0.869565	30.2326	0	0	0	6.55738	0	0	0	0	0	4.34783	0	0	20.2703	59.0909	21.2121	0	0	0	0	0	16.7742	0	42.1488	6.75676	0	9.33333	0	0	46.7742	0	0	39.2857	0	0	0	12.2581	2.8436	0	15.5556	0	2.23464	1.78571	6.34921	20.4082	0	0
451		22.6087	8.13953	0	0	0	42.623	0	0	0	0	0	7.82609	6.19469	0	43.2432	13.6364	0	0	0	0	0	0	1.29032	0	0	20.2703	0	44	8.69565	0	22.5806	36.3636	0	8.57143	0	0	0	0	0	0	11.1111	0	1.11732	20.2381	66.6667	0	0	0.980392
481		4.34783	0	0	0	0	0	0	0	0	0	0	0	4.42478	0	0	0	0	0	0	30.0971	2.77778	0	20.6452	37.4046	0	0	11.8919	0	0	0	13.7097	0	0	0	26.9663	0	0	0	0	29.3578	0	11.1111	31.2849	14.881	56.3492	4.08163	0	32.3529
511		2.6087	0	0.854701	6.38298	0	0	0	0	0	0	0	0	6.19469	0	0	0	0	15.4545	0	7.76699	24.0741	0	18.0645	10.687	26.4463	0	31.3514	58.6667	20.8696	0	0	6.06061	0	0	100	0	0	2.58065	0	3.66972	0	4.16667	0	0	14.2857	2.04082	0	0
541		0	29.0698	3.4188	13.8298	0	24.5902	0	0	0	0	67.2131	5.21739	1.76991	0	6.75676	0	0	24.5455	0	21.3592	0	0	13.5484	19.084	6.61157	0	5.94595	48	5.21739	0	0	0	9.09091	0	2.24719	39.4737	0	0	0	27.5229	15.5556	0	20.1117	34.5238	26.1905	0	0	14.7059
571		8.69565	5.81395	9.40171	100	0	3.27869	0	0	0	0	6.55738	3.47826	0	5.71429	50	68.1818	2.0202	14.5455	25.4098	30.0971	64.8148	17.1171	20.6452	19.084	27.2727	4.05405	33.5135	46.6667	14.7826	0	37.0968	10.6061	1.65289	13.5714	60.6742	29.8246	0	0	0	15.5963	17.7778	0	6.70391	24.4048	58.7302	0	0	1.96078
601		1.73913	4.65116	1.7094	17.0213	0	3.27869	4.70588	0	0	0	95.082	0	4.42478	22.8571	0	34.0909	26.2626	29.0909	22.9508	25.2427	0	36.9369	14.1935	19.8473	17.3554	1.35135	25.4054	0	17.3913	0	2.41935	6.06061	18.1818	39.2857	59.5506	20.1754	0	0	46.4455	14.6789	22.2222	0	15.6425	19.6429	12.6984	0	31.6832	22.549
631		66.9565	0	1.7094	0	0	0	31.7647	0	0	0	21.3115	0.869565	30.0885	28.5714	28.3784	23.8636	52.5253	31.8182	12.2951	21.3592	12.963	29.7297	24.5161	15.2672	19.8347	22.973	34.0541	0	34.7826	14.5631	29.0323	13.6364	58.6777	18.5714	19.1011	31.5789	0	0	35.0711	15.5963	35.5556	2.77778	13.4078	25	40.4762	0	0	19.6078
661		78.2609	3.48837	46.1538	20.2128	0	29.5082	0	0	22.3684	0	63.9344	0	23.0088	25.7143	47.2973	34.0909	48.4848	30	13.9344	13.5922	100	24.3243	31.6129	29.0076	18.1818	37.8378	33.5135	56	20.8696	11.6505	14.5161	30.303	38.0165	35.7143	35.9551	28.0702	0	0	9.95261	14.6789	20	0	21.2291	27.381	35.7143	0	22.7723	25.4902
691		56.5217	39.5349	51.2821	10.6383	0	32.7869	36.4706	0	13.1579	0	44.2623	26.087	7.9646	42.8571	39.1892	31.8182	44.4444	26.3636	25.4098	29.1262	25.9259	38.7387	27.7419	0	21.4876	5.40541	31.3514	57.3333	39.1304	29.1262	23.3871	12.1212	29.7521	35	41.573	21.0526	20.6107	12.2581	24.1706	37.6147	18.8889	21.5278	26.257	30.3571	28.5714	42.8571	1.9802	9.80392
721		100	100	100	76.5957	100	100	96.4706	100	100	100	100	100	100	48.5714	100	100	100	100	91.8033	100	96.2963	100	100	99.2366	100	100	96.2162	90.6667	100	73.7864	100	100	53.719	80.7143	57.3034	77.193	100	100	81.0427	89.9083	100	100	89.3855	80.9524	100	100	100	95.098
751		64.3478	3.48837	99.1453	47.8723	6.84932	0	100	0	0	3.92157	0	86.9565	8.84956	0	0	65.9091	0	60	59.0164	77.6699	25	70.2703	59.3548	47.3282	55.3719	32.4324	76.2162	0	75.6522	99.0291	52.4194	0	0	75	0	49.1228	5.34351	57.4194	28.91	3.66972	1.11111	78.4722	0	100	31.746	0	0	0
781		85.2174	0	19.6581	10.6383	0	0	56.4706	0	0	4.90196	0	67.8261	0.884956	0	0	54.5455	0	0	8.19672	41.7476	0	72.0721	56.7742	0	0	0	57.2973	0	33.0435	44.6602	20.1613	92.4242	0	0	0	14.0351	26.7176	40	0	0	0	21.5278	0	19.6429	0	0	0	0
811		20	2.32558	33.3333	0	0	8.19672	0	0	0	0.980392	0	0.869565	49.5575	0	0	0	0	0	0	0	0	45.9459	21.2903	0	0	0	0	0	0	0	0	34.8485	0	0	0	8.77193	22.1374	1.29032	0	87.156	0	0	0.558659	0	0	0	0	0
841		0	22.093	0	0	0	0	0	0	0	0.980392	0	0	1.76991	0	0	0	61.6162	0	0	20.3883	0	0	3.87097	0	0	0	0	0	0	0	57.2581	0	0	0	0	0	0	0	0	31.1927	0	0	50.838	0	0	0	0	0
871		0	4.65116	21.3675	0	0	0	0	0	0	7.84314	0	0	0.884956	0	18.9189	69.3182	43.4343	0	0	64.0777	0	0	20	0	0	0	0	0	0	0	24.1935	0	0	0	0	82.4561	0	35.4839	0.473934	0	0	0	0	55.3571	82.5397	0	0	0
901		0	11.6279	10.2564	0	0	0	0	0	0	18.6275	0	0	0	0	2.7027	18.1818	0	0	0	0	36.1111	0	89.0323	88.5496	0	0	0	0	0	0	0	0	0	0	0	94.7368	0	6.45161	0	0	0	0	0	38.6905	34.9206	0	14.8515	100
931		0	0	11.1111	0	0	0	0	0	0	0	0	0	63.7168	0	4.05405	0	0	0	0	0	25	0	56.7742	14.5038	0	0	2.7027	0	0	0	0	0	100	0	0	0	0	5.16129	0	0	0	0	0	51.1905	0	0	12.8713	19.6078
961		0	15.1163	0	0	0	0	0	0	0	14.7059	0	0	32.7434	0	6.75676	43.1818	0	0	12.2951	47.5728	0	0	56.7742	0	0	0	0.540541	0	0	53.3981	0	0	11.5702	0	0	0	0	14.8387	0	0	0	0	1.11732	29.7619	0	0	11.8812	0
991		0	13.9535	0	0	0	0	0	0	0	0	0	0	0	0	0	9.09091	0	1.81818	95.9016	1.94175	0	0	29.0323	0	68.595	0	100	0	0	32.0388	0	0	0	0	0	0	0	5.80645	63.981	0	0	45.8333	0	43.4524	0	0	0	49.0196
1021		0	3.48837	0	0	0	0	0	0	0	29.4118	0	0	0	0	16.2162	28.4091	0	0.909091	9.83607	0	0	0	0.645161	0	52.8926	14.8649	87.5676	0	0	0	0	0	0	3.57143	0	0	0	2.58065	35.545	0	0	86.8056	0	0	14.2857	32.6531	0	12.7451
1051		0	70.9302	35.0427	0	0	8.19672	0	0	34.2105	0	0	0	0	62.8571	0	73.8636	0	9.09091	0	0	0	0	0	0	0	52.7027	1.08108	0	0	0	0	0	0	100	0	0	0	3.87097	0	0	41.1111	3.47222	0	0	42.8571	43.8776	0	67.6471
1081		30.4348	44.186	71.7949	0	0	93.4426	0	0	17.1053	0	0	0	0	0	1.35135	81.8182	54.5455	65.4545	0	61.165	0	0	43.871	87.0229	0	18.9189	0	24	0	0	0	0	0	36.4286	73.0337	0	0	0	0	0	33.3333	29.1667	0	0	0	0	0	0
1111		26.9565	47.6744	41.8803	0	0	78.6885	0	0	21.0526	0	0	0	0	0	93.2432	6.81818	50.5051	0	0	29.1262	0	0	52.2581	0	13.2231	0	77.8378	73.3333	0	0	0	39.3939	0	4.28571	2.24719	0	0	0	0	4.58716	41.1111	16.6667	0	0	0	0	0	0
1141		0	1.16279	0	0	0	0	0	0	0	12.7451	0	24.3478	2.65487	0	52.7027	0	0	0	0	0	55.5556	0	40	0	80.1653	0	30.2703	0	0	0	86.2903	34.8485	0	0.714286	0	0	9.16031	0	1.89573	100	0	0	0	25.5952	0	26.5306	0	0
1171		0	0	0	31.9149	8.21918	0	0	0	0	0	0	22.6087	69.0265	0	0	0	0	0	0	0	4.62963	0	14.1935	0	27.2727	0	0	0	0	0	50.8065	0	0	0.714286	0	0	67.1756	23.871	9.00474	19.2661	0	0	0	55.9524	0	12.2449	0	0
1201		0	10.4651	5.12821	29.7872	0	0	0	0	39.4737	0.980392	0	7.82609	13.2743	0	0	0	0	0	0	27.1845	28.7037	0	0	0	0	4.05405	0	0	0	0	0	0	0	27.8571	0	0	0	36.129	100	46.789	0	0	0	33.9286	49.2063	0	0	0
1231		0	0	68.3761	0	0	0	0	0	5.26316	71.5686	39.3443	0	3.53982	0	0	65.9091	0	0	0	80.5825	0	0	40	0	28.0992	0	0	2.66667	25.2174	33.0097	0	25.7576	11.5702	45	46.0674	0	0	27.7419	1.89573	1.83486	73.3333	0	0	29.7619	37.3016	0	0	27.451
1261		1.73913	0	35.0427	0	4.10959	98.3607	0	36.1111	72.3684	7.84314	13.1148	0	47.7876	34.2857	0	0	0	46.3636	6.55738	44.6602	0	26.1261	0	100	42.1488	0	0	0	33.0435	100	0	45.4545	52.8926	0	26.9663	56.1404	0	18.0645	0	25.6881	0	0	0	26.1905	24.6032	0	3.9604	91.1765
1291		63.4783	46.5116	0.854701	22.3404	54.7945	0	0	88.8889	80.2632	26.4706	0	77.3913	24.7788	68.5714	33.7838	0	7.07071	27.2727	100	0	18.5185	42.3423	0	0	51.2397	66.2162	1.62162	49.3333	25.2174	29.1262	63.7097	0	0	35	0	100	0	0	0	33.945	0	0	6.70391	4.7619	31.746	0	21.7822	53.9216
1321		13.0435	0	63.2479	21.2766	0	68.8525	0	0	18.4211	45.098	0	35.6522	46.0177	0	75.6757	35.2273	78.7879	0	18.8525	0	41.6667	10.8108	34.8387	0	53.719	8.10811	83.7838	76	25.2174	56.3107	27.4194	1.51515	30.5785	32.8571	0	37.7193	0	0	38.3886	27.5229	0	0	100	31.5476	6.34921	53.0612	4.9505	23.5294
1351		38.2609	32.5581	50.4274	7.44681	0	54.0984	42.3529	0	68.4211	9.80392	16.3934	43.4783	35.3982	28.5714	28.3784	37.5	44.4444	0	22.1311	51.4563	9.25926	0	50.3226	54.1985	46.281	0	49.7297	76	11.3043	21.3592	0	43.9394	20.6612	27.8571	0	79.8246	60.3053	26.4516	9.47867	49.5413	47.7778	79.8611	36.8715	26.1905	31.746	0	34.6535	7.84314
1381		54.7826	0	58.9744	37.234	0	39.3443	43.5294	0	56.5789	34.3137	40.9836	34.7826	42.4779	65.7143	24.3243	29.5455	32.3232	56.3636	31.9672	22.3301	31.4815	36.036	32.2581	35.8779	61.157	37.8378	47.5676	34.6667	46.9565	52.4272	78.2258	36.3636	20.6612	24.2857	0	0.877193	25.9542	40	0	33.945	35.5556	22.2222	35.7542	31.5476	23.8095	34.6939	5.94059	52.9412
1411		38.2609	5.81395	49.5726	13.8298	52.0548	50.8197	30.5882	0	76.3158	0	36.0656	40.8696	46.0177	54.2857	51.3514	56.8182	53.5354	40	65.5738	52.4272	56.4815	39.6396	23.871	22.1374	65.2893	29.7297	47.027	61.3333	25.2174	19.4175	3.22581	25.7576	27.2727	52.8571	0	57.0175	0	0	15.6398	1.83486	13.3333	6.94444	41.3408	26.7857	37.3016	19.3878	0	21.5686
time
1		26.4706	85.1351	42.6829	46.0784	52.1739	57.7778	26.3158	76.9231	39.0244	40.2062	48.6486	66.6667	53.6842	48.8189	56.25	87.6923	66.2162	96.7033	45.5556	46.6216	34.5324	100	42.4419	91.3043	90.1408	71.3115	85.3933	34.3434	83.0189	36.9048	47.619	23.3333	100	73.3945	45.4545	71.5789	78.022	35.7143	69.697	83.0508	71.7647	98.6842	100	100	61.5385	100	91.1765	81.0811
31		3.92157	54.0541	20.7317	29.4118	47.8261	21.1111	10.5263	33.8462	25.6098	12.3711	59.4595	36.5591	14.7368	16.5354	34.375	18.4615	6.75676	46.1538	23.3333	63.5135	18.705	19.6581	8.13953	47.8261	60.5634	34.4262	59.5506	17.1717	49.0566	10.7143	36.1905	4.16667	47.3684	32.1101	21.2121	61.0526	45.0549	17.8571	8.08081	45.7627	11.7647	17.1053	37.3494	43.6893	11.5385	25.7143	45.5882	8.10811
61		11.7647	0	9.7561	8.82353	11.5942	0	1.75439	9.23077	6.09756	6.18557	9.90991	26.8817	15.7895	3.14961	32.8125	18.4615	0	34.0659	27.7778	17.5676	9.35252	8.54701	0	36.9565	36.6197	12.2951	51.6854	27.2727	92.4528	17.8571	25.7143	0	20	26.6055	11.1111	21.0526	38.4615	39.2857	18.1818	15.2542	38.8235	52.6316	37.3494	0	0	11.4286	16.1765	29.7297
91		9.80392	60.8108	2.43902	9.80392	10.1449	8.88889	3.50877	18.4615	2.43902	4.12371	0	6.45161	16.8421	8.66142	7.8125	13.8462	16.2162	2.1978	13.3333	0	0	5.98291	15.6977	7.6087	12.6761	2.45902	33.7079	45.4545	9.43396	3.57143	15.2381	10.8333	13.6842	19.2661	42.4242	26.3158	7.69231	17.8571	41.4141	30.5085	0	14.4737	32.5301	0	0	22.8571	33.8235	8.10811
121		6.86275	0	17.0732	0	0	17.7778	4.38596	0	4.87805	13.4021	0	0	2.10526	0	1.5625	18.4615	18.9189	0	12.2222	0	20.1439	0	5.81395	0	1.40845	0	61.7978	0	66.0377	0	0	0	0	0	0	0	0	0	12.1212	5.08475	14.1176	27.6316	16.8675	0	38.4615	22.8571	33.8235	0
151		5.88235	0	56.0976	0	11.5942	14.4444	10.5263	0	0	4.12371	0	0	8.42105	0	4.6875	23.0769	5.40541	27.4725	0	0	2.15827	0	0	0	0	0	13.4831	14.1414	3.77358	14.2857	20	1.66667	26.3158	25.6881	0	0	0	11.6071	36.3636	94.9153	5.88235	0	24.0964	11.6505	1.28205	51.4286	29.4118	13.5135
181		6.86275	0	4.87805	14.7059	20.2899	13.3333	2.63158	1.53846	10.9756	9.27835	0	0	18.9474	0	12.5	44.6154	0	1.0989	0	10.8108	12.9496	0.854701	3.48837	3.26087	0	36.0656	32.5843	0	3.77358	10.7143	0	0	17.8947	26.6055	0	0	0	20.5357	15.1515	6.77966	35.2941	15.7895	16.8675	41.7476	0	11.4286	13.2353	5.40541
211		7.84314	0	25.6098	8.82353	23.1884	14.4444	5.26316	44.6154	19.5122	0	0	0	4.21053	0	15.625	0	0	16.4835	0	47.973	3.59712	0	9.88372	8.69565	40.8451	0	29.2135	4.0404	58.4906	10.7143	0	0	5.26316	25.6881	0	0	1.0989	0	9.09091	13.5593	0	68.4211	20.4819	0	6.41026	20	32.3529	9.45946
241		16.6667	0	19.5122	4.90196	20.2899	4.44444	13.1579	30.7692	29.2683	0	0	0	3.15789	0	21.875	20	0	8.79121	0	1.35135	20.8633	0	6.39535	8.69565	18.3099	3.27869	11.236	10.101	16.9811	4.7619	5.71429	0	11.5789	10.0917	0	0	0	10.7143	8.08081	18.6441	0	50	12.0482	0	0	31.4286	89.7059	14.8649
271		0	0	0	4.90196	10.1449	15.5556	9.64912	64.6154	29.2683	0	0	0	3.15789	0	31.25	20	1.35135	4.3956	0	52.7027	5.03597	0	12.7907	6.52174	28.169	9.01639	19.1011	9.09091	28.3019	35.7143	9.52381	5	4.21053	12.844	0	29.4737	0	6.25	8.08081	6.77966	0	0	14.4578	0	0	28.5714	11.7647	10.8108
301		26.4706	0	24.3902	34.3137	23.1884	5.55556	14.0351	4.61538	8.53659	0	0.900901	0	1.05263	0	14.0625	0	0	2.1978	1.11111	0	0	11.9658	3.48837	4.34783	14.0845	7.37705	12.3596	10.101	49.0566	4.7619	9.52381	4.16667	15.7895	20.1835	0	0	0	25.8929	9.09091	3.38983	24.7059	0	10.8434	0	0	25.7143	41.1765	8.10811
331		15.6863	13.5135	15.8537	2.94118	8.69565	7.77778	7.01754	27.6923	25.6098	0	0	0	0	0	34.375	0	0	19.7802	22.2222	0	7.19424	7.69231	1.74419	5.43478	12.6761	4.91803	8.98876	2.0202	0	7.14286	7.61905	5	4.21053	4.58716	0	0	0	6.25	10.101	10.1695	0	0	9.63855	0	0	28.5714	36.7647	5.40541
361		7.84314	10.8108	3.65854	10.7843	4.34783	10	0	1.53846	4.87805	0	0	0	1.05263	0	0	0	0	6.59341	6.66667	0	7.19424	25.641	6.39535	2.17391	2.8169	9.83607	8.98876	6.06061	7.54717	4.7619	5.71429	5	8.42105	0	0	0	0	11.6071	10.101	0	0	0	6.0241	0	23.0769	45.7143	51.4706	13.5135
391		0	8.10811	0	6.86275	0	3.33333	1.75439	0	80.4878	0	0	0	0	0	20.3125	33.8462	0	0	0	0	7.19424	5.98291	1.16279	0	9.85915	1.63934	10.1124	0	20.7547	0	4.7619	0.833333	2.10526	0	0	0	0	6.25	11.1111	0	0	10.5263	7.22892	0	6.41026	31.4286	35.2941	20.2703
421		0	12.1622	4.87805	0	0	0	14.9123	0	1.21951	4.12371	0	0	0	0	10.9375	27.6923	0	0	0	0	1.43885	3.4188	6.97674	0	1.40845	3.27869	1.1236	0	9.43396	0	1.90476	0	0	17.4312	0	0	0	5.35714	26.2626	0	0	18.4211	2.40964	0	8.97436	22.8571	32.3529	0
451		0	1.35135	0	0	0	0	0	0	67.0732	0	0	4.30108	0	0	14.0625	4.61538	0	0	0	0	0	27.3504	5.81395	0	0	0	4.49438	0	0	2.38095	0	0	2.10526	12.844	0	0	0	2.67857	0	0	0	7.89474	7.22892	0	0	20	54.4118	0
481		0	0	0	1.96078	0	0	0	0	0	0	0	5.37634	0	0	85.9375	4.61538	0	6.59341	0	0	0	23.9316	0	7.6087	0	0	0	7.07071	0	0	0	0	0	0	0	42.1053	0	0	0	0	0	59.2105	6.0241	18.4466	37.1795	17.1429	16.1765	0
511		0	0	0	0	0	0	0	0	0	0	27.027	8.60215	0	0	28.125	0	0	0	0	0	0	27.3504	0	0	0	0	0	65.6566	18.8679	36.9048	0	0	1.05263	30.2752	0	1.05263	0	20.5357	0	0	0	2.63158	0	10.6796	8.97436	22.8571	72.0588	0
541		0	1.35135	7.31707	0	0	0	0	3.07692	0	0	17.1171	3.22581	3.15789	4.72441	60.9375	7.69231	0	0	77.7778	0	0	4.2735	0	2.17391	0	0	0	0	0	30.9524	10.4762	0	4.21053	0	0	41.0526	0	0	4.0404	0	0	34.2105	0	0	20.5128	34.2857	2.94118	0
571		0	0	62.1951	5.88235	0	0	8.77193	40	0	0	4.5045	100	41.0526	0	59.375	76.9231	25.6757	0	2.22222	16.8919	2.15827	2.5641	0	3.26087	92.9577	0	4.49438	2.0202	96.2264	36.9048	76.1905	10	65.2632	51.3761	0	100	25.2747	28.5714	0	5.08475	34.1176	17.1053	2.40964	30.0971	6.41026	0	27.9412	0
601		0	1.35135	100	42.1569	0	3.33333	42.9825	6.15385	3.65854	26.8041	18.018	29.0323	89.4737	7.87402	60.9375	0	44.5946	23.0769	0	100	0	22.2222	2.32558	52.1739	42.2535	25.4098	85.3933	27.2727	32.0755	41.6667	80.9524	83.3333	33.6842	20.1835	49.4949	45.2632	80.2198	24.1071	16.1616	42.3729	31.7647	32.8947	0	39.8058	32.0513	17.1429	0	0
631		15.6863	71.6216	45.122	91.1765	72.4638	67.7778	26.3158	52.3077	45.122	27.8351	72.973	96.7742	76.8421	55.9055	53.125	73.8462	40.5405	97.8022	61.1111	51.3514	44.6043	30.7692	45.3488	75	70.4225	100	87.6404	38.3838	60.3774	100	56.1905	27.5	83.1579	40.367	59.596	53.6842	86.8132	50.8929	59.596	66.1017	25.8824	46.0526	37.3494	24.2718	20.5128	31.4286	75	0
661		59.8039	98.6486	62.1951	58.8235	57.971	66.6667	32.4561	100	59.7561	34.0206	57.6577	75.2688	56.8421	48.8189	89.0625	55.3846	54.0541	100	54.4444	61.4865	43.8849	34.188	51.1628	86.9565	76.0563	68.0328	73.0337	49.4949	49.0566	60.7143	64.7619	26.6667	93.6842	56.8807	61.6162	68.4211	78.022	49.1071	50.5051	72.8814	34.1176	34.2105	74.6988	26.2136	53.8462	80	63.2353	9.45946
691		73.5294	98.6486	75.6098	61.7647	69.5652	73.3333	56.1404	95.3846	84.1463	47.4227	83.7838	91.3978	100	50.3937	89.0625	72.3077	48.6486	91.2088	42.2222	77.7027	43.8849	47.8632	50	75	100	87.7049	97.7528	50.5051	79.2453	67.8571	90.4762	44.1667	95.7895	68.8073	65.6566	73.6842	98.9011	57.1429	65.6566	76.2712	77.6471	55.2632	71.0843	34.9515	65.3846	60	100	100
721		100	100	92.6829	57.8431	100	100	100	87.6923	100	100	100	66.6667	86.3158	100	70.3125	100	100	81.3187	100	46.6216	100	71.7949	100	94.5652	97.1831	97.541	96.6292	100	94.3396	94.0476	100	100	86.3158	100	100	68.4211	100	100	76.7677	100	100	100	60.241	82.5243	100	85.7143	94.1176	81.0811
751		19.6078	0	1.21951	0	0	0	0	0	0	0	0	0	0	0.787402	0	1.53846	1.35135	0	2.22222	0	7.19424	0	0	0	0	0	0	0	0	0	0	3.33333	0	0	16.1616	0	2.1978	0	1.0101	0	0	0	0	0	0	0	0	25.6757
781		0	0	26.8293	0	0	95.5556	0	0	0	0	0	0	0	0	0	20	0	0	0	0	4.31655	0	0	0	0	9.01639	0	0	0	0	0	1.66667	0	0	36.3636	0	1.0989	0.892857	2.0202	0	0	0	0	0	0	0	1.47059	0
811		0	0	1.21951	0	0	4.44444	0	0	0	0	0	0	0	0	0	4.61538	0	0	0	7.43243	12.2302	0	0	0	0	3.27869	0	0	0	0	0	1.66667	0	0	0	0	26.3736	0	8.08081	0	0	0	0	27.1845	0	0	0	0
841		0	0	1.21951	0	0	2.22222	0	0	0	0	0	0	0	10.2362	1.5625	27.6923	0	0	0	29.0541	2.15827	0	0	0	0	8.19672	0	0	0	0	0	0	0	0	0	0	7.69231	0	5.05051	0	0	0	0	33.0097	0	0	0	0
871		0	2.7027	2.43902	0	0	25.5556	16.6667	0	0	0	0	0	0	0	35.9375	4.61538	0	0	0	2.02703	0.719424	0	0	0	0	1.63934	0	22.2222	0	0	0	1.66667	0	1.83486	0	0	1.0989	1.78571	2.0202	0	0	0	0	0	0	0	35.2941	0
901		0	0	7.31707	0	0	47.7778	0.877193	0	0	0	0	0	0	33.8583	12.5	12.3077	0	0	0	0	1.43885	0	0	0	0	0	0	19.1919	0	0	0	20.8333	0	0	0	0	34.0659	33.9286	1.0101	0	0	39.4737	0	0	0	0	0	0
931		5.88235	5.40541	2.43902	0	0	3.33333	22.807	0	0	0	0	0	0	0.787402	37.5	0	0	0	0	47.2973	15.8273	0	0	0	0	55.7377	0	0	0	0	0	1.66667	0	0	0	0	2.1978	48.2143	0	0	0	48.6842	0	1.94175	0	0	39.7059	0
961		33.3333	21.6216	0	0	0	0	1.75439	0	0	0	0	0	0	18.1102	37.5	1.53846	0	0	0	0	68.3453	0	0	0	0	0	0	0	100	0	0	5	0	1.83486	42.4242	34.7368	92.3077	0	3.0303	0	0	0	0	0	0	0	8.82353	63.5135
991		3.92157	0	2.43902	0	0	24.4444	1.75439	0	0	0	0	0	0	3.14961	0	80	0	0	0	23.6486	0	0	0	0	70.4225	0	0	0	0	57.1429	0	10.8333	0	0	69.697	32.6316	14.2857	0	100	44.0678	0	0	0	0	0	0	22.0588	0
1021		0	4.05405	1.21951	0	0	5.55556	22.807	0	0	4.12371	0	0	0	6.29921	0	4.61538	0	0	0	2.02703	0	0.854701	0	0	54.9296	0	100	0	88.6792	58.3333	93.3333	11.6667	0	0	1.0101	0	0	0	6.06061	30.5085	0	0	0	1.94175	0	0	0	0
1051		0	0	4.87805	0	0	0	0	0	0	28.866	39.6396	0	0	0	12.5	29.2308	0	0	0	0	0	0	0	0	0	0	61.7978	63.6364	0	0	13.3333	1.66667	0	0	54.5455	0	0	50	0	13.5593	30.5882	0	0	0	0	0	0	0
1081		0	21.6216	8.53659	39.2157	0	75.5556	0	0	0	19.5876	63.964	0	0	3.14961	35.9375	21.5385	0	0	0	0	0	0	0	0	0	0	42.6966	0	69.8113	0	3.80952	11.6667	93.6842	0.917431	23.2323	0	0	0	0	6.77966	0	0	0	0	0	0	73.5294	0
1111		0	12.1622	35.3659	6.86275	0	11.1111	24.5614	40	0	0	0	0	5.26316	20.4724	7.8125	76.9231	0	0	0	0	0	0	0	83.6957	0	0.819672	13.4831	0	0	0	2.85714	13.3333	1.05263	0	53.5354	0	60.4396	0	0	0	0	61.8421	0	0	0	0	0	0
1141		0	4.05405	0	0	0	0	9.64912	3.07692	0	0	0	0	0	1.5748	0	0	8.10811	0	0	62.1622	48.9209	0	0	21.7391	0	0	0	0	0	0	2.85714	49.1667	0	0	0	0	31.8681	0	0	0	0	0	0	0	3.84615	0	0	0
1171		0	22.973	0	19.6078	0	0	0	0	0	0	0	0	0	7.87402	0	0	36.4865	0	0	0.675676	0	59.8291	0	0	0	0	46.0674	0	35.8491	0	0	12.5	43.1579	0	0	57.8947	29.6703	0	0	0	0	0	0	0	7.69231	0	1.47059	0
1201		0	39.1892	25.6098	100	0	0	0	0	31.7073	0	0	0	0	30.7087	0	69.2308	41.8919	0	0	31.0811	0	0	17.4419	0	70.4225	25.4098	22.4719	59.596	66.0377	0	46.6667	0	0	93.578	54.5455	30.5263	28.5714	0	0	11.8644	0	64.4737	0	0	12.8205	0	0	0
1231		0	70.2703	2.43902	0	0	0	0	0	26.8293	10.3093	0	0	27.3684	1.5748	100	1.53846	16.2162	0	33.3333	11.4865	0	0	15.6977	0	16.9014	33.6066	50.5618	2.0202	20.7547	0	0	0	27.3684	30.2752	0	30.5263	0	0	0	0	7.05882	25	0	0	35.8974	0	0	0
1261		0	0	51.2195	0	76.8116	0	14.0351	24.6154	0	8.24742	74.7748	0	0	1.5748	89.0625	80	0	0	31.1111	0	0	0	0	0	47.8873	0	0	27.2727	0	0	0	0	6.31579	30.2752	0	55.7895	0	0	0	35.5932	83.5294	5.26316	0	18.4466	0	0	75	0
1291		0	0	0	46.0784	42.029	0	7.01754	0	0	0	1.8018	44.086	29.4737	12.5984	0	13.8462	32.4324	93.4066	0	0	51.0791	34.188	6.39535	45.6522	0	0	12.3596	6.06061	66.0377	0	53.3333	0	0	0	0	0	28.5714	0	0	0	0	0	0	28.1553	0	0	20.5882	0
1321		0	0	81.7073	6.86275	43.4783	57.7778	13.1579	9.23077	0	2.06186	28.8288	2.15054	21.0526	9.44882	0	41.5385	0	28.5714	10	41.2162	17.9856	6.83761	30.2326	100	80.2817	31.9672	62.9213	8.08081	0	53.5714	0	0	1.05263	0	62.6263	0	69.2308	49.1071	53.5354	0	0	0	0	15.534	0	0	51.4706	75.6757
1351		38.2353	81.0811	36.5854	15.6863	0	32.2222	8.77193	40	7.31707	29.8969	23.4234	17.2043	50.5263	33.8583	39.0625	6.15385	0	0	74.4444	0	0	23.9316	17.4419	8.69565	23.9437	22.1311	59.5506	51.5152	71.6981	0	52.381	23.3333	60	0	0	0	0	0	0	0	52.9412	68.4211	27.7108	38.835	34.6154	0	19.1176	10.8108
1381		21.5686	0	45.122	29.4118	66.6667	20	7.89474	35.3846	8.53659	0	30.6306	44.086	41.0526	8.66142	21.875	41.5385	25.6757	0	16.6667	38.5135	26.6187	18.8034	25.5814	29.3478	78.8732	40.9836	62.9213	0	20.7547	48.8095	58.0952	12.5	0	50.4587	70.7071	55.7895	62.6374	30.3571	0	54.2373	10.5882	0	26.506	75.7282	3.84615	0	39.7059	29.7297
1411		31.3725	44.5946	50	26.4706	46.3768	47.7778	11.4035	29.2308	14.6341	17.5258	66.6667	60.2151	48.4211	16.5354	26.5625	44.6154	17.5676	95.6044	48.8889	72.973	19.4245	29.9145	40.1163	88.0435	87.3239	39.3443	52.809	53.5354	64.1509	11.9048	51.4286	20.8333	40	0	51.5152	0	96.7033	28.5714	14.1414	3.38983	0	0	12.0482	0	51.2821	37.1429	67.6471	14.8649
time																08.03.2020	UAS-cycDN/+																			19.07.2020	UAS.cyc (D103)/+	Median	tot
1		43.1953	65.5556	60.9756	77.9221	63.964	54.2056	69.9301	100	60.6897	51.0638	67.4603	88.3721	26.7974	77.2358	100	44.0945	68.3616	47.6744	70.6349	74.8858	97.5207	59.0278	70.1987	67.9775	93.8356	62.7273	48.0663	71.7791	79.3893	58.9041	100	78.1955	45	63.0332	79.1139	62.1359	67.7189	36
31		30.7692	42.2222	47.9675	26.6234	54.0541	70.0935	65.7343	93.9655	44.8276	34.7518	23.0159	72.8682	25.4902	50.4065	88.172	43.3071	31.6384	23.2558	47.619	42.4658	81.8182	20.1389	41.7219	55.618	50.6849	47.7273	20.442	63.8037	51.9084	19.863	56.5789	66.9173	20	17.5355	55.6962	28.6408	46.2233
61		9.46746	20	4.87805	19.4805	49.5495	40.1869	17.4825	29.3103	10.3448	21.9858	13.4921	54.2636	11.7647	22.7642	62.3656	18.8976	0	11.6279	38.0952	6.84932	46.281	11.1111	20.5298	48.8764	41.0959	29.0909	39.2265	41.1043	32.8244	28.0822	44.0789	16.5414	13.75	3.79147	13.2911	42.233	21.2578
91		4.73373	2.22222	3.25203	2.5974	34.2342	26.1682	1.3986	8.62069	17.931	41.844	0.793651	41.8605	5.22876	6.50407	29.0323	9.44882	0	8.72093	39.6825	13.242	0	33.3333	34.4371	37.0787	55.4795	21.8182	4.97238	19.6319	1.52672	15.7534	13.1579	1.50376	14.375	22.7488	39.8734	5.33981	13.2
121		7.69231	6.66667	0	1.2987	21.6216	7.47664	2.7972	3.44828	6.2069	14.1844	0	16.2791	10.4575	4.87805	15.0538	6.29921	0	0.581395	13.4921	3.19635	0	0	2.64901	7.86517	2.05479	11.8182	18.232	27.6074	0	0	0	0	0	0	0	30.0971	3.32231
151		0	2.22222	0	0	16.2162	1.86916	4.1958	0	13.7931	4.25532	0	8.52713	0	12.1951	0	3.14961	0	0	6.34921	0	0	0	0	23.0337	0	4.09091	0	0	0	0	0	0	1.875	0	0	0	0
181		0	0	0	0	7.20721	5.60748	6.29371	0	0	0	0	0	0	24.3902	0	0	0	0	0	0	0	0	0	0	0	0	0	0	0	13.6986	0	0	10	0	45.5696	0	0
211		0	0	0	0	0	14.0187	12.5874	0	0	0	0	0	0	28.4553	0	0	0.564972	0	41.2698	0	0	6.25	0	0	0	0	0	2.45399	0	0	0	0	3.125	0	0	0.485437	0
241		0	0	0	0	0	25.2336	1.3986	0	0	0	0	0	0	13.0081	0	0	0	0.581395	0	0	0	0	0	0	1.36986	0	0	1.84049	0	0	0	0	13.75	0	0	0	0
271		0	0	0	0	13.5135	9.34579	0	13.7931	0	0	0	0	0	20.3252	0	0	0	0	0	0	0	0	0	0	13.0137	0	0	8.58896	0	0	0	0	0	0	0	0	0
301		2.95858	0	0	0	10.8108	0	2.7972	17.2414	0	0	0	0	0	1.62602	0	0	0	0	0	0	0	4.86111	0	0	0	0	0	0	0	0	0	0	6.25	0	0	0	0
331		0	0	0	3.8961	9.00901	25.2336	7.69231	18.1034	0	2.12766	0	0	0	28.4553	0	0	0	0	21.4286	0	0	4.86111	0	0	0	0	0	0	1.52672	0	0	30.8271	0	0	0	0	0
361		20.7101	8.88889	0	1.2987	24.3243	2.80374	0.699301	56.0345	4.13793	37.5887	0	0	0	0	0	0	0	0	4.7619	0	0	0	1.3245	0	0	0	0	0	0	0	0	0	0	0	0	0	0
391		10.0592	14.4444	0	7.14286	42.3423	31.7757	0.699301	2.58621	12.4138	16.3121	0.793651	0	0.653595	0.813008	0	0	0	0	8.73016	0	0	0	0	14.0449	0	0	0	0	0	0	1.97368	16.5414	0	0	0	2.91262	0
421		1.77515	10	0	7.79221	9.00901	41.1215	3.4965	67.2414	5.51724	4.96454	0	0	1.96078	0	3.22581	0	0	0	5.55556	0	0	0	0	12.9213	0	0	0	0	0	0	0	37.594	0	0	0	0	0
451		0	2.22222	0	5.19481	0	7.47664	0	0	26.2069	15.6028	0	17.0543	0	0	12.9032	0	0	0	23.0159	0	0	0	0	17.4157	14.3836	0	0	0	0	0	0	0	0	0	0	0	0
481		0	0	0	0	0	55.1402	0	0	4.13793	40.4255	0	4.65116	1.96078	0	22.5806	4.72441	0	0	0	0	0	0	0	11.7978	0	0	0	0	0	0	0	0	0	0	0	7.28155	0
511		0	0	0	1.2987	0	0	2.7972	4.31034	0	19.1489	0	24.8062	2.61438	20.3252	2.15054	7.08661	0	0	0	0	0	0	0	0	0	36.3636	0	1.22699	0.763359	0	0	0	3.125	0	0	6.79612	0
541		0	2.22222	0	2.5974	0	1.86916	2.7972	0	0	0	3.96825	18.6047	14.3791	17.8862	33.3333	54.3307	0	15.1163	0	0	0	0	0	28.6517	0	29.0909	0	2.45399	6.10687	2.05479	0	0	0	17.5355	0	19.9029	0.934579
571		13.0178	2.22222	0	6.49351	31.5315	0	1.3986	6.89655	0	0	11.9048	41.0853	30.0654	13.8211	47.3118	51.1811	0	22.6744	51.5873	34.7032	0	0	0	39.8876	0	26.8182	0	33.1288	1.52672	5.47945	0	38.3459	0	42.654	42.4051	9.2233	8.05993
601		15.3846	55.5556	2.43902	42.2078	46.8468	0	44.7552	51.7241	0	26.2411	2.38095	32.5581	33.3333	34.9593	64.5161	48.0315	0	30.2326	62.6984	34.7032	31.405	53.4722	0	37.0787	59.589	30.9091	32.0442	31.2883	64.8855	27.3973	0	0	0	49.2891	22.1519	34.466	32.3012
631		36.6864	45.5556	18.6992	53.2468	41.4414	40.1869	51.049	55.1724	48.2759	29.7872	49.2063	40.3101	41.1765	49.5935	77.4194	66.9291	15.8192	40.1163	61.1111	34.2466	76.0331	50.6944	27.1523	38.764	58.2192	43.6364	45.8564	44.1718	59.542	16.4384	45.3947	30.0752	30.625	52.1327	58.8608	55.3398	45.4751
661		41.4201	56.6667	32.5203	60.3896	52.2523	43.9252	53.8462	62.931	57.931	38.2979	48.4127	49.6124	52.9412	66.6667	88.172	65.3543	89.2655	58.1395	63.4921	69.4064	76.0331	45.8333	62.2517	57.3034	45.8904	47.7273	39.2265	55.8282	64.1221	43.8356	65.7895	64.6617	51.25	79.6209	67.0886	71.8447	57.6172
691		46.1538	65.5556	30.8943	57.7922	54.0541	48.5981	62.9371	82.7586	59.3103	46.0993	59.5238	59.6899	63.3987	74.7967	83.871	71.6535	73.4463	55.814	80.1587	60.274	68.595	60.4167	56.9536	62.3596	69.863	55.4545	43.6464	56.4417	72.5191	50	73.0263	57.8947	47.5	73.4597	67.0886	72.3301	60.3453
721		100	100	100	100	100	100	100	95.6897	100	100	100	100	100	100	73.1183	98.4252	100	100	100	72.6027	100	100	100	100	100	100	100	100	100	100	95.3947	100	100	100	100	100	100
751		54.4379	70	37.3984	30.5195	95.4955	74.7664	91.6084	0	88.9655	57.4468	47.619	24.031	10.4575	0	0	27.5591	9.60452	0	0.793651	55.7078	0.826446	42.3611	35.7616	64.0449	0	41.3636	42.5414	53.3742	74.8092	58.2192	55.9211	60.9023	83.125	75.3555	32.9114	83.9806	45.0802
781		0	0	0	0	10.8108	0	44.0559	0	5.51724	12.766	0	0	11.1111	0	0	17.3228	0	0	0	0	0	0	0	6.74157	0	35	8.83978	0	29.0076	0	5.26316	84.2105	11.25	0	0	31.5534	0
811		0	0	0	0	0	0	0	0	0	6.38298	0	0	0	0	0	0	0	0	38.0952	0	0	0	0	3.93258	0	0	2.76243	0	0	0	1.31579	0.75188	0	0	0	16.9903	0
841		2.36686	0	0	0	0	0	4.8951	0	0	0	0	0	0	0	0	0	0	0	0	0	0	0	0	1.68539	0	14.5455	1.65746	0	0	0	0	2.25564	0	0	0	3.39806	0
871		0.591716	0	3.25203	0	26.1261	0	0	0	26.2069	0	0	0	0	0	0	0	0	0	0	0	0	0	0	0	0	0	26.5193	0	0	0	0	0	0	0	0	6.79612	0
901		10.6509	0	0	0	8.10811	0	0	0	2.75862	13.4752	0	0	17.6471	0	0	26.7717	6.77966	0	19.0476	0	0	0	0	0	21.2329	0	0	0	0	0	0	15.7895	0	0	0	0.485437	0
931		11.8343	0	0	0	16.2162	0	0	0	0	0	0	0	0	0	0	0	0.564972	0	4.7619	0	0	0	0	0	28.7671	14.5455	0	0	0	0.684932	0	0.75188	0	0	0	0	0
961		0.591716	0	0	0	16.2162	16.8224	0	0	4.82759	10.6383	0	0	0	0	0	11.811	0	0	10.3175	0	0	17.3611	0	0	4.79452	12.7273	18.7845	0	0	17.1233	0	0	0	0	15.8228	0	0
991		1.77515	14.4444	0	0	31.5315	0	0	0	0	0.70922	0	17.8295	12.4183	0	0	6.29921	5.64972	0	3.1746	0	0	13.1944	0	12.3596	0	0	4.41989	0	0	7.53425	0	25.5639	21.875	0	0	0	0
1021		5.32544	0	0	0	33.3333	0	5.59441	0	0	22.695	4.7619	36.4341	0	0	0	0	0	0	0	0	0	0	0	14.6067	13.0137	0	50.2762	0	0	6.16438	0	0	48.75	0	0	0	0
1051		8.28402	0	0	0	7.20721	0	14.6853	0	0	4.96454	3.96825	3.87597	0	0	0	0	0	0	0	0	0	0	0	11.7978	36.3014	0	1.65746	0	0	0	0	0	0	0	0	0	0
1081		1.77515	0	0	0	20.7207	0	0	0	2.06897	22.695	0.793651	0	9.15033	0	0	0	0	0	16.6667	0	0	0	3.31126	21.9101	0	0	0	0	0	0	0	0.75188	0	0	0.632911	0	0
1111		3.5503	0	0	0	15.3153	0	5.59441	0	19.3103	35.461	11.1111	3.87597	5.22876	0	0	7.08661	0	0	83.3333	0	0	0	0	8.98876	0	0	0.552486	0	0	0	15.7895	9.02256	0	0	0	0	0
1141		0	14.4444	0	0	24.3243	3.73832	27.2727	0	1.37931	18.4397	3.1746	2.32558	0	0	0	67.7165	0	0	0	0	0	10.4167	0	1.68539	0	0	0	0	0	0	0.657895	3.7594	0	0	0	0	0
1171		0	0	17.8862	8.44156	76.5766	35.514	56.6434	0	0	36.1702	7.14286	0.775194	38.5621	24.3902	0	56.6929	0	0	0	0	0	7.63889	0	5.05618	0	0	0	0	0	0	0	0	0	0	3.79747	0	0
1201		0	0	6.50407	25.974	9.90991	28.0374	0	0	0	1.41844	0	20.155	39.8693	5.69106	0	0	0	0	0	0	0	0.694444	0	13.4831	0	0	0	0	0	0	0	0.75188	0	0	5.6962	0	0
1231		0	0	10.5691	2.5974	0	25.2336	0	0	0	28.3688	0	41.0853	0	8.94309	0	0	0	0	0	0	12.3967	29.8611	0	0	22.6027	0	0	42.3313	0	0	0	30.8271	0	0	0	0	0
1261		0	10	6.50407	9.09091	0	8.41121	1.3986	0	0	3.5461	0	9.30233	0	28.4553	0	24.4094	0	0	0	0	0	46.5278	0	0	68.4932	0	17.1271	0.613497	0	0	0	0.75188	43.125	0	44.3038	77.1845	0
1291		6.50888	6.66667	0	5.84416	0	0	0	0	0	7.0922	0	0	0	26.0163	0	3.14961	54.2373	0	0	0.913242	0	6.94444	0	71.3483	62.3288	0	63.5359	57.0552	0	0	0	13.5338	76.875	0	16.4557	56.7961	0
1321		27.2189	6.66667	0	0	0	53.271	0	0	0	14.1844	0	0	29.4118	0	68.8172	11.0236	53.6723	0	0	68.9498	0	0	0	57.3034	16.4384	46.3636	62.9834	27.6074	0	0	0	0	51.25	0	0	0	0
1351		0	66.6667	51.2195	0	28.8288	42.9907	0	6.03448	33.7931	6.38298	0	0	57.5163	57.7236	35.4839	19.685	0.564972	0	27.7778	61.6438	0	0	0	13.4831	0	40.4545	24.3094	0	0	53.4247	0	25.5639	37.5	24.6445	0	0	9.93306
1381		8.28402	65.5556	55.2846	55.8442	89.1892	53.271	44.7552	62.069	71.7241	50.3546	19.0476	57.3643	54.2484	25.2033	9.67742	100	45.1977	0	65.0794	100	0	38.8889	0.662252	0	54.1096	43.1818	30.3867	0	0	21.9178	30.9211	25.5639	0	0	0	60.1942	41.0354
1411		65.0888	42.2222	49.5935	35.0649	71.1712	59.8131	82.5175	63.7931	78.6207	66.6667	19.8413	73.6434	53.5948	9.7561	59.1398	65.3543	41.2429	0	64.2857	17.8082	9.91736	36.1111	20.5298	50.5618	62.3288	33.1818	17.1271	46.0123	48.855	2.73973	64.4737	39.0977	0	37.4408	0	62.6214	47.4336
time																						08.03.2020	cry[19]>cycDN																					19.07.2020	cry[19]>cyc(D103)	Median		total
1		39.0476	26.6667	47.4227	50	63.7037	64.7059	100	40.7407	54.918	40	61.1765	19.4631	46.3158	55.4545	30.2817	60	16.8831	43.2836	18.75	64	10.7692	33	56.4935	52.1472	56.1983	70.8661	38.7755	66.4	39.8936	55.6522	34.6939	69.9422	42.7083	60.6667	46.3918	54.9133	36.478	32.8947	46.4286	48	51.6779	42.1429	59.5041	75	47.7113		44
31		44.7619	22.2222	42.268	48.9362	54.8148	29.4118	66.6667	47.2222	29.5082	56.3636	54.1176	25.5034	48.4211	51.8182	30.9859	33.0435	32.4675	49.2537	21.875	55	6.15385	28	27.2727	58.2822	38.0165	52.7559	36.7347	57.6	34.0426	30.4348	21.7687	43.9306	15.1042	43.3333	41.2371	45.0867	43.3962	26.9737	38.5714	43	23.4899	38.5714	53.719	68.0556	41.7526
61		12.381	14.0741	7.21649	20.2128	39.2593	5.88235	18.018	25	11.4754	20.9091	32.9412	16.1074	3.15789	18.1818	16.9014	18.2609	9.09091	32.0896	14.0625	30	7.69231	6	29.2208	52.7607	51.2397	45.6693	28.5714	21.6	18.0851	37.3913	34.0136	16.185	8.33333	39.3333	18.5567	37.5723	30.8176	34.2105	43.5714	29	6.71141	17.8571	45.4545	58.3333	20.5609
91		35.2381	4.44444	2.06186	12.766	29.6296	3.92157	17.1171	8.33333	5.7377	16.3636	16.4706	1.34228	0	0	11.2676	19.1304	0	16.4179	4.6875	18	21.5385	4	29.8701	33.7423	71.9008	14.9606	16.3265	24.8	12.234	15.6522	10.8844	7.51445	1.04167	26.6667	31.4433	2.31214	0.628931	3.94737	17.1429	22	3.3557	7.14286	47.1074	48.6111	13.8633
121		2.85714	1.48148	12.3711	6.38298	17.7778	3.92157	1.8018	3.7037	8.19672	1.81818	7.05882	1.34228	0	0	9.85915	9.56522	1.2987	2.23881	6.25	6	36.9231	4	8.44156	22.6994	4.95868	10.2362	7.14286	0	0	6.08696	8.16327	6.93642	12.5	24	1.54639	26.0116	0	7.89474	4.28571	8	10.0671	13.5714	33.8843	36.1111	6.6597
151		7.61905	32.5926	4.12371	4.25532	8.88889	11.7647	1.8018	0	4.91803	7.27273	7.05882	2.68456	0	0	4.22535	13.913	1.2987	0	0	1	12.3077	3	3.24675	6.74847	1.65289	8.66142	9.18367	0	0	6.08696	5.44218	6.93642	0	2	1.03093	19.0751	4.40252	8.55263	11.4286	9.5	5.36913	0	9.91736	13.1944	4.66027
181		3.80952	3.7037	2.06186	10.6383	0.740741	26.4706	4.5045	0	7.37705	16.3636	15.2941	1.34228	0	0	3.52113	2.6087	25.974	0	3.125	0	0	3	0	4.90798	0	0.787402	8.16327	0	0	7.82609	17.0068	6.93642	0	0	10.8247	12.7168	1.88679	17.1053	8.57143	4	4.02685	0	0	1.38889	3.0625
211		2.85714	2.96296	4.12371	5.31915	41.4815	0.980392	9.90991	0	1.63934	6.36364	7.05882	10.0671	0	0	16.1972	14.7826	1.2987	0	9.375	0	0	1	5.19481	0	0	3.14961	11.2245	0	0	18.2609	2.72109	6.93642	0	0	3.09278	19.6532	5.03145	11.8421	0	11.5	2.68456	20.7143	0	1.38889	2.91005
241		6.66667	1.48148	11.3402	5.31915	5.18519	4.90196	7.20721	0	4.91803	15.4545	8.23529	0.671141	0	0	22.5352	10.4348	1.2987	0	6.25	0	16.9231	6	34.4156	15.3374	0	0	14.2857	0	0	9.56522	12.2449	13.8728	0	0.666667	13.4021	27.7457	13.8365	11.8421	0	5	8.05369	13.5714	0.826446	0	5.65957
271		5.71429	15.5556	5.15464	1.06383	16.2963	0	73.8739	8.33333	19.6721	14.5455	14.1176	7.38255	0	0	28.8732	18.2609	0	0	31.25	15	6.15385	2	3.8961	9.20245	49.5868	0	17.3469	0	11.1702	1.73913	1.36054	8.09249	0	10	5.6701	8.67052	4.40252	0	0	8	2.68456	7.14286	0	1.38889	5.93407
301		6.66667	1.48148	7.21649	0	4.44444	0	14.4144	7.40741	17.2131	37.2727	7.05882	31.5436	0	0	18.3099	0	71.4286	0	1.5625	3	18.4615	3	13.6364	0	13.2231	0	11.2245	0	17.5532	10.4348	4.08163	21.9653	0	28	10.3093	10.4046	19.4969	3.94737	0.714286	0	0	5.71429	0	0.694444	5.07937
331		6.66667	5.92593	2.06186	37.234	0	0	18.9189	6.48148	4.09836	2.72727	3.52941	6.71141	0	87.2727	2.8169	2.6087	9.09091	0	4.6875	4	13.8462	3	22.0779	5.52147	5.78512	0	13.2653	0	2.12766	11.3043	7.48299	6.35838	0	0	4.12371	5.78035	2.51572	11.8421	0	16.5	0	17.1429	0	0	4.11104
361		0	8.14815	5.15464	0	0	0	0	0	0	0.909091	17.6471	47.651	0	24.5455	2.8169	0	32.4675	0	0	0	0	0	18.1818	17.7914	0	0	8.16327	0	28.1915	8.69565	8.84354	9.24855	0	5.33333	0.515464	0	0.628931	5.26316	0.714286	20.5	0.671141	0	0	0	0.257732
391		0	3.7037	2.06186	0	13.3333	0	0	0	0	0.909091	0	3.3557	0	12.7273	2.8169	0	0	0.746269	0	13	3.07692	1	0	9.20245	0	0	3.06122	0	20.2128	3.47826	3.40136	5.20231	0	0	6.70103	0	10.6918	0	3.57143	0	2.68456	0	14.876	0	0.373134
421		0	0	0	0	0	18.6275	0	0	0	0	4.70588	2.01342	0	6.36364	0	4.34783	0	0	0	10	4.61538	1	0	23.3129	0	0	7.14286	0	0.531915	6.08696	8.84354	4.04624	0	0	3.60825	0	6.28931	0	4.28571	0	0.671141	0	20.6612	0	0
451		5.71429	0	0	0	14.0741	3.92157	7.20721	0	10.6557	0	34.1176	3.3557	8.42105	1.81818	19.7183	15.6522	0	0	0	22	16.9231	1	0	0	0	0	3.06122	0	1.06383	1.73913	7.48299	4.62428	0	0	8.76289	0	22.6415	0	1.42857	0	0	0	0	0	0.5
481		7.61905	0	3.09278	0	57.037	0	1.8018	0	0	6.36364	0	0	41.0526	21.8182	8.4507	4.34783	20.7792	2.98507	6.25	2	4.61538	0	0	0	0	0	0	0	4.25532	0	2.72109	0	0	0	2.57732	0	0.628931	0	2.14286	0	1.34228	0	9.09091	0	0
511		3.80952	10.3704	18.5567	15.9574	45.1852	12.7451	4.5045	0	31.9672	1.81818	8.23529	2.01342	6.31579	13.6364	11.9718	1.73913	77.9221	0	28.125	0	0	0	0	0	0	0	0	0	3.7234	0	0.680272	0	0	0	0	0	5.66038	0	0	0	2.01342	0	8.26446	0	0.340136
541		22.8571	0	9.27835	4.25532	50.3704	46.0784	34.2342	0	15.5738	3.63636	2.35294	8.72483	13.6842	20	9.15493	3.47826	29.8701	0	31.25	0	20	0	0	0	0	0	0	0	0	0	3.40136	0	0	0	0	0	9.43396	0	0	0	0	0	4.95868	0	0
571		30.4762	1.48148	16.4948	12.766	41.4815	24.5098	43.2432	12.963	16.3934	26.3636	18.8235	17.4497	43.1579	16.3636	21.1268	5.21739	7.79221	5.22388	9.375	0	0	0	0	0	0	0.787402	0	0.8	17.0213	0	4.08163	0	0.520833	0	0	0	7.54717	0	0	0	0.671141	0	13.2231	0	2.78156
601		10.4762	16.2963	12.3711	6.38298	46.6667	71.5686	22.5225	12.963	13.9344	16.3636	11.7647	9.39597	50.5263	16.3636	25.3521	7.82609	2.5974	4.47761	14.0625	0	1.53846	12	0	0	0	0	0	0	2.12766	0	0	0	7.29167	0	0	0	25.1572	6.57895	0	0	4.02685	0	0	0	4.25223
631		29.5238	5.92593	23.7113	21.2766	30.3704	57.8431	37.8378	19.4444	13.1148	29.0909	2.35294	13.4228	49.4737	28.1818	20.4225	6.95652	0	4.47761	20.3125	7	16.9231	0	0.649351	0	0.826446	0	0	4.8	0	34.7826	0	0	16.6667	0	0	2.31214	35.8491	0	0	0	2.01342	0	0	48.6111	5.36296
661		30.4762	13.3333	11.3402	23.4043	39.2593	41.1765	21.6216	23.1481	27.0492	45.4545	7.05882	13.4228	63.1579	28.1818	23.2394	13.913	0	5.22388	12.5	6	0	16	0	0.613497	0	0	0	25.6	0	1.73913	0	0	13.0208	0.666667	0	1.15607	28.3019	7.89474	1.42857	0	1.34228	0	0	59.7222	7.47678
691		24.7619	11.8519	18.5567	14.8936	37.037	33.3333	54.0541	29.6296	34.4262	46.3636	11.7647	18.1208	40	29.0909	25.3521	27.8261	2.5974	13.4328	17.1875	9	15.3846	22	22.0779	7.36196	0	0	0	12.8	19.1489	39.1304	0	13.8728	27.0833	33.3333	15.9794	42.1965	32.0755	17.7632	27.1429	26.5	0	0	43.8017	59.7222	20.5745
721		92.381	100	100	100	100	100	81.982	76.8519	100	100	91.7647	100	100	100	100	100	100	100	100	100	81.5385	100	100	100	100	100	100	100	100	100	100	100	100	99.3333	100	100	100	100	100	100	100	100	87.6033	100	100
751		100	75.5556	72.1649	65.9574	68.8889	23.5294	76.5766	68.5185	86.8852	81.8182	83.5294	83.2215	5.26316	78.1818	76.7606	80.8696	31.1688	70.8955	32.8125	87	0	71	64.9351	77.9141	96.6942	84.252	79.5918	86.4	90.4255	51.3043	78.2313	83.815	83.8542	100	75.2577	64.1618	75.4717	80.2632	72.8571	77	91.2752	74.2857	90.0826	96.5278	77.4571
781		81.9048	29.6296	44.3299	36.1702	5.92593	0	27.9279	100	23.7705	68.1818	82.3529	68.4564	0	19.0909	20.4225	49.5652	10.3896	66.4179	0	70	0	14	65.5844	68.0982	91.7355	84.252	83.6735	72	64.8936	83.4783	48.9796	80.3468	18.75	99.3333	66.4948	53.7572	73.5849	88.1579	57.1429	85.5	99.3289	52.1429	73.5537	99.3056	66.0012
811		66.6667	0	0	0	0	0	0	63.8889	0	0	80	42.2819	0	4.54545	2.11268	0	27.2727	26.8657	0	55	0	0	53.2468	63.1902	34.7107	17.3228	67.3469	20	45.7447	58.2609	0	70.5202	0	85.3333	94.3299	56.6474	72.327	78.9474	60.7143	78.5	69.1275	5.71429	60.3306	83.3333	30.9917
841		15.2381	0	0	0	0	0	0	42.5926	0	0	14.1176	0	0	0.909091	6.33803	0	6.49351	0	0	2	0	0	12.987	42.3313	0	0	84.6939	4	8.51064	68.6957	0	20.8092	0	34	13.4021	17.341	23.2704	79.6053	23.5714	66	34.8993	0	2.47934	22.2222	2.23967
871		0	0	0	0	0	0	0.900901	0	0	0	0	0	0	40.9091	7.04225	0	3.8961	1.49254	0	0	0	0	0	0	7.43802	0	48.9796	0	0	52.1739	0	0	0	4	1.54639	0	0	3.94737	0	57.5	5.36913	0	0	0	0
901		0	0	0	0	0	0	0	0	0	0	0	0	0	42.7273	24.6479	0	90.9091	0	0	0	55.3846	0	0	0	0	0	0	0	0	44.3478	0	0	0	2	67.5258	0	0	22.3684	0	0	0	0	0	0	0
931		0	0	0	0	1.48148	0	0	0	0	0	0	0	0	9.09091	20.4225	0	11.6883	1.49254	0	0	35.3846	0	5.84416	0	0	0	0	45.6	0	60	0	0	0	60.6667	52.0619	0	0	0	2.14286	0	0	0	0	39.5833	0
961		0	0	2.06186	6.38298	0	0	0	22.2222	14.7541	0	0	0	0	0	0	0	0	0	4.6875	0	41.5385	0	10.3896	0	0.826446	0	0	39.2	0	0	0	0	5.72917	67.3333	0	0	0	23.0263	75	17	0	0	0	81.9444	0
991		0	0	48.4536	0	0	0	0	60.1852	71.3115	0	0	0	0	22.7273	0	0	0	0	6.25	0	24.6154	0	10.3896	33.1288	0	0	0	0	0	0	0	0	0	0	0	0	0	71.0526	52.8571	58	4.69799	0	0	0.694444	0
1021		0	0	0	0	0	8.82353	0	70.3704	25.4098	0	71.7647	0	14.7368	31.8182	0	0	38.961	0	17.1875	0	29.2308	0	2.5974	63.8037	16.5289	0	0	0	0	0	0	0	18.75	0	0	0	0	66.4474	0	48	0	0	45.4545	0	0
1051		0	0	0	13.8298	27.4074	1.96078	0	1.85185	0	0	17.6471	0	45.2632	2.72727	24.6479	0	23.3766	0	0	0	3.07692	0	0	12.8834	0	0	0	0	0	0	0	0	2.60417	2.66667	0	0	72.956	36.8421	0	28	4.02685	0	100	0	0
1081		0	0	0	18.0851	0	0	9.90991	0	0	0	75.2941	0	8.42105	0	4.22535	0	12.987	0	12.5	0	1.53846	0	0	33.1288	0	0	11.2245	8	0	0	0	0	5.72917	0.666667	0	0	38.3648	0	0	0	1.34228	0	10.7438	0	0
1111		0	11.8519	25.7732	1.06383	9.62963	0	47.7477	0	0	0	17.6471	0	25.2632	16.3636	4.22535	26.9565	0	0	42.1875	0	16.9231	0	0.649351	21.4724	0	0	97.9592	4	0	0	0	18.4971	4.6875	2	0	0	41.5094	0	0	0	16.1074	0	0	0	0
1141		0	11.1111	60.8247	6.38298	13.3333	0	27.9279	0	0	0	9.41176	0	46.3158	25.4545	30.2817	2.6087	0	0	0	0	0	0	21.4286	40.4908	0	0	47.9592	8.8	0	0	50.3401	36.9942	5.72917	10.6667	0	0	0	0	0	0	0	57.8571	0	0	0
1171		0	0	15.4639	8.51064	0	6.86275	22.5225	0	0	0	4.70588	0	44.2105	12.7273	33.8028	15.6522	7.79221	0	0	0	0	0	20.7792	43.5583	0	0	17.3469	11.2	0	0	23.8095	1.15607	2.08333	0.666667	0	0	1.25786	5.92105	0	0	0	48.5714	0	0	0
1201		0	0	37.1134	0	15.5556	0	7.20721	25.9259	0	0	45.8824	0	17.8947	20	4.22535	12.1739	6.49351	0	0	0	0	0	12.3377	0.613497	0	0	28.5714	0	27.1277	0	16.3265	36.9942	2.60417	0	0	0	0.628931	51.3158	0	0	81.8792	16.4286	0	0	0
1231		0	8.88889	18.5567	55.3191	10.3704	0	0	51.8519	0	24.5455	60	0	0	7.27273	2.8169	20	0	0	0	0	0	0	7.14286	9.81595	0	0	0	21.6	68.617	0	15.6463	0	0.520833	0	0	39.8844	1.25786	51.9737	0	0	74.4966	0	0	0	0
1261		0	12.5926	0	4.25532	0	0	7.20721	27.7778	36.8852	8.18182	25.8824	48.9933	27.3684	5.45455	19.0141	23.4783	5.19481	0	0	0	0	35	5.19481	0	6.61157	39.3701	0	86.4	0	67.8261	0	2.89017	0	7.33333	12.3711	50.289	0	38.8158	5.71429	0	15.4362	0	0	0	5.32468
1291		0	0	0	0	0	43.1373	0	0	48.3607	8.18182	0	4.69799	26.3158	0	3.52113	17.3913	0	0	0	0	36.9231	40	0	20.2454	84.2975	53.5433	48.9796	76	0	61.7391	14.2857	0	40.1042	0	72.6804	17.341	17.6101	8.55263	75.7143	35	2.68456	20	24.7934	59.0278	11.4192
1321		77.1429	78.5185	3.09278	19.1489	20	40.1961	0	0	0	8.18182	0	26.8456	6.31579	40.9091	53.5211	26.9565	16.8831	48.5075	10.9375	0	100	0	35.0649	69.3252	56.1983	58.2677	58.1633	0	0	33.0435	38.7755	8.09249	48.9583	52	46.3918	0	61.0063	0	55.7143	30	83.8926	50.7143	74.3802	55.5556	34.0542
1351		70.4762	49.6296	43.299	0	57.7778	0	16.2162	0	0	60	0	0	77.8947	49.0909	71.1268	2.6087	62.3377	20.1493	78.125	8	3.07692	0	61.6883	44.1718	0	33.8583	8.16327	62.4	68.0851	40	8.16327	19.6532	19.7917	42	32.4742	0	39.6226	30.9211	0	45.5	56.3758	41.4286	7.43802	49.3056	33.1662
1381		58.0952	9.62963	0	57.4468	26.6667	0	89.1892	24.0741	0	10	45.8824	25.5034	17.8947	32.7273	12.6761	0	28.5714	58.9552	15.625	68	53.8462	0	35.7143	39.8773	0	48.0315	61.2245	48.8	42.5532	39.1304	33.3333	68.2081	1.04167	36	34.0206	48.5549	0	77.6316	0	39.5	17.4497	33.5714	51.2397	13.8889	33.4524
1411		32.381	28.8889	30.9278	48.9362	31.1111	0	56.7568	71.2963	61.4754	37.2727	100	16.7785	17.8947	70	8.4507	39.1304	46.7532	35.0746	21.875	35	36.9231	0	12.987	40.4908	39.6694	10.2362	32.6531	17.6	11.7021	48.6957	37.415	27.7457	0	31.3333	37.6289	42.7746	32.0755	53.2895	42.1429	33.5	83.8926	25.7143	15.7025	18.75	33.0765
time																												08.03.2020	cry[19]-Gal4/+																		19.07.2020	cry.gal[19]/+	Median
1		55.4745	47.3684	86.8421	66.1017	52.2124	70.6897	100	63.4409	73.4694	55.6522	84.2975	79.6117	50.6667	59	55.8333	53.2258	100	41.1348	54.6763	26.1261	23.5294	47.0588	58.8235	58.1395	56.3758	73.3333	62.6168	40.1316	61.8497	55.9585	52.2222	50.9804	92.6316	60.8	100	69	87.5	88.8889	48.0519	54.4872	76.9912	58.3333	46.9136	62.6667	100	37.2549	89.3617	58.8235
31		11.6788	9.64912	52.6316	37.2881	17.6991	6.89655	45.8333	12.9032	50	100	24.7934	28.1553	9.33333	11	15	3.22581	28.4211	17.0213	12.9496	4.5045	7.84314	26.8908	18.3007	27.1318	20.1342	37.1429	24.2991	13.1579	46.2428	47.6684	26.1111	15.6863	58.9474	28.8	69.697	25	16.9643	2.46914	49.3506	39.1026	38.0531	71.875	14.8148	15.3333	71.3415	13.0719	22.3404	24.2991
61		3.64964	0	28.0702	12.7119	11.5044	0	5.55556	7.52688	3.06122	1.73913	0	0	0	2	2.5	0	25.2632	7.0922	4.31655	1.8018	8.82353	7.56303	9.15033	4.65116	4.02685	7.61905	11.215	5.92105	31.2139	26.4249	27.7778	9.15033	25.2632	0	7.57576	27	0	0	22.0779	1.28205	15.9292	37.5	4.93827	16	1.21951	4.57516	9.57447	5.92105
91		0	14.9123	14.9123	0	4.42478	0	5.55556	0	0	0	0	0	0	3	0.833333	2.41935	0	7.0922	13.6691	1.8018	9.80392	8.40336	5.88235	0	1.34228	3.80952	0.934579	1.97368	15.0289	11.9171	5	17.6471	0	28.8	0	56	0	0	5.19481	8.97436	21.2389	15.625	16.6667	1.33333	4.26829	0	21.2766	3
121		0	19.2982	2.63158	0	1.76991	0	83.3333	0	0	0	0	0	0	0	0.833333	16.129	13.6842	7.0922	11.5108	8.10811	14.7059	0	2.61438	6.20155	0	15.2381	10.2804	2.63158	21.3873	0.518135	1.66667	0	0	0	0	0	24.1071	0	9.09091	2.5641	3.53982	10.4167	7.40741	5.33333	0.609756	1.30719	5.31915	1.76991
151		0	6.14035	7.01754	0	23.0088	0	13.8889	1.07527	0	0	0	74.7573	20	0	10.8333	11.2903	18.9474	19.8582	5.7554	33.3333	0	0	0	6.20155	0	9.52381	0	3.28947	2.89017	0	0	0	0	0	0	2	0	7.40741	2.5974	1.28205	22.1239	21.875	0	3.33333	0	4.57516	0	1.28205
181		0	22.807	15.7895	0	6.19469	0	5.55556	10.7527	0	0.869565	0	0	0	0	17.5	16.129	12.6316	9.21986	2.8777	2.7027	0	0	1.96078	3.10078	0	9.52381	0	5.26316	6.93642	0.518135	0	0	18.9474	0	0	3	0	3.7037	5.19481	10.8974	22.1239	9.375	1.23457	6	0	25.4902	2.12766	2.7027
211		0	7.89474	7.01754	0	36.2832	0	5.55556	8.60215	0	7.82609	0	0	0	0	0	6.45161	2.10526	1.41844	2.8777	3.6036	0	0	5.22876	11.6279	0	2.85714	14.9533	4.60526	0	1.03627	2.22222	3.26797	4.21053	4	0	18	0	22.2222	11.6883	12.1795	7.9646	3.125	0	4.66667	0	0	19.1489	2.8777
241		27.0073	3.50877	7.01754	0	16.8142	0	2.77778	5.37634	1.02041	0	0	0	5.33333	0	0.833333	5.64516	24.2105	7.0922	2.8777	0	19.6078	0	4.57516	24.8062	0	13.3333	7.47664	4.60526	5.78035	13.4715	7.22222	14.3791	31.5789	0	0	0	0	2.46914	25.974	13.4615	5.30973	0	0.617284	5.33333	0	3.92157	7.44681	4.57516
271		0	11.4035	5.26316	2.54237	0	0	15.2778	1.07527	6.12245	0	0	0	8	1	3.33333	10.4839	0	1.41844	0	0	0	0	16.3399	16.2791	0	12.381	4.6729	0	0	10.8808	8.33333	7.18954	14.7368	0	0	3	0	4.93827	42.8571	9.61538	60.177	0	2.46914	2.66667	0	11.1111	0	2.46914
301		0	3.50877	0	32.2034	0	0	36.1111	9.67742	4.08163	13.0435	44.6281	0	8	0	7.5	8.06452	0	2.83688	0	0	0	0	1.30719	20.9302	0	1.90476	0	0	0.578035	6.21762	2.22222	0	0	0	0	0	0	8.64198	18.1818	3.20513	12.3894	43.75	0.617284	0	0	13.0719	0	0.578035
331		2.18978	0	0	5.9322	0	0	52.7778	8.60215	0	9.56522	0	0	8	0	0	0	0	21.9858	0	0	0	0	3.26797	27.1318	0	0	0	0	0	6.73575	8.88889	0	0	0	0	0	0	14.8148	38.961	5.76923	36.2832	77.0833	4.93827	3.33333	0	6.53595	0	0
361		0	0	0	8.47458	0	68.1034	70.8333	8.60215	0	4.34783	0	0	0	0	0	0	0	0	0	0	0	38.6555	0	0.775194	0	0	0	0	2.31214	11.399	4.44444	4.57516	0	0	0	0	0	33.3333	2.5974	5.12821	33.6283	5.20833	0	0	0	2.61438	5.31915	0
391		0	0	0	29.661	0	0	4.16667	0	0	39.1304	0	10.6796	0	18	0	0	0	0	0	0	2.94118	23.5294	0	0	0	0	0	0	0	5.69948	2.77778	0.653595	0	0	0	0	0	1.23457	0	0	14.1593	6.25	0	0	0	12.4183	0	0
421		0	0	9.64912	11.8644	0	0	0	0	0	15.6522	0	7.76699	0	2	0	0	0	0	0	0	0	4.20168	0	0	0	0	19.6262	0	1.7341	0	7.77778	5.88235	0	0	0	0	0	12.3457	0	0	17.6991	32.2917	0	0	0	8.49673	27.6596	0
451		0	0	1.75439	73.7288	0	0	0	0	0	0	0	0	0	0	0	0	0	0	0	0	0	0	0	0	0	0	25.2336	0	0	0	2.22222	11.1111	0	0	0	2	0	2.46914	18.1818	0	0	18.75	0	0	0	0	0	0
481		0	0	5.26316	1.69492	0	0	0	0	0	0	0	0	0	0	0	0	0	0	0	0	0	0	0	9.30233	2.68456	0	3.73832	5.26316	0	0	1.66667	0	0	0	0	1	0	28.3951	24.6753	0	27.4336	2.08333	0	0	0	0	0	0
511		0	0	4.38596	0	0	0	0	0	0	0	0	0	0	0	0	0	0	0	0	0	0	0	4.57516	4.65116	6.04027	0	0	3.94737	0	0	3.88889	0	0	0	0	26	0	13.5802	9.09091	0	30.9735	12.5	0	0	0	0	0	0
541		0	0	59.6491	0	0	15.5172	25	34.4086	12.2449	7.82609	0	0	5.33333	0	3.33333	0	0	0	0	0	0	0	0	42.6357	0	0	0	2.63158	0	0	2.77778	0	0	0	0	25	0	6.17284	19.4805	8.33333	17.6991	2.08333	0	0	0	0	0	0
571		0	0	49.1228	0	30.9735	6.89655	43.0556	0	3.06122	3.47826	0.826446	0	25.3333	0	1.66667	0	0	0	0	0	0	0	0	9.30233	8.05369	0	0	0	0	0	1.66667	0	0	0	0	3	0	11.1111	0	12.1795	9.73451	78.125	0	0	0	0	25.5319	0
601		0	0	53.5088	8.47458	23.0088	30.1724	43.0556	24.7312	30.6122	13.0435	0	1.94175	20	0	0	0	1.05263	0	0	0	8.82353	0	5.88235	0	0	0	5.60748	0	0	1.03627	5	0	0	0	0	2	63.3929	38.2716	16.8831	0	35.3982	76.0417	4.93827	0	0	0	34.0426	1.03627
631		18.2482	7.01754	57.0175	64.4068	21.2389	50.8621	37.5	39.7849	0	15.6522	21.4876	13.5922	76	31	35.8333	0	85.2632	0	2.8777	5.40541	34.3137	0	9.15033	0	24.8322	3.80952	1.86916	11.8421	13.2948	12.9534	26.6667	0	10.5263	0	0	49	69.6429	39.5062	38.961	0	53.9823	68.75	27.1605	0	0	55.5556	57.4468	18.2482
661		48.1752	45.614	70.1754	58.4746	35.3982	46.5517	65.2778	48.3871	57.1429	15.6522	28.0992	45.6311	54.6667	49	40.8333	0	44.2105	21.2766	23.0216	32.4324	39.2157	1.68067	8.49673	1.55039	25.5034	20	54.2056	28.2895	35.8382	40.4145	52.2222	15.6863	82.1053	60.8	56.0606	10	76.7857	72.8395	59.7403	35.8974	53.0973	73.9583	43.2099	28.6667	23.1707	45.098	71.2766	44.2105
691		34.3066	40.3509	66.6667	81.3559	46.9027	60.3448	66.6667	56.9892	74.4898	32.1739	61.157	62.1359	61.3333	53	58.3333	1.6129	60	12.0567	33.8129	43.2432	55.8824	26.0504	49.0196	48.062	51.0067	45.7143	71.9626	24.3421	44.5087	56.4767	53.3333	39.8693	65.2632	68	86.3636	51	87.5	100	40.2597	29.4872	53.9823	95.8333	59.2593	52.6667	68.2927	46.4052	74.4681	53.9823
721		100	100	100	100	100	100	84.7222	100	100	65.2174	77.686	100	100	100	84.1667	100	96.8421	100	84.8921	100	100	100	88.8889	100	97.9866	81.9048	100	100	96.5318	100	100	100	100	100	74.2424	100	100	98.7654	100	100	100	100	100	100	58.5366	100	100	100
751		8.75912	77.193	10.5263	81.3559	71.6814	31.0345	19.4444	15.0538	27.551	6.08696	29.7521	82.5243	14.6667	17	20	92.7419	95.7895	91.4894	100	47.7477	77.451	100	100	48.062	100	100	42.0561	88.8158	100	66.3212	73.3333	19.6078	0	20.8	1.51515	9	0	28.3951	16.8831	72.4359	4.42478	30.2083	5.55556	68.6667	0	37.9085	7.44681	31.0345
781		0	0.877193	0	8.47458	0	0	0	0	0	0	0	0	0	0	0	71.7742	72.6316	60.9929	8.63309	0	11.7647	81.5126	31.3725	0	32.8859	67.619	0	69.0789	27.7457	0	0	0	0	9.6	0	0	0	0	5.19481	0	0	0	0	0	0	0	0	0
811		0	0	0	0	0	0	0	0	0	17.3913	0	0	0	0	0	0	0	0	1.43885	0	0	0	12.4183	0	0.671141	5.71429	0	12.5	0	0	0	0	0	0	0	0	0	0	23.3766	0	0	0	0	0	0	0	0	0
841		0	0	0	0	0	0	0	0	0	24.3478	0	0	2.66667	0	0	0	4.21053	0	4.31655	0	0	0	3.26797	0	1.34228	8.57143	0	0	0	0	0	0	0	0	0	0	0	0	0	0	0	0	1.23457	0	0	0	0	0
871		0	0	0	33.8983	0	0	0	0	0	19.1304	0	0	0	0	0	0	0	0	6.47482	0	0	0	10.4575	0	1.34228	0	21.4953	0	0	0	0	0	0	0	0	0	0	0	0	0	0	0	0	0	0	0	0	0
901		0	0	17.5439	0	35.3982	0	0	15.0538	0	0.869565	0	0	0	0	0	0	0	0	10.0719	1.8018	0	0	15.0327	0	2.01342	0	4.6729	0	0	0	10	18.9542	0	0	0	0	0	0	2.5974	0	0	0	0	0	0	1.30719	0	0
931		0	0	14.0351	0	0	0	0	22.5806	1.02041	7.82609	0	0	0	0	0	0	0	0	0	0	0	0	0	0	19.4631	0	21.4953	0	0	0	15	0	0	0	0	15	0	4.93827	3.8961	0	0	0	0	0	0	42.4837	0	0
961		0	0	0.877193	44.9153	0	0	31.9444	15.0538	48.9796	6.08696	0	0	0	37	0	0	0	0	0	0	0	0	0	0	8.72483	0	19.6262	0	20.2312	0	0	0	0	2.4	0	0	0	0	37.6623	0	0	0	0	0	3.65854	0	0	0
991		0	0	0	48.3051	0	0	18.0556	0	19.3878	20.8696	0	30.0971	5.33333	45	5	0	0	0	0	0	2.94118	0	0	0	22.8188	0	39.2523	0	12.7168	0	0	0	0	0	0	0	0	0	3.8961	0	0	0	0	32	0	0	1.06383	0
1021		0	0	0	46.6102	4.42478	0	8.33333	13.9785	7.14286	10.4348	0	6.79612	5.33333	49	17.5	0	75.7895	0	0	0	0	0	0	0	1.34228	0	0.934579	0	9.24855	0	0	0	0	0	0	18	0	22.2222	0	50	0	0	6.79012	6	0	0	0	0
1051		0	0	16.6667	16.9492	0	0	5.55556	8.60215	22.449	0	0	0	2.66667	41	19.1667	0	31.5789	0	0	0	0	0	0	0	0	0	0	0	9.82659	0	0	14.3791	0	0	0	2	5.35714	28.3951	0	0	0	0	18.5185	0	0	0	0	0
1081		0	0	3.50877	0	0	0	23.6111	0	33.6735	0.869565	7.43802	30.0971	0	1	8.33333	2.41935	26.3158	7.0922	0	0	0	0	0	12.4031	21.4765	0	0.934579	0	9.82659	20.2073	0	22.2222	0	0	0	28	4.46429	2.46914	0	0	0	0	0	0	0	0	0	0
1111		0	0	5.26316	2.54237	0	0	40.2778	0	0	19.1304	0	1.94175	0	11	0	0	0	34.7518	0	0	1.96078	0	0	0	5.36913	0	17.757	0	0	20.7254	0	13.0719	17.8947	0	0	16	0	0	2.5974	0	2.65487	9.375	0	24	0	0	0	0
1141		2.91971	0	0	8.47458	45.1327	0	0	0	0	4.34783	0	0	30.6667	0	100	6.45161	37.8947	0	0	17.1171	6.86275	0	0	26.3566	4.02685	0	66.3551	0	0	16.5803	0	13.7255	31.5789	0	6.06061	0	0.892857	2.46914	3.8961	0	0	0	0	0	0	0	0	0
1171		0	0	0	6.77966	0	0	0	0	0	0	0	3.8835	1.33333	14	35	0	18.9474	0	0	0	10.7843	31.0924	0	8.52713	16.7785	0	26.1682	0	0	4.14508	0	15.0327	3.15789	0	0	0	0	0	0	0	0	0	36.4198	0	26.8293	31.3725	0	0
1201		0	19.2982	13.1579	0	0	3.44828	0	16.129	10.2041	22.6087	0	0	13.3333	7	5.83333	0	0	0	0	0	0	0	0	60.4651	5.36913	0	4.6729	0	0	0	0	13.0719	0	0	0	0	0	0	0	0	0	0	16.6667	0	3.04878	1.96078	0	0
1231		1.45985	10.5263	2.63158	0	2.65487	28.4483	25	0	6.12245	26.087	44.6281	11.6505	85.3333	20	12.5	0	70.5263	0	0	0	0	0	0	11.6279	0	0	17.757	0	3.46821	0	0	24.8366	0	0	0	0	5.35714	0	7.79221	0	0	0	0	0	4.87805	22.8758	0	0
1261		21.1679	36.8421	0	9.32203	29.2035	49.1379	59.7222	21.5054	1.02041	16.5217	23.9669	1.94175	33.3333	29	0	37.0968	9.47368	0	34.5324	0	0	0	0	30.2326	40.2685	0	24.2991	0	24.2775	15.544	41.6667	0	0	23.2	0	27	0	0	0	57.6923	0	0	5.55556	28	16.4634	4.57516	0	9.47368
1291		4.37956	26.3158	8.77193	0	23.8938	38.7931	19.4444	13.9785	38.7755	0	0	0	18.6667	2	0	8.87097	63.1579	0	46.7626	29.7297	7.84314	0	0	0	0	0	36.4486	0	17.341	0	14.4444	0	74.7368	14.4	27.2727	0	0.892857	45.679	23.3766	0	21.2389	0	17.284	0	0	23.5294	20.2128	8.77193
1321		10.9489	0	43.8596	27.9661	0	0	0	0	0	0	0	10.6796	0	12	8.33333	5.64516	7.36842	4.96454	9.35252	19.8198	25.4902	0	0	0	38.255	0	12.1495	0	31.7919	0	3.88889	0	0	7.2	3.0303	15	0	16.0494	22.0779	0	16.8142	10.4167	3.7037	12	6.09756	29.4118	0	4.96454
1351		0	14.9123	0	0	30.0885	0	27.7778	44.086	12.2449	0	4.13223	19.4175	33.3333	8	1.66667	20.9677	33.6842	40.4255	0	0	31.3725	42.8571	0	7.75194	29.5302	64.7619	17.757	0	6.35838	32.1244	8.33333	37.9085	0	31.2	0	0	6.25	62.963	11.6883	26.9231	17.6991	0	45.0617	12	41.4634	0	7.44681	12
1381		27.7372	19.2982	0	38.1356	19.469	34.4828	26.3889	20.4301	51.0204	16.5217	28.0992	0	4	22	38.3333	45.1613	27.3684	0	6.47482	5.40541	34.3137	21.0084	14.3791	0	16.1074	21.9048	21.4953	55.9211	26.5896	6.21762	0	0	58.9474	57.6	22.7273	23	0	17.284	0	25.641	38.0531	31.25	1.23457	28.6667	42.6829	45.7516	40.4255	22
1411		5.10949	28.0702	34.2105	20.339	55.7522	54.3103	25	38.7097	23.4694	14.7826	100	10.6796	18.6667	47	16.6667	29.8387	91.5789	21.9858	17.2662	28.8288	32.3529	15.9664	3.92157	14.7287	53.0201	12.381	51.4019	38.8158	36.4162	26.4249	25	39.2157	10.5263	27.2	98.4848	14	29.4643	34.5679	46.7532	26.2821	15.9292	37.5	33.9506	17.3333	45.122	10.4575	13.8298	27.2
Slope calculation
511		0	52.8926	0	7.84314	0	0	12.7551	0	0	0	0	0	0	0	23.5849	0	0	0	23.5714	47.2	0	0	0	2.54777	1.2987	31.1377	43.2624	18.75	0	6.89655	34.4538	0	0	40.1575	0	65.5629	57.4257	49.505	0	2.51256	11.7284	30.6011	1.36986	53.6585	30.7692	50.7937	30.5556	0
691		37.5	66.1157	73.8318	73.5294	75.4386	100	20.9184	100	83.3333	69.5652	87.5969	68.254	100	75.7576	91.5094	55.9633	100	46.6019	65	100	58.3333	70.4545	50	54.1401	81.8182	76.6467	79.4326	67.6136	70.4142	98.2759	81.5126	77.2152	100	61.4173	78.125	56.2914	60.396	66.3366	95.6522	40.201	100	84.6995	71.9178	100	46.1538	48.4127	52.0833	76.2712
dy/dt		0.208333	0.0734619	0.410177	0.364924	0.419103	0.555556	0.0453515	0.555556	0.462963	0.386473	0.486649	0.379189	0.555556	0.420875	0.377358	0.310907	0.555556	0.2589	0.230159	0.293333	0.324074	0.391414	0.277778	0.286624	0.44733	0.252828	0.200946	0.271465	0.39119	0.507663	0.261438	0.428973	0.555556	0.11811	0.434028	-0.0515085	0.0165017	0.0935094	0.531401	0.20938	0.490398	0.300546	0.391933	0.257453	0.0854701	-0.0132275	0.119599	0.423729
																																													cry[19]>cycDN	Median		Slothe	0.5
541		22.8571	0	9.27835	4.25532	50.3704	46.0784	34.2342	0	15.5738	3.63636	2.35294	8.72483	13.6842	20	9.15493	3.47826	29.8701	0	31.25	0	20	0	0	0	0	0	0	0	0	0	3.40136	0	0	0	0	0	9.43396	0	0	0	0	0	4.95868	0	0		0.137163	0.0685816
691		24.7619	11.8519	18.5567	14.8936	37.037	33.3333	54.0541	29.6296	34.4262	46.3636	11.7647	18.1208	40	29.0909	25.3521	27.8261	2.5974	13.4328	17.1875	9	15.3846	22	22.0779	7.36196	0	0	0	12.8	19.1489	39.1304	0	13.8728	27.0833	33.3333	15.9794	42.1965	32.0755	17.7632	27.1429	26.5	0	0	43.8017	59.7222	20.5745
																																																Total	N>0.07
dy/dt		0.0126984	0.0790123	0.0618557	0.070922	-0.0888889	-0.0849673	0.132132	0.197531	0.125683	0.284848	0.0627451	0.0626398	0.175439	0.0606061	0.107981	0.162319	-0.181818	0.0895522	-0.09375	0.06	-0.0307692	0.146667	0.147186	0.0490798	0	0	0	0.0853333	0.12766	0.26087	-0.0226757	0.0924855	0.180556	0.222222	0.106529	0.28131	0.150943	0.118421	0.180952	0.176667	0	0	0.258953	0.398148	0.137163		44	26
																																																	59.0909
																																																cry[19]-gal4/+	Median
571		0	0	49.1228	0	30.9735	6.89655	43.0556	0	3.06122	3.47826	0.826446	0	25.3333	0	1.66667	0	0	0	0	0	0	0	0	9.30233	8.05369	0	0	0	0	0	1.66667	0	0	0	0	3	0	11.1111	0	12.1795	9.73451	78.125	0	0	0	0	25.5319	0
691		34.3066	40.3509	66.6667	81.3559	46.9027	60.3448	66.6667	56.9892	74.4898	32.1739	61.157	62.1359	61.3333	53	58.3333	1.6129	60	12.0567	33.8129	43.2432	55.8824	26.0504	49.0196	48.062	51.0067	45.7143	71.9626	24.3421	44.5087	56.4767	53.3333	39.8693	65.2632	68	86.3636	51	87.5	100	40.2597	29.4872	53.9823	95.8333	59.2593	52.6667	68.2927	46.4052	74.4681	53.9823
dy/dt		0.285888	0.336257	0.146199	0.677966	0.132743	0.445402	0.196759	0.47491	0.595238	0.23913	0.502755	0.517799	0.3	0.441667	0.472222	0.0134409	0.5	0.100473	0.281775	0.36036	0.465686	0.217087	0.408497	0.322997	0.357942	0.380952	0.599688	0.202851	0.370906	0.470639	0.430556	0.332244	0.54386	0.566667	0.719697	0.4	0.729167	0.740741	0.335498	0.144231	0.368732	0.147569	0.493827	0.438889	0.569106	0.38671	0.407801	0.449853
541		0	29.0698	3.4188	13.8298	0	24.5902	0	0	0	0	67.2131	5.21739	1.76991	0	6.75676	0	0	24.5455	0	21.3592	0	0	13.5484	19.084	6.61157	0	5.94595	48	5.21739	0	0	0	9.09091	0	2.24719	39.4737	0	0	0	27.5229	15.5556	0	20.1117	34.5238	26.1905	0	0	14.7059
691		56.5217	39.5349	51.2821	10.6383	0	32.7869	36.4706	0	13.1579	0	44.2623	26.087	7.9646	42.8571	39.1892	31.8182	44.4444	26.3636	25.4098	29.1262	25.9259	38.7387	27.7419	0	21.4876	5.40541	31.3514	57.3333	39.1304	29.1262	23.3871	12.1212	29.7521	35	41.573	21.0526	20.6107	12.2581	24.1706	37.6147	18.8889	21.5278	26.257	30.3571	28.5714	42.8571	1.9802	9.80392
dy/dt		0.376812	0.0697674	0.319088	-0.0212766	0	0.0546448	0.243137	0	0.0877193	0	-0.153005	0.13913	0.0412979	0.285714	0.216216	0.212121	0.296296	0.0121212	0.169399	0.0517799	0.17284	0.258258	0.0946237	-0.127226	0.0991736	0.036036	0.169369	0.0622222	0.226087	0.194175	0.155914	0.0808081	0.137741	0.233333	0.262172	-0.122807	0.137405	0.0817204	0.161137	0.0672783	0.0222222	0.143519	0.0409683	-0.0277778	0.015873	0.285714	0.0132013	-0.0326797
541		0	1.35135	7.31707	0	0	0	0	3.07692	0	0	17.1171	3.22581	3.15789	4.72441	60.9375	7.69231	0	0	77.7778	0	0	4.2735	0	2.17391	0	0	0	0	0	30.9524	10.4762	0	4.21053	0	0	41.0526	0	0	4.0404	0	0	34.2105	0	0	20.5128	34.2857	2.94118	0
691		73.5294	98.6486	75.6098	61.7647	69.5652	73.3333	56.1404	95.3846	84.1463	47.4227	83.7838	91.3978	100	50.3937	89.0625	72.3077	48.6486	91.2088	42.2222	77.7027	43.8849	47.8632	50	75	100	87.7049	97.7528	50.5051	79.2453	67.8571	90.4762	44.1667	95.7895	68.8073	65.6566	73.6842	98.9011	57.1429	65.6566	76.2712	77.6471	55.2632	71.0843	34.9515	65.3846	60	100	100
dy/dt		0.490196	0.648649	0.455285	0.411765	0.463768	0.488889	0.374269	0.615385	0.560976	0.316151	0.444444	0.587814	0.645614	0.304462	0.1875	0.430769	0.324324	0.608059	-0.237037	0.518018	0.292566	0.290598	0.333333	0.485507	0.666667	0.584699	0.651685	0.3367	0.528302	0.246032	0.533333	0.294444	0.610526	0.458716	0.43771	0.217544	0.659341	0.380952	0.410774	0.508475	0.517647	0.140351	0.473896	0.23301	0.299145	0.171429	0.647059	0.666667
Stats fig. 1D
	control_group	test_group	control_N	test_N	effect_size	is_paired	difference	ci_width	ci_lower_limit	ci_upper_limit	pvalue_permutation	pvalue_kruskal	statistic_kruskal
1	mai179>cycDN	UAS-cycDN	57	95	median difference	FALSE	0.224901	0.95	0.170334	0.277722	0	2.36783e-14	58.2
2	mai179>cycDN	Mai179-gal4/+	57	61	median difference	FALSE	0.331596	0.95	0.264394	0.404102	0	8.55348e-14	55.6742
	control_group	test_group	control_N	test_N	effect_size	is_paired	difference	ci_width	ci_lower_limit	ci_upper_limit	pvalue_permutation	pvalue_kruskal	statistic_kruskal
1	cry[19]>cycDN	UAS-cycDN	44	95	median difference	FALSE	0.233055	0.95	0.186078	0.278744	0	2.78222e-13	53.3563
2	cry[19]>cycDN	cry[19]-gal4/+	44	47	median difference	FALSE	0.308981	0.95	0.245946	0.380044	0	2.0788e-12	49.4082
3	cry[19]>cycDN	mai179>cycDN	44	57	median difference	FALSE	0.00815466	0.95	-0.055762	0.0674672	0.8408	0.486839	0.483505
[truncated: 52 more columns]

## Sheet: Fig. 1,S1 LLTC
Related to 1B-C, E, S1B-C
time
1		18.75	21.3115	3.80952	11.6667	9.375	29.5455	3.57143	27.1739	6.66667	14.4737	12.9032	3.66972	24.6753	23.5955	9.80392	24.4186	20.2899	9.61538	27.3684	64	17.2043	12.987	34.6154	1.47059	64.3836	88.0597	24.7706	25.2632	64.8148	1.53846	4.3956	9.21053	65.0602	7.86517	66.3265	41.6667	7.69231	6.38298	6.8323	60.1942	15.2542	53.0055	1.8315	30.9353	4.87805	28.7879	26.8456	100
31		0	22.9508	0	45	0	46.2121	0	22.8261	0	15.7895	19.3548	77.9817	0	1.1236	20.5882	0	15.942	51.9231	29.4737	0	8.60215	0	6.41026	41.1765	27.3973	98.5075	44.0367	13.6842	15.7407	0	2.1978	6.57895	24.0964	15.7303	48.9796	58.3333	0	7.0922	100	59.2233	0	100	14.652	68.3453	17.8862	14.3939	12.0805	48.8889
61		0	0	0	0	0	13.6364	0	0	0	42.1053	77.4194	3.66972	0	0	17.6471	45.3488	20.2899	0	25.2632	4	0	51.9481	56.4103	2.94118	13.6986	49.2537	42.2018	4.21053	0	3.07692	14.2857	3.94737	37.3494	2.24719	6.12245	28.5714	21.5385	0	0	32.0388	0	18.5792	0.732601	100	1.62602	3.0303	7.38255	32.2222
91		0	6.55738	0	1.66667	1.5625	16.6667	0	0	0	52.6316	0	0	0	0	12.7451	38.3721	17.3913	19.2308	2.10526	6.66667	1.07527	100	8.97436	0	19.1781	95.5224	24.7706	0	3.7037	0	5.49451	57.8947	28.9157	0	23.4694	22.619	0	24.1135	0.621118	42.7184	0	24.5902	21.978	25.8993	4.87805	0.757576	0.671141	44.4444
121		0	0	0	0	0.78125	14.3939	0	0	0	100	0	0	0	0	0.980392	18.6047	7.24638	9.61538	67.3684	53.3333	1.07527	22.0779	1.28205	0	12.3288	0	13.7615	2.10526	53.7037	0	53.8462	0	1.20482	79.7753	56.1224	17.8571	13.8462	4.96454	1.24224	58.2524	0	12.5683	5.86081	14.3885	4.06504	0.757576	0	2.22222
151		0	16.3934	0	0	0	12.1212	3.57143	5.43478	3.33333	5.26316	1.6129	3.66972	24.6753	0	11.7647	0	4.34783	0	0	5.33333	0	1.2987	7.69231	0	19.1781	0	0.917431	2.10526	16.6667	9.23077	27.4725	57.8947	33.7349	57.3034	32.6531	19.0476	0	24.1135	0	23.301	0	57.9235	0	0	8.13008	0	18.7919	0
181		0	4.91803	0	0	0	31.8182	53.5714	15.2174	0	31.5789	0	1.83486	37.6623	0	69.6078	2.32558	10.1449	0	0	0	36.5591	33.7662	1.28205	1.47059	2.73973	0	0	0	0	0	21.978	6.57895	6.0241	6.74157	31.6327	5.95238	0	0	2.48447	34.9515	5.9322	10.929	1.4652	0	0	0	38.9262	30
211		0	11.4754	0	0	0	0	3.57143	0	5	56.5789	0	0	0	0	5.88235	0	18.8406	0	0	9.33333	1.07527	33.7662	5.12821	0	4.10959	0	0	0	0	4.61538	8.79121	21.0526	7.22892	5.61798	5.10204	19.0476	9.23077	0	62.7329	0.970874	1.69492	14.2077	1.0989	0	0	0	38.255	3.33333
241		0	1.63934	0	0	2.34375	5.30303	26.1905	8.69565	10	13.1579	0	0	1.2987	0	0.980392	0	1.44928	0	0	0	6.45161	0	12.8205	0	32.8767	0	41.2844	0	0	3.07692	15.3846	0	14.4578	2.24719	61.2245	71.4286	0	3.5461	72.0497	17.4757	55.9322	14.2077	2.9304	0	0	0	9.39597	34.4444
271		0	0	0	0	23.4375	0	0	0	0	14.4737	54.8387	0	0	0	14.7059	0	46.3768	0	0	0	1.07527	0	55.1282	7.35294	47.9452	1.49254	14.6789	3.15789	4.62963	0	42.8571	90.7895	13.253	10.1124	20.4082	3.57143	9.23077	0	1.24224	11.6505	0	0	0	0	0	0	51.0067	20
301		0	0	0	0	0.78125	2.27273	0	0	0	3.94737	0	0	0	0	3.92157	33.7209	15.942	26.9231	8.42105	0	0	0	30.7692	0	34.2466	0	11.0092	0	27.7778	4.61538	41.7582	11.8421	4.81928	0	22.449	100	10.7692	27.6596	70.1863	7.76699	0	0	0.3663	0	0	17.4242	0	35.5556
331		0	0	0	6.66667	1.5625	0	0	0	0	10.5263	0	0	0	0	0.980392	3.48837	7.24638	0	11.5789	0	0	0	43.5897	0	21.9178	0	4.58716	0	0	0	4.3956	7.89474	6.0241	12.3596	0	11.9048	72.3077	8.51064	74.5342	6.79612	48.3051	0	0.732601	0	0	3.0303	0	0
361		0	0	0	0	0	4.54545	4.7619	0	0	13.1579	16.129	0	3.8961	0	43.1373	0	0	0	0	0	0	14.2857	0	0	9.58904	0	29.3578	0	26.8519	0	7.69231	26.3158	2.40964	11.236	5.10204	0	61.5385	4.25532	0	24.2718	28.8136	0	0	0	0	12.8788	0	50
391		0	0	0	0	0	48.4848	0	3.26087	0	5.26316	32.2581	0	0	0	10.7843	0	0	0	0	64	24.7312	0	47.4359	0	19.1781	4.47761	3.66972	0	10.1852	29.2308	0	2.63158	50.6024	55.0562	27.551	46.4286	69.2308	51.0638	0	0	0.847458	0	2.1978	0	0	54.5455	0	31.1111
421		0	0	0	0	0	81.0606	0	2.17391	0	1.31579	30.6452	0	0	0	85.2941	0	0	0	0	16	4.30108	55.8442	19.2308	0	1.36986	47.7612	67.8899	0	16.6667	69.2308	17.5824	30.2632	83.1325	75.2809	78.5714	7.14286	86.1538	60.9929	1.86335	1.94175	0	0	0	0	0	8.33333	0	6.66667
451		40.625	1.63934	0	0	0	75.7576	0	29.3478	0	22.3684	0	0	1.2987	0	0	0	2.89855	0	0	0	73.1183	57.1429	1.28205	1.47059	34.2466	55.2239	68.8073	14.7368	93.5185	69.2308	62.6374	78.9474	59.0361	80.8989	98.9796	78.5714	87.6923	59.5745	40.3727	3.8835	2.54237	0	1.4652	0	0	0	0	33.3333
481		53.125	80.3279	0	35	0	65.9091	55.9524	59.7826	0	36.8421	0	0	0	32.5843	27.451	0	14.4928	0	0	0	48.3871	88.3117	33.3333	35.2941	67.1233	73.1343	66.9725	100	83.3333	72.3077	62.6374	76.3158	63.8554	87.6404	74.4898	38.0952	100	65.2482	23.6025	41.7476	77.1186	0	0.3663	0	2.43902	23.4848	33.557	23.3333
511		68.75	62.2951	0	80	35.1562	65.9091	46.4286	52.1739	5	98.6842	0	0	28.5714	73.0337	48.0392	59.3023	78.2609	38.4615	57.8947	24	65.5914	59.7403	38.4615	76.4706	63.0137	53.7313	82.5688	80	75.9259	73.8462	59.3407	73.6842	68.6747	85.3933	95.9184	51.1905	76.9231	66.6667	31.677	30.0971	64.4068	26.776	1.4652	16.5468	100	56.0606	36.2416	80
541		48.4375	47.541	72.381	91.6667	91.4062	82.5758	50	53.2609	58.3333	90.7895	53.2258	55.0459	76.6234	69.6629	47.0588	80.2326	88.4058	100	70.5263	54.6667	52.6882	59.7403	46.1538	76.4706	64.3836	89.5522	87.156	75.7895	75.9259	96.9231	72.5275	69.7368	67.4699	69.6629	75.5102	59.5238	96.9231	60.9929	58.3851	6.79612	51.6949	79.235	34.0659	17.9856	38.2114	53.0303	100	65.5556
571		62.5	52.459	88.5714	71.6667	84.375	86.3636	65.4762	71.7391	100	90.7895	77.4194	86.2385	88.3117	67.4157	60.7843	88.3721	73.913	59.6154	62.1053	62.6667	84.9462	63.6364	60.2564	75	75.3425	67.1642	92.6606	69.4737	84.2593	100	73.6264	77.6316	83.1325	79.7753	83.6735	61.9048	96.9231	81.5603	42.236	46.6019	76.2712	71.0383	42.4908	53.9568	38.2114	40.9091	51.0067	60
601		70.3125	63.9344	98.0952	70	87.5	82.5758	75	77.1739	80	75	77.4194	100	96.1039	77.5281	83.3333	87.2093	86.9565	69.2308	85.2632	98.6667	87.0968	88.3117	70.5128	86.7647	68.4932	100	87.156	72.6316	87.963	83.0769	79.1209	81.5789	78.3133	80.8989	75.5102	82.1429	73.8462	75.1773	44.7205	45.6311	68.6441	81.9672	64.4689	44.6043	78.0488	67.4242	46.3087	96.6667
631		71.875	73.7705	100	98.3333	88.2812	87.8788	100	96.7391	100	90.7895	96.7742	85.3211	100	87.6404	90.1961	100	100	59.6154	95.7895	78.6667	80.6452	72.7273	84.6154	80.8824	72.6027	46.2687	87.156	85.2632	95.3704	84.6154	94.5055	100	87.9518	88.764	100	80.9524	80	85.8156	44.7205	66.0194	79.661	62.2951	43.2234	94.2446	75.6098	67.4242	63.7584	67.7778
661		100	77.0492	97.1429	88.3333	88.2812	99.2424	76.1905	91.3043	91.6667	80.2632	87.0968	97.2477	97.4026	86.5169	86.2745	90.6977	95.6522	69.2308	100	100	86.0215	88.3117	64.1026	100	82.1918	64.1791	91.7431	87.3684	100	90.7692	90.1099	85.5263	97.5904	79.7753	87.7551	98.8095	66.1538	80.1418	45.3416	70.8738	100	68.306	100	83.4532	52.8455	54.5455	67.1141	55.5556
691		73.4375	81.9672	94.2857	100	100	100	84.5238	100	71.6667	80.2632	100	94.4954	94.8052	100	100	96.5116	95.6522	86.5385	92.6316	98.6667	100	89.6104	100	92.6471	100	58.209	89.9083	82.1053	99.0741	90.7692	100	92.1053	100	100	93.8776	78.5714	81.5385	100	42.8571	40.7767	84.7458	77.5956	37.7289	48.2014	34.1463	39.3939	50.3356	82.2222
721		81.25	100	57.1429	36.6667	75	48.4848	59.5238	76.087	100	40.7895	46.7742	45.8716	55.8442	56.1798	65.6863	67.4419	34.7826	59.6154	65.2632	77.3333	69.8925	93.5065	24.359	72.0588	64.3836	85.0746	100	74.7368	82.4074	93.8462	79.1209	82.8947	43.3735	73.0337	72.449	63.0952	87.6923	87.234	27.3292	82.5243	55.0847	86.3388	27.1062	58.2734	39.8374	65.1515	53.0201	60
751		35.9375	80.3279	39.0476	8.33333	38.2812	66.6667	59.5238	21.7391	10	73.6842	33.871	39.4495	48.0519	13.4831	36.2745	90.6977	53.6232	30.7692	41.0526	66.6667	60.2151	59.7403	30.7692	66.1765	19.1781	17.9104	47.7064	45.2632	61.1111	66.1538	49.4505	43.4211	25.3012	38.2022	0	69.0476	87.6923	81.5603	0	55.3398	37.2881	80.3279	25.2747	25.8993	22.7642	100	42.953	68.8889
781		42.1875	44.2623	48.5714	20	60.9375	47.7273	35.7143	52.1739	11.6667	14.4737	38.7097	38.5321	23.3766	20.2247	55.8824	54.6512	36.2319	34.6154	49.4737	89.3333	37.6344	12.987	16.6667	35.2941	0	0	100	5.26316	47.2222	60	35.1648	7.89474	6.0241	50.5618	0	63.0952	78.4615	59.5745	0	45.6311	46.6102	86.3388	43.2234	85.6115	17.0732	56.8182	33.557	36.6667
811		28.125	29.5082	21.9048	10	37.5	31.8182	21.4286	28.2609	15	6.57895	3.22581	24.7706	18.1818	0	32.3529	39.5349	20.2899	32.6923	38.9474	44	30.1075	3.8961	3.84615	38.2353	0	0	0	0	36.1111	40	0	3.94737	0	43.8202	0	63.0952	32.3077	52.4823	0	63.1068	50	72.6776	71.4286	25.8993	23.5772	90.9091	26.8456	100
841		6.25	0	23.8095	0	32.8125	26.5152	28.5714	0	0	0	4.83871	7.33945	20.7792	0	23.5294	8.13953	0	13.4615	27.3684	78.6667	24.7312	0	3.84615	25	0	0	0	0	35.1852	40	0	0	0	22.4719	0	54.7619	0	42.5532	0	17.4757	51.6949	62.8415	1.4652	33.8129	16.2602	31.8182	47.651	38.8889
871		18.75	0	2.85714	0	23.4375	26.5152	7.14286	0	0	0	0	19.2661	10.3896	0	20.5882	0	0	3.84615	18.9474	49.3333	16.129	0	0	26.4706	0	0	0	0	25	0	0	0	0	20.2247	0	40.4762	0	24.1135	0	15.534	32.2034	53.5519	0	25.1799	9.7561	43.9394	4.02685	40
901		0	0	0	0	27.3438	20.4545	0	0	0	0	0	5.50459	6.49351	0	2.94118	0	0	0	12.6316	16	12.9032	0	0	4.41176	0	0	0	0	25.9259	0	0	0	0	0	0	48.8095	0	21.2766	0	0	23.7288	14.2077	0	0.719424	0	12.8788	0	36.6667
931		0	0	0	0	18.75	0	0	0	0	0	0	0	0	0	0	0	0	0	32.6316	0	7.52688	0	0	13.2353	0	0	0	0	12.963	0	0	0	0	0	0	44.0476	0	6.38298	0	0	2.54237	0	0	2.8777	0	0	0	33.3333
961		0	0	0	0	6.25	0	0	0	0	0	0	0	0	0	0	0	0	0	4.21053	0	0	0	0	0	0	0	0	0	7.40741	0	0	0	0	0	0	14.2857	0	0	0	0	0.847458	0	0	0	0	0	0	20
991		0	0	0	0	0	0	0	0	0	0	0	0	0	0	0	0	0	0	0	0	0	0	0	0	0	0	0	0	0.925926	0	0	0	0	0	0	23.8095	0	0	0	0	0.847458	0	0	0	0	0	0	10
1021		0	0	0	0	0	0	0	0	0	0	0	0	0	0	0	0	0	0	0	0	0	0	0	0	0	0	0	0	3.7037	0	0	0	0	0	0	25	0	0	0	0	0	1.63934	0	0	0	0	0	1.11111
1051		0	0	0	0	0	0	0	0	0	0	0	0	0	0	0	0	0	0	0	0	0	0	0	0	0	0	0	0	4.62963	0	0	0	0	0	0	16.6667	0	0	0	0	5.9322	0	0	0	0	0	0	0
1081		0	0	0	0	0	0	0	0	0	0	0	0	0	0	0	0	0	0	0	0	0	0	0	0	0	0	0	0	0	0	0	0	0	0	0	7.14286	0	0	0	0	0	0	0	0	0	0	0	0
1111		0	0	0	0	0	0	0	0	0	0	0	0	0	0	0	0	0	0	0	0	0	0	0	0	0	0	0	0	0	0	0	0	0	0	0	0	0	0	0	0	0	0	5.12821	0	0	0	0	0
1141		0	3.27869	0	0	0	0	0	0	0	0	0	0	0	0	0	0	0	0	0	0	0	0	0	0	0	0	0	0	0	0	0	0	0	0	0	4.7619	0	0	0	0	0.847458	0	0	0	0	0	0	0
1171		0	0	0	0	0	0	0	0	0	0	0	0	0	0	0	0	1.44928	0	0	0	0	10.3896	0	0	0	0	0	0	0	0	0	0	0	0	0	0	0	0	0	5.82524	0	0	0	0	0	0	0	0
1201		0	0	0	0	0	0	0	0	0	0	0	0	0	0	0	0	1.44928	0	0	0	0	0	0	0	0	0	0	0	0	0	0	0	0	0	0	0	0	0	0	0	0	0	0	0	4.06504	0	0	0
1231		0	0	0	0	0	0	0	0	0	0	0	0	0	0	0	0	0	0	0	0	0	0	0	0	0	0	0	12.6316	0	0	0	18.4211	0	0	0	0	13.8462	0	0	0	0	0	1.0989	0	0	0	0	0
1261		0	0	0	1.66667	0	0	0	0	0	0	0	0	0	0	0	0	23.1884	0	0	0	0	0	0	0	0	0	0	0	0	0	0	0	0	0	0	0	61.5385	0	0	16.5049	2.54237	0	0	0	0	0	0	0
1291		0	0	0	0	0	0	0	16.3043	0	0	6.45161	0	0	0	0	0	39.1304	5.76923	0	0	0	0	0	0	0	0	0	4.21053	0	0	0	0	0	0	0	0	32.3077	0	0	24.2718	0.847458	0	0	0	2.43902	0.757576	0	0
1321		0	27.8689	0	0	0	0	0	0	0	0	0	0	0	0	0	0	14.4928	3.84615	0	0	0	0	0	0	0	0	0	0	0	0	0	0	0	0	0	0	0	0	0	0	0	0	0	0	0	17.4242	0	0
1351		0	0	0	0	0	0	0	16.3043	0	0	0	0	0	0	0	0	1.44928	0	0	0	0	0	0	0	0	0	0	0	0	0	0	0	0	0	0	0	61.5385	0	0	38.835	0	0	0.3663	0	0	0	0	4.44444
1381		0	0	0	1.66667	0	0	0	14.1304	0	0	0	0	0	0	0	0	5.7971	0	0	2.66667	0	0	0	0	0	0	0.917431	0	0	0	0	0	0	0	0	0	0	0	0	7.76699	2.54237	0	0	0	0	0	0	2.22222
1411		0	0	0	0	0	3.78788	0	8.69565	0	0	1.6129	0	0	0	0	6.97674	4.34783	0	0	24	0	1.2987	0	0	0	0	0	0	0	0	0	0	0	0	0	0	1.53846	0	0	100	0	0	0	0	1.62602	21.9697	0	0
time
1		0	3.27869	7.84314	0	3.7037	84	9.09091	2.85714	4.54545	4.34783	5.76923	10.8108	9.52381	58.8235	53.2258	9.61538	2.43902	28.9855	12.0301	3.27869	21.4286	16.129	23.4375	1.42857	11.7117	2	2.15054	61.2245	46.5753	18.0851	100	7.46269	17.3333	16.2162	5.76923	1.81818	53.125	2.17391	86.3636	0	6.09756	1.5873	15.0943	57.7778	22.9167	1.20482	51.2605	2.89855
31		0	34.4262	0	3.44828	0	0	24.4755	0	0	30.4348	21.1538	0	28.5714	61.7647	11.2903	0	12.1951	33.3333	27.8195	0	7.14286	6.45161	12.5	0	100	12	2.15054	12.2449	79.4521	59.5745	38.8889	1.49254	5.33333	16.2162	1.92308	0	20.3125	93.4783	0	0	0	1.5873	54.717	22.2222	56.25	0	100	59.4203
61		0	10.6557	0	0	0	0	9.79021	0	0	34.7826	7.69231	0	42.8571	14.7059	6.45161	0	0	23.1884	2.25564	5.7377	19.0476	0	3.125	0	3.6036	6	100	14.2857	19.1781	8.51064	13.8889	0	54.6667	21.6216	0	0	23.4375	26.087	0	0	0	0	33.9623	28.8889	20.8333	0	23.5294	11.5942
91		0	27.0492	43.1373	0	59.2593	0	0	0	0	0	0	5.40541	0	5.88235	0	0	0	23.1884	2.25564	0	4.7619	0	48.4375	0	7.20721	0	16.129	34.6939	26.0274	12.766	5.55556	0	65.3333	18.9189	0	0	100	0	0	0	2.43902	0	18.8679	0	4.16667	4.81928	51.2605	15.942
121		0	4.91803	7.84314	0	18.5185	0	0	14.2857	0	0	15.3846	0	0	0	1.6129	0	0	23.1884	0	0	2.38095	0	28.125	0	0.900901	0	0	4.08163	4.10959	0	0	0	22.6667	13.5135	0	0	31.25	0	0	0	2.43902	0	39.6226	2.22222	27.0833	1.20482	50.4202	8.69565
151		0	19.6721	0	0	0	0	0	0	0	0	11.5385	0	0	0	0	0	0	7.24638	0	19.6721	9.52381	0	67.1875	0	0	0	1.07527	44.898	0	0	0	0	6.66667	4.05405	0	0	3.125	0	0	12.766	0	0	22.6415	4.44444	45.8333	2.40964	16.8067	2.89855
181		0	0	13.7255	0	0	0	0	0	0	0	0	0	0	23.5294	0	0	0	11.5942	0	0	2.38095	0	7.8125	27.1429	52.2523	0	5.37634	18.3673	0	29.7872	19.4444	0	6.66667	2.7027	0	0	0	0	0	0	0	0	3.77358	20	0	0	32.7731	55.0725
211		0	0	0	0	0	0	0	0	0	0	0	5.40541	0	11.7647	0	0	0	2.89855	3.7594	0	0	0	0	4.28571	6.30631	0	1.07527	2.04082	1.36986	0	5.55556	0	14.6667	0	0	0	0	0	0	0	0	0	3.77358	8.88889	0	0	29.4118	0
241		0	4.09836	5.88235	0	0	0	0	0	0	0	0	35.1351	0	0	0	0	0	0	0.75188	0.819672	7.14286	0	56.25	11.4286	1.8018	0	1.07527	100	1.36986	0	0	0	4	0	0	0	0	0	0	0	0	0	3.77358	0	29.1667	2.40964	25.2101	18.8406
271		0	0	9.80392	0	0	0	5.59441	0	0	8.69565	0	97.2973	0	11.7647	0	0	0	8.69565	100	0	7.14286	0	6.25	0	23.4234	0	5.37634	0	19.1781	0	0	0	0	1.35135	0	0	0	0	0	0	0	0	18.8679	11.1111	60.4167	0	11.7647	39.1304
301		0	0	9.80392	0	0	0	5.59441	0	0	0	3.84615	29.7297	0	29.4118	0	0	0	0	28.5714	4.09836	78.5714	0	32.8125	0	0	10	0	0	73.9726	41.4894	0	0	0	8.10811	0	0	0	0	0	0	0	0	5.66038	42.2222	0	0	32.7731	44.9275
331		0	1.63934	23.5294	0	0	0	0	0	0	0	0	0	0	0	0	0	0	2.89855	0	13.9344	0	0	46.875	0	0	14	0	0	60.274	27.6596	33.3333	43.2836	0	13.5135	0	0	0	0	0	0	0	1.5873	11.3208	17.7778	0	0	42.0168	0
361		0	0.819672	0	6.89655	0	0	100	0	0	0	1.92308	0	0	5.88235	0	0	0	30.4348	0	4.91803	0	0	39.0625	0	0	14	0	14.2857	42.4658	0	25	68.6567	0	6.75676	0	0	0	0	0	0	0	0	0	0	8.33333	0	30.2521	37.6812
391		0	0	15.6863	12.069	0	0	0	0	0	0	0	8.10811	0	35.2941	0	0	0	4.34783	7.5188	4.91803	0	0	0	0	19.8198	80	9.67742	20.4082	39.726	27.6596	94.4444	28.3582	33.3333	100	0	0	0	0	2.27273	0	12.1951	4.7619	0	0	29.1667	0	0	34.7826
421		0	100	50.9804	15.5172	0	0	30.0699	0	0	0	0	0	0	50	11.2903	0	0	85.5072	34.5865	5.7377	0	0	0	8.57143	0	2	12.9032	79.5918	21.9178	28.7234	36.1111	38.806	1.33333	22.973	0	0	0	0	2.27273	0	0	63.4921	83.0189	0	31.25	2.40964	10.084	100
451		64.4068	0.819672	60.7843	0	0	0	1.3986	0	0	0	17.3077	0	0	0	4.83871	1.92308	0	23.1884	71.4286	0	66.6667	43.5484	0	100	0	0	11.828	71.4286	10.9589	31.9149	0	38.806	61.3333	67.5676	0	0	0	0	2.27273	0	100	100	98.1132	0	8.33333	100	11.7647	0
481		89.8305	3.27869	52.9412	1.72414	0	0	4.8951	0	0	0	36.5385	0	0	47.0588	30.6452	67.3077	4.87805	33.3333	6.76692	0	80.9524	0	0	61.4286	0	58	47.3118	42.8571	15.0685	35.1064	0	0	65.3333	62.1622	0	0	0	0	88.6364	0	31.7073	84.127	58.4906	8.88889	0	45.7831	0.840336	0
511		59.322	0.819672	35.2941	25.8621	0	0	0	0	0	4.34783	75	0	9.52381	67.6471	37.0968	76.9231	87.8049	0	55.6391	40.9836	73.8095	0	0	64.2857	0	74	5.37634	69.3878	0	31.9149	77.7778	0	52	24.3243	5.76923	0	9.375	0	77.2727	0	3.65854	44.4444	90.566	6.66667	18.75	14.4578	28.5714	13.0435
541		13.5593	80.3279	27.451	100	0	4	0	11.4286	9.09091	34.7826	73.0769	5.40541	85.7143	0	0	53.8462	100	21.7391	21.0526	100	50	0	54.6875	40	0	86	22.5806	59.1837	0	29.7872	22.2222	0	16	16.2162	100	0	43.75	0	54.5455	0	8.53659	0	79.2453	48.8889	0	0	5.04202	0
571		47.4576	22.1311	37.2549	3.44828	0	16	0	48.5714	72.7273	100	19.2308	27.027	19.0476	0	0	34.6154	87.8049	73.913	11.2782	3.27869	78.5714	38.7097	34.375	60	0	72	4.30108	53.0612	13.6986	2.12766	69.4444	13.4328	34.6667	0	94.2308	0	7.8125	17.3913	90.9091	0	3.65854	63.4921	52.8302	64.4444	0	0	18.4874	50.7246
601		37.2881	16.3934	37.2549	0	0	72	2.0979	0	0	73.913	11.5385	97.2973	100	100	0	19.2308	70.7317	30.4348	24.812	0	100	24.1935	51.5625	58.5714	0	64	48.3871	40.8163	47.9452	6.38298	38.8889	62.6866	49.3333	21.6216	55.7692	0	15.625	89.1304	54.5455	4.25532	62.1951	53.9683	24.5283	64.4444	4.16667	0	10.9244	26.087
631		33.8983	13.9344	49.0196	91.3793	0	40	44.7552	0	0	4.34783	51.9231	67.5676	66.6667	0	1.6129	30.7692	60.9756	53.6232	21.0526	0	92.8571	3.22581	23.4375	51.4286	0	42	8.60215	69.3878	45.2055	35.1064	52.7778	56.7164	32	37.8378	69.2308	0	0	65.2174	70.4545	46.8085	2.43902	28.5714	71.6981	0	50	0	0	50.7246
661		40.678	0	41.1765	62.069	18.5185	40	21.6783	5.71429	29.5455	0	69.2308	29.7297	0	73.5294	27.4194	57.6923	58.5366	27.5362	14.2857	0.819672	52.381	41.9355	0	58.5714	9.90991	70	25.8065	51.0204	19.1781	59.5745	58.3333	38.806	37.3333	24.3243	86.5385	0	28.125	23.913	100	78.7234	25.6098	49.2063	50.9434	0	0	0	40.3361	57.971
691		37.2881	11.4754	33.3333	44.8276	74.0741	76	18.8811	34.2857	100	39.1304	46.1538	24.3243	42.8571	76.4706	40.3226	38.4615	60.9756	27.5362	10.5263	1.63934	52.381	9.67742	43.75	72.8571	5.40541	56	0	61.2245	30.137	100	55.5556	49.2537	54.6667	22.973	76.9231	0	34.375	43.4783	47.7273	0	10.9756	57.1429	49.0566	2.22222	47.9167	0	36.9748	26.087
721		100	30.3279	100	98.2759	100	100	13.986	100	6.81818	78.2609	100	100	47.619	91.1765	100	100	41.4634	50.7246	33.0827	42.623	66.6667	100	100	35.7143	28.8288	58	78.4946	77.551	100	58.5106	58.3333	100	100	64.8649	71.1538	100	57.8125	60.8696	29.5455	91.4894	58.5366	90.4762	100	71.1111	100	50.6024	36.9748	53.6232
751		10.1695	10.6557	80.3922	79.3103	81.4815	76	11.8881	57.1429	0	0	42.3077	70.2703	14.2857	52.9412	19.3548	25	24.3902	55.0725	0	36.8852	0	58.0645	46.875	42.8571	0	74	32.2581	53.0612	50.6849	44.6809	52.7778	49.2537	9.33333	43.2432	71.1538	74.5455	46.875	100	43.1818	100	39.0244	39.6825	81.1321	100	58.3333	57.8313	28.5714	36.2319
781		45.7627	9.83607	60.7843	63.7931	37.037	92	15.3846	68.5714	6.81818	34.7826	67.3077	67.5676	9.52381	35.2941	6.45161	23.0769	0	100	0	45.9016	64.2857	70.9677	45.3125	55.7143	0	96	25.8065	44.898	65.7534	31.9149	69.4444	4.47761	22.6667	41.8919	63.4615	56.3636	25	71.7391	31.8182	87.234	42.6829	33.3333	45.283	86.6667	85.4167	51.8072	31.0924	18.8406
811		23.7288	6.55738	43.1373	53.4483	40.7407	64	5.59441	25.7143	0	26.087	32.6923	70.2703	0	55.8824	11.2903	17.3077	0	56.5217	12.0301	23.7705	28.5714	0	42.1875	65.7143	0	78	26.8817	100	30.137	31.9149	47.2222	5.97015	46.6667	24.3243	46.1538	54.5455	42.1875	39.1304	20.4545	85.1064	39.0244	25.3968	67.9245	60	37.5	16.8675	25.2101	37.6812
841		23.7288	0	13.7255	36.2069	14.8148	48	4.8951	25.7143	0	0	17.3077	10.8108	38.0952	2.94118	0	0	0	44.9275	0	27.8689	45.2381	0	29.6875	34.2857	0	100	19.3548	28.5714	32.8767	26.5957	13.8889	0	2.66667	12.1622	51.9231	25.4545	34.375	63.0435	38.6364	55.3191	37.8049	3.1746	39.6226	60	14.5833	18.0723	15.9664	8.69565
871		45.7627	2.45902	13.7255	22.4138	7.40741	24	4.1958	8.57143	0	0	0	0	0	0	0	0	0	31.8841	0	11.4754	33.3333	0	0	0	0	66	13.9785	0	28.7671	24.4681	5.55556	0	9.33333	2.7027	63.4615	16.3636	18.75	63.0435	18.1818	68.0851	25.6098	12.6984	20.7547	17.7778	4.16667	7.22892	2.52101	0
901		30.5085	0	0	36.2069	14.8148	0	6.99301	25.7143	0	0	3.84615	0	14.2857	44.1176	0	0	2.43902	27.5362	0	4.91803	21.4286	0	0	0	0	80	21.5054	0	26.0274	21.2766	66.6667	0	34.6667	0	55.7692	76.3636	29.6875	34.7826	13.6364	74.4681	31.7073	15.873	26.4151	0	0	2.40964	0	0
931		44.0678	0	5.88235	32.7586	0	16	1.3986	8.57143	0	0	34.6154	0	4.7619	38.2353	0	0	12.1951	15.942	0	1.63934	16.6667	0	0	0	0	48	31.1828	0	17.8082	7.44681	11.1111	0	20	14.8649	11.5385	80	17.1875	52.1739	15.9091	36.1702	35.3659	4.7619	37.7358	0	0	13.253	0	0
961		28.8136	4.91803	33.3333	6.89655	0	20	4.1958	20	9.09091	0	28.8462	0	28.5714	5.88235	16.129	0	0	17.3913	4.51128	9.83607	16.6667	0	3.125	0	0	38	33.3333	36.7347	21.9178	11.7021	0	5.97015	18.6667	6.75676	0	20	20.3125	28.2609	4.54545	40.4255	23.1707	22.2222	32.0755	0	27.0833	16.8675	0.840336	5.7971
991		40.678	4.09836	15.6863	0	7.40741	40	3.4965	28.5714	4.54545	0	23.0769	0	0	0	19.3548	0	0	30.4348	0	11.4754	14.2857	0	0	0	0	66	26.8817	69.3878	35.6164	13.8298	25	14.9254	18.6667	10.8108	0	47.2727	0	8.69565	6.81818	34.0426	26.8293	25.3968	35.8491	4.44444	45.8333	13.253	18.4874	56.5217
1021		30.5085	0	0	17.2414	44.4444	40	12.5874	25.7143	0	8.69565	0	0	0	41.1765	29.0323	0	0	23.1884	0	0	23.8095	0	0	57.1429	0	58	12.9032	46.9388	31.5068	17.0213	30.5556	7.46269	0	0	15.3846	21.8182	12.5	36.9565	4.54545	44.6809	20.7317	38.0952	20.7547	55.5556	41.6667	0	11.7647	24.6377
1051		40.678	0	0	55.1724	22.2222	80	17.4825	17.1429	0	0	0	0	0	44.1176	17.7419	3.84615	0	15.942	0.75188	14.7541	16.6667	0	0	58.5714	0	62	0	48.9796	13.6986	17.0213	52.7778	5.97015	0	13.5135	30.7692	60	0	21.7391	25	59.5745	24.3902	39.6825	88.6792	0	41.6667	0	5.04202	24.6377
1081		28.8136	0	0	48.2759	7.40741	64	2.7972	14.2857	0	0	0	0	9.52381	38.2353	11.2903	15.3846	2.43902	8.69565	0	17.2131	0	0	0	38.5714	0	66	0	38.7755	36.9863	15.9574	69.4444	26.8657	0	27.027	53.8462	50.9091	0	8.69565	63.6364	70.2128	26.8293	9.52381	58.4906	0	20.8333	20.4819	15.1261	11.5942
1111		22.0339	2.45902	0	15.5172	0	36	6.29371	11.4286	0	0	0	0	14.2857	52.9412	3.22581	0	36.5854	17.3913	0	14.7541	0	19.3548	0	30	0	26	47.3118	34.6939	32.8767	0	58.3333	0	28	2.7027	0	80	37.5	0	11.3636	44.6809	14.6341	0	20.7547	51.1111	8.33333	12.0482	0	17.3913
1141		54.2373	0	0	0	0	16	1.3986	14.2857	0	0	0	0	9.52381	0	9.67742	0	0	24.6377	0	11.4754	0	0	18.75	2.85714	1.8018	26	41.9355	0	30.137	0	16.6667	0	38.6667	0	0	32.7273	15.625	41.3043	50	46.8085	32.9268	19.0476	43.3962	84.4444	0	0	0	0
1171		40.678	7.37705	0	0	14.8148	24	4.1958	5.71429	0	8.69565	0	0	4.7619	17.6471	12.9032	0	0	0	0	7.37705	0	0	40.625	0	1.8018	42	26.8817	12.2449	17.8082	0	30.5556	0	21.3333	0	0	29.0909	12.5	34.7826	65.9091	55.3191	8.53659	38.0952	33.9623	42.2222	8.33333	0	0	0
1201		11.8644	0	15.6863	0	14.8148	8	0	5.71429	0	13.0435	0	0	0	5.88235	3.22581	0	0	4.34783	0	8.19672	35.7143	0	0	0	0	28	9.67742	16.3265	12.3288	14.8936	11.1111	0	29.3333	0	0	27.2727	43.75	8.69565	43.1818	46.8085	25.6098	22.2222	22.6415	0	12.5	0	0.840336	0
1231		0	20.4918	56.8627	8.62069	0	16	0.699301	5.71429	9.09091	0	0	0	0	17.6471	9.67742	0	0	39.1304	5.26316	1.63934	4.7619	0	0	0	0	60	0	97.9592	20.5479	24.4681	5.55556	16.4179	2.66667	0	0	36.3636	45.3125	0	43.1818	25.5319	54.878	6.34921	26.4151	0	14.5833	0	10.9244	0
1261		0	0	1.96078	0	0	32	0	0	18.1818	0	0	0	0	0	0	0	0	5.7971	22.5564	0	9.52381	0	0	0	3.6036	52	0	4.08163	24.6575	17.0213	0	4.47761	0	0	0	29.0909	45.3125	19.5652	25	34.0426	13.4146	0	7.54717	48.8889	12.5	0	0	0
1291		3.38983	0	0	0	0	12	0	2.85714	27.2727	21.7391	0	0	0	14.7059	0	0	0	17.3913	2.25564	0	0	0	0	0	0	44	9.67742	0	13.6986	1.06383	25	20.8955	0	0	0	65.4545	6.25	78.2609	9.09091	48.9362	21.9512	0	11.3208	0	0	0	0	0
1321		11.8644	0	0	0	0	4	0	0	15.9091	4.34783	0	10.8108	0	0	0	0	0	0	9.02256	0	0	0	0	0	0	28	36.5591	0	0	0	41.6667	0	0	0	0	50.9091	0	30.4348	0	27.6596	24.3902	0	3.77358	46.6667	0	0	0	1.44928
1351		0	0	1.96078	0	0	0	0	0	0	17.3913	0	10.8108	0	0	0	0	0	0	0	0	0	0	0	0	0	64	33.3333	0	0	0	25	0	0	0	0	41.8182	0	2.17391	11.3636	17.0213	15.8537	0	0	57.7778	0	0	0	0
1381		0	0	0	1.72414	0	0	0	0	0	0	0	5.40541	0	0	0	0	0	0	0	0	0	0	0	0	0	30	0	0	0	0	0	0	0	0	0	12.7273	0	0	4.54545	2.12766	0	0	0	35.5556	0	0	0	1.44928
1411		0	0	0	3.44828	0	0	0	0	0	0	0	0	0	0	0	0	0	0	0	3.27869	0	0	0	0	0	18	0	0	0	0	0	0	0	0	0	16.3636	0	0	4.54545	6.38298	0	0	0	28.8889	4.16667	0	0	0
time
1		0	0	20	0	64.9123	13.1148	42.5926	54.0541	9.375	4.34783	51.3514	1.69492	4.16667	5.88235	46.4286	40.5405	4.22535	62.6506	4.08163	1.0101	19.4444	66.6667	51.4851	34.2857	12	36.1538	5.74713	39.7059	11.2903	70.6897	1.38889	15.0943	5	9.21053	27.2727	13.3094	73.0337	87.013	100	15.3846	43.8356	56.5217	11.1111	80.3922	2.67857	16.4384	8.19672	86.2745
31		0	17.6471	25.4545	0	31.5789	0	33.3333	0	0	11.5942	81.982	13.5593	0	1.96078	0	9.45946	0	30.1205	0	10.101	2.77778	20	40.5941	11.4286	42	8.46154	22.9885	50	9.67742	27.5862	18.0556	100	35	67.1053	5.45455	14.3885	66.2921	14.2857	39.6226	42.3077	54.7945	73.913	84.127	5.88235	100	20.5479	65.5738	49.0196
61		0	0	0	0	0	0	16.6667	18.9189	0	52.1739	61.2613	18.6441	0	37.2549	0	0	0	3.61446	2.04082	36.3636	0	10	18.8119	35.7143	17	7.69231	6.89655	30.8824	9.67742	20.6897	4.16667	9.43396	7.5	15.7895	29.0909	3.95683	3.37079	9.09091	0	1.28205	27.3973	10.8696	42.8571	5.88235	38.3929	100	14.7541	5.88235
91		0	0	0	10.8696	0	0	0	0	0	0	0	0	0	3.92157	0	0	0	36.1446	0	9.09091	7.40741	51.6667	14.8515	4.28571	10	18.4615	31.0345	26.4706	4.03226	10.3448	1.38889	18.8679	11.25	36.8421	40	1.43885	21.3483	74.026	0	0	50.6849	2.17391	87.3016	1.96078	1.78571	13.6986	9.83607	7.84314
121		0	0	0	0	0	0	7.40741	0	3.125	0	0	0	0	0	14.2857	0	0	1.20482	0	7.07071	40.7407	16.6667	11.8812	21.4286	13	45.3846	11.4943	0	0	34.4828	0	20.7547	11.25	18.4211	20	13.3094	10.1124	33.7662	13.2075	7.69231	13.6986	2.17391	7.93651	0	0.892857	9.58904	81.9672	7.84314
151		0	0	0	17.3913	0	0	0	5.40541	0	0	0	0	0	0	3.57143	0	0	0	0	0	3.7037	45	24.7525	34.2857	0	16.1538	20.6897	0	0.806452	12.069	0	54.717	23.75	7.89474	1.81818	24.4604	7.86517	27.2727	0	23.0769	24.6575	43.4783	65.0794	0	1.78571	0	42.623	0
181		0	0	0	0	0	0	35.1852	0	0	0	0	0	0	0	0	0	0	0	0	0	0	30	39.604	5.71429	2	10.7692	0	0	3.22581	18.9655	0	3.77358	51.25	10.5263	52.7273	1.43885	31.4607	25.974	0	0	12.3288	34.7826	100	5.88235	0	0	11.4754	0
211		0	0	0	0	0	0	31.4815	0	0	0	0	0	0	0	0	0	2.8169	0	0	0	0	1.66667	8.91089	0	0	1.53846	0	0	0	22.4138	0	0	11.25	44.7368	3.63636	0	0	5.19481	13.2075	0	38.3562	30.4348	3.1746	21.5686	0	75.3425	70.4918	1.96078
241		0	0	0	0	0	0	3.7037	0	29.6875	0	0	0	0	0	0	0	0	0	16.3265	0	52.7778	18.3333	22.7723	2.85714	0	23.8462	0	23.5294	0	6.89655	0	0	22.5	0	0	0	15.7303	0	5.66038	0	24.6575	43.4783	1.5873	1.96078	0	19.1781	31.1475	58.8235
271		0	0	0	0	0	0	3.7037	0	0	0	0	0	0	0	0	0	0	0	0	0	0	15	64.3564	0	0	0	0	26.4706	0	50	6.94444	0	46.25	17.1053	85.4545	0.359712	20.2247	24.6753	3.77358	21.7949	16.4384	56.5217	77.7778	3.92157	0	0	54.0984	43.1373
301		0	0	0	0	0	0	0	0	0	0	0	0	0	0	0	0	0	0	0	9.09091	11.1111	20	9.90099	31.4286	3	9.23077	3.44828	13.2353	0	12.069	0	0	31.25	21.0526	1.81818	48.2014	6.74157	33.7662	0	8.97436	9.58904	47.8261	0	11.7647	0	13.6986	49.1803	23.5294
331		0	0	0	0	0	0	0	0	0	0	0	0	0	0	0	0	0	0	0	11.1111	10.1852	0	19.802	28.5714	0	0	0	5.88235	18.5484	72.4138	0	0	0	48.6842	14.5455	6.47482	5.61798	14.2857	3.77358	100	0	10.8696	6.34921	0	0	0	47.541	31.3725
361		0	0	0	0	0	0	0	0	0	0	0	0	0	0	0	0	0	0	0	100	7.40741	20	3.9604	2.85714	0	10.7692	36.7816	0	1.6129	48.2759	18.0556	33.9623	0	57.8947	32.7273	12.9496	35.9551	11.6883	20.7547	1.28205	0	10.8696	19.0476	56.8627	11.6071	4.10959	47.541	0
391		0	0	0	0	0	0	0	0	1.5625	0	0	0	0	0	0	0	2.8169	0	0	43.4343	0	66.6667	44.5545	28.5714	0	28.4615	12.6437	5.88235	21.7742	13.7931	75	28.3019	1.25	35.5263	49.0909	16.1871	44.9438	84.4156	0	15.3846	0	0	0	82.3529	28.5714	0	0	0
421		0	33.3333	0	0	0	6.55738	12.963	0	0	0	0	0	0	0	0	0	28.169	0	0	51.5152	65.7407	28.3333	56.4356	90	34	23.8462	62.069	69.1176	16.129	24.1379	66.6667	49.0566	46.25	51.3158	52.7273	100	75.2809	44.1558	5.66038	0	0	82.6087	38.0952	76.4706	0	0	62.2951	0
451		0	64.7059	0	0	0	72.1311	1.85185	0	1.5625	53.6232	5.40541	0	0	5.88235	0	1.35135	100	0	0	61.6162	64.8148	43.3333	59.4059	81.4286	72	33.0769	54.023	70.5882	27.4194	100	58.3333	41.5094	61.25	59.2105	65.4545	15.1079	67.4157	58.4416	81.1321	7.69231	0	89.1304	69.8413	64.7059	0	6.84932	77.0492	0
481		5.55556	92.1569	9.09091	6.52174	21.0526	47.541	3.7037	29.7297	15.625	97.1014	83.7838	0	6.94444	98.0392	28.5714	64.8649	80.2817	92.7711	18.3673	62.6263	78.7037	40	60.396	74.2857	50	33.8462	56.3218	52.9412	25.8065	60.3448	61.1111	47.1698	57.5	73.6842	43.6364	24.4604	78.6517	53.2468	84.9057	26.9231	0	93.4783	73.0159	66.6667	28.5714	19.1781	78.6885	9.80392
511		100	80.3922	90.9091	84.7826	100	77.0492	74.0741	78.3784	81.25	44.9275	68.4685	47.4576	86.1111	54.902	100	77.027	64.7887	87.9518	91.8367	45.4545	55.5556	63.3333	52.4752	72.8571	43	32.3077	58.6207	86.7647	38.7097	87.931	72.2222	52.8302	81.25	75	54.5455	23.0216	64.0449	70.1299	67.9245	35.8974	90.411	65.2174	65.0794	64.7059	41.9643	23.2877	68.8525	96.0784
541		91.6667	76.4706	80	100	70.1754	77.0492	81.4815	81.0811	60.9375	59.4203	64.8649	69.4915	69.4444	45.098	57.1429	71.6216	91.5493	74.6988	83.6735	54.5455	54.6296	65	51.4851	77.1429	81	32.3077	74.7126	48.5294	21.7742	89.6552	50	47.1698	70	68.4211	41.8182	17.2662	59.5506	77.9221	71.6981	23.0769	100	86.9565	38.0952	62.7451	29.4643	21.9178	63.9344	74.5098
571		86.1111	96.0784	87.2727	80.4348	85.9649	72.1311	100	100	68.75	72.4638	66.6667	100	51.3889	49.0196	50	63.5135	91.5493	80.7229	67.3469	67.6768	58.3333	73.3333	70.297	90	55	26.1538	62.069	41.1765	35.4839	84.4828	61.1111	73.5849	82.5	80.2632	38.1818	19.4245	100	98.7013	79.2453	50	64.3836	100	31.746	60.7843	29.4643	17.8082	67.2131	62.7451
601		69.4444	100	81.8182	76.087	68.4211	77.0492	77.7778	64.8649	73.4375	46.3768	69.3694	66.1017	79.1667	39.2157	50	93.2432	100	100	71.4286	63.6364	65.7407	76.6667	70.297	85.7143	79	38.4615	44.8276	39.7059	35.4839	72.4138	66.6667	58.4906	100	85.5263	47.2727	20.8633	85.3933	100	81.1321	32.0513	71.2329	100	44.4444	72.549	22.3214	30.137	77.0492	47.0588
631		63.8889	96.0784	81.8182	63.0435	70.1754	65.5738	85.1852	78.3784	100	69.5652	100	67.7966	76.3889	94.1176	71.4286	78.3784	95.7746	96.3855	100	75.7576	100	98.3333	74.2574	82.8571	74	34.6154	100	30.8824	26.6129	91.3793	43.0556	58.4906	70	80.2632	38.1818	16.1871	76.4045	96.1039	66.0377	32.0513	76.7123	97.8261	77.7778	60.7843	18.75	30.137	95.082	94.1176
661		83.3333	82.3529	92.7273	82.6087	75.4386	100	88.8889	59.4595	85.9375	71.0145	78.3784	76.2712	100	49.0196	42.8571	85.1351	67.6056	74.6988	65.3061	59.596	51.8519	100	74.2574	100	81	33.0769	49.4253	29.4118	23.3871	93.1034	58.3333	54.717	76.25	100	36.3636	16.9065	62.9213	87.013	62.2642	38.4615	97.2603	89.1304	53.9683	58.8235	19.6429	30.137	100	80.3922
691		66.6667	96.0784	100	54.3478	59.6491	70.4918	61.1111	67.5676	81.25	66.6667	90.991	55.9322	87.5	50.9804	25	97.2973	53.5211	98.7952	75.5102	56.5657	61.1111	75	74.2574	81.4286	72	100	27.5862	26.4706	19.3548	58.6207	45.8333	35.8491	53.75	80.2632	16.3636	21.9424	58.427	87.013	60.3774	23.0769	68.4932	71.7391	38.0952	27.451	13.3929	30.137	78.6885	88.2353
721		94.4444	58.8235	72.7273	15.2174	77.193	57.377	57.4074	70.2703	29.6875	100	72.0721	74.5763	50	45.098	67.8571	39.1892	39.4366	42.1687	44.898	37.3737	34.2593	51.6667	100	65.7143	100	12.3077	78.1609	33.8235	34.6774	65.5172	100	71.6981	95	48.6842	100	30.5755	48.3146	57.1429	47.1698	74.359	82.1918	45.6522	68.254	80.3922	35.7143	46.5753	77.0492	100
751		47.2222	27.451	10.9091	17.3913	19.2982	34.4262	20.3704	29.7297	29.6875	40.5797	27.9279	38.9831	48.6111	100	0	100	40.8451	68.6747	63.2653	45.4545	52.7778	55	67.3267	37.1429	45	0	56.3218	35.2941	10.4839	60.3448	56.9444	5.66038	62.5	88.1579	41.8182	5.39568	26.9663	9.09091	49.0566	70.5128	61.6438	89.1304	49.2063	100	33.0357	34.2466	65.5738	47.0588
781		44.4444	39.2157	29.0909	28.2609	28.0702	34.4262	38.8889	56.7568	10.9375	30.4348	35.1351	81.3559	41.6667	15.6863	0	24.3243	40.8451	16.8675	48.9796	42.4242	18.5185	15	43.5644	24.2857	30	0	57.4713	8.82353	51.6129	13.7931	0	0	53.75	60.5263	45.4545	0	65.1685	55.8442	11.3208	43.5897	39.726	47.8261	6.34921	62.7451	21.4286	24.6575	47.541	35.2941
811		19.4444	35.2941	32.7273	8.69565	19.2982	18.0328	29.6296	13.5135	12.5	14.4928	33.3333	15.2542	41.6667	9.80392	0	10.8108	7.04225	9.63855	16.3265	13.1313	17.5926	0	27.7228	21.4286	17	0	9.1954	19.1176	100	0	0	1.88679	57.5	44.7368	0	0	11.236	7.79221	0	44.8718	46.5753	34.7826	23.8095	37.2549	0	15.0685	36.0656	27.451
841		0	7.84314	14.5455	10.8696	3.50877	0	0	5.40541	1.5625	0	11.7117	0	22.2222	9.80392	0	6.75676	0	0	10.2041	2.0202	0	0	3.9604	0	17	0	0	0	1.6129	0	0	0	10	32.8947	0	0	16.8539	0	0	14.1026	13.6986	0	9.52381	35.2941	0	12.3288	32.7869	25.4902
871		0	7.84314	10.9091	4.34783	0	0	3.7037	0	0	0	0	0	0	0	0	0	0	0	24.4898	0	0	0	0	0	25	0	0	0	0	0	0	0	0	3.94737	0	0	12.3596	0	0	10.2564	0	0	7.93651	0	0	0	14.7541	9.80392
901		0	0	0	0	0	0	0	0	0	0	0	0	0	0	0	0	0	0	0	0	0	0	0	0	0	0	0	0	0	0	0	0	0	0	0	0	3.37079	0	0	23.0769	1.36986	0	3.1746	5.88235	0	0	13.1148	3.92157
931		0	0	0	0	0	0	0	0	0	0	0	0	0	0	0	0	0	0	0	0	0	0	0	0	0	0	0	0	0	0	0	0	0	0	0	0	0	58.4416	0	0	0	0	0	0	0	0	13.1148	3.92157
961		0	0	0	0	0	0	0	0	0	0	0	0	0	0	0	0	0	0	0	0	0	0	0	0	0	0	0	0	0	0	0	0	0	1.31579	0	0	0	5.19481	0	0	0	0	7.93651	0	0	0	22.9508	0
991		0	0	0	0	0	0	0	0	0	0	0	0	0	0	0	0	0	0	0	0	0	0	0	0	0	0	0	0	0	0	0	0	0	11.8421	0	0	0	0	0	0	0	0	3.1746	0	0	0	27.8689	3.92157
1021		0	0	0	0	0	0	0	0	0	0	0	0	0	0	0	0	0	0	0	2.0202	1.85185	0	0	0	0	0	0	0	0	0	0	0	0	15.7895	0	0	0	0	0	0	0	0	33.3333	0	0	0	19.6721	0
1051		0	0	0	0	0	0	0	0	0	0	0	0	0	0	0	0	0	0	0	14.1414	34.2593	0	0	0	0	0	0	0	0	0	0	0	7.5	0	0	0	0	0	0	0	0	0	1.5873	0	0	0	9.83607	0
1081		0	0	0	0	0	0	0	0	0	0	0	0	0	0	0	0	0	0	0	0	14.8148	0	0	0	0	0	0	4.41176	0	0	0	0	0	0	30.9091	0	0	0	0	0	0	0	65.0794	0	0	0	6.55738	0
1111		0	0	0	0	0	0	0	0	0	0	0	0	0	0	0	0	0	0	0	1.0101	0	0	0	0	0	0	0	16.1765	0.806452	0	0	0	0	0	40	0	0	40.2597	0	0	0	0	46.0317	0	0	0	3.27869	0
1141		0	0	0	0	0	0	0	0	0	0	0	0	0	0	0	0	0	0	0	19.1919	0	0	0	0	0	0	0	100	3.22581	0	0	0	15	0	3.63636	0	0	0	0	0	0	0	17.4603	0	0	0	1.63934	0
1171		0	0	0	0	0	0	0	0	0	0	0	0	0	0	0	0	0	0	0	1.0101	0	0	0	0	0	0	0	7.35294	0	0	0	0	0	0	0	0	0	0	0	0	0	0	11.1111	0	0	0	11.4754	0
1201		0	0	0	2.17391	0	0	0	0	7.8125	0	0	0	0	3.92157	0	0	0	0	0	9.09091	0	0	0	0	0	0	0	0	0	0	0	0	0	0	0	0	0	0	0	0	0	0	14.2857	7.84314	0	0	0	0
1231		0	0	0	0	0	0	0	2.7027	0	0	0	0	0	0	0	0	0	0	97.9592	0	0	0	0	0	0	0	0	8.82353	2.41935	0	0	0	0	0	0	0	0	0	0	0	0	0	68.254	0	0	0	11.4754	0
1261		2.77778	0	0	0	0	0	0	27.027	0	0	0	0	0	17.6471	0	0	0	0	8.16327	29.2929	0	0	0	0	0	0	5.74713	45.5882	11.2903	0	0	0	0	0	9.09091	0	0	87.013	0	0	0	0	49.2063	1.96078	0	0	39.3443	37.2549
1291		0	0	0	0	0	0	0	0	59.375	0	0	0	0	7.84314	0	0	0	0	0	0	0	0	0	2.85714	0	0	16.092	5.88235	9.67742	0	0	0	0	0	12.7273	0	0	23.3766	0	0	0	0	44.4444	11.7647	0	1.36986	40.9836	49.0196
1321		0	0	0	0	0	0	0	0	18.75	0	0	0	1.38889	9.80392	0	0	0	0	30.6122	1.0101	0	0	0	1.42857	0	0	0	0	15.3226	0	0	0	0	0	9.09091	0	0	10.3896	0	0	0	0	25.3968	21.5686	0	100	3.27869	25.4902
1351		5.55556	0	0	0	0	0	0	0	0	0	0	0	0	13.7255	0	0	0	0	6.12245	0	0	0	0	31.4286	0	0	0	0	0	0	0	0	0	0	0	0	0	2.5974	0	0	0	0	20.6349	11.7647	0	26.0274	73.7705	23.5294
1381		0	1.96078	0	0	0	0	3.7037	0	40.625	0	0	0	0	13.7255	0	0	0	0	0	1.0101	0	0	0	28.5714	0	0	0	0	22.5806	0	0	0	0	0	54.5455	0	0	16.8831	0	0	0	0	50.7937	0	0	1.36986	1.63934	0
1411		0	1.96078	0	0	0	0	0	0	9.375	0	0	0	0	3.92157	0	0	0	0	0	3.0303	16.6667	5	0	0	0	0	10.3448	7.35294	5.64516	0	0	0	2.5	0	14.5455	0	0	15.5844	0	0	8.21918	0	61.9048	5.88235	0	23.2877	27.8689	19.6078
time																16.03.2020	UAS-cycDN/+																			28.08.2020	UAS-cycDN/+	Median
1		1.08696	37.7358	1.1236	6.14035	8.64198	9.33333	3.33333	100	1.5625	6.77966	18.6047	5.33333	1.31579	0	9.72222	1.5873	1.85185	0	71.9298	1.14943	7.69231	17.757	14.7059	25.8503	5.04202	2.35294	7.40741	10.7527	0	32.3529	0	51.25	0	0.877193	0	12.5	5.73684
31		8.69565	18.8679	23.5955	4.38596	0	100	24.4444	0	46.875	8.47458	0	42.6667	2.63158	32.1429	0	20.6349	19.4444	0	77.193	5.74713	13.1868	26.1682	26.4706	13.6054	14.2857	0	14.8148	0	3.0303	18.3824	0	32.5	0	0.877193	10.6383	0	11.9126
61		6.52174	11.3208	0	2.63158	3.7037	6.66667	0	24.1935	6.25	0	1.16279	45.3333	0	39.2857	0	20.6349	0	0	56.1404	0	5.49451	1.86916	0	12.9252	30.2521	0	14.8148	0	0	57.3529	0	27.5	0	0	2.12766	1.66667	1.99841
91		13.0435	13.2075	2.24719	7.89474	2.46914	4	0	1.6129	1.5625	0	0	4	10.5263	7.14286	1.38889	22.2222	0.925926	0	29.8246	0	3.2967	5.60748	0	18.3673	3.36134	0	4.93827	0	0	0	0	5	0	0	5.31915	0	1.93005
121		16.3043	28.3019	30.3371	9.64912	6.17284	0	0	0	0	8.47458	0	29.3333	17.1053	12.5	0	4.7619	0.925926	1.08696	56.1404	1.14943	24.1758	15.8879	7.35294	2.72109	0	0	0	0	0	0	0	0	0	0	0	2.5	1.00644
151		3.26087	47.1698	100	3.50877	0	4	0	0	0	0	0	37.3333	1.31579	0	0	19.0476	0	3.26087	73.6842	0	3.2967	12.1495	38.2353	0.680272	0	0	0	0	0	0	0	0	0	0	0	0.833333	0
181		38.0435	13.2075	29.2135	6.14035	0	0	2.22222	0	9.375	0	0	100	0	0	2.77778	22.2222	0	0	14.0351	0	2.1978	0.934579	0	3.40136	0	0	2.46914	0	0	0	0	0	1.35135	0	0	0	0
211		76.087	1.88679	12.3596	1.75439	0	0	0	3.22581	29.6875	0	0	0	14.4737	0	9.72222	1.5873	0	0	63.1579	1.14943	31.8681	2.80374	0	7.48299	0	0	1.23457	0	0	0	0	0	0	19.2982	0	0	0
241		52.1739	1.88679	2.24719	0	0	0	5.55556	9.67742	1.5625	3.38983	0	41.3333	5.26316	0	1.38889	58.7302	0.925926	0	56.1404	0	72.5275	9.34579	0	1.36054	0	0	0	1.07527	0	0	0	0	0	7.89474	0	2.5	1.0006
271		0	16.9811	25.8427	0.877193	0	0	5.55556	4.83871	4.6875	0	0	26.6667	3.94737	0	0	11.1111	0	0	57.8947	0	9.89011	0.934579	0	0.680272	1.68067	5.88235	0	1.07527	0	0	0	3.75	0	0.877193	0	7.5	0.778733
301		0	47.1698	7.86517	0	33.3333	0	0	17.7419	29.6875	1.69492	0	9.33333	7.89474	0	2.77778	6.34921	2.77778	0	57.8947	0	37.3626	59.8131	5.88235	0	34.4538	3.52941	0	0	27.2727	0	0	1.25	0	1.75439	0	0.833333	1.72465
331		0	5.66038	10.1124	2.63158	0	0	12.2222	12.9032	3.125	0	0	42.6667	5.26316	7.14286	1.38889	7.93651	0	0	47.3684	0	31.8681	0.934579	0	4.08163	5.04202	14.1176	0	1.07527	2.0202	19.8529	0	0	0	0	0	15	1.70455
361		0	9.43396	12.3596	27.193	1.23457	38.6667	7.77778	4.83871	15.625	0	0	22.6667	18.4211	17.8571	0	22.2222	2.77778	0	42.1053	0	6.59341	0.934579	1.47059	0.680272	0	2.35294	0	5.37634	3.0303	25.7353	0	0	0	3.50877	0	0	2.56536
391		0	0	96.6292	6.14035	0	0	13.3333	0	17.1875	0	1.16279	1.33333	14.4737	23.2143	0	69.8413	0	0	50.8772	0	6.59341	0	0	12.2449	2.52101	0	0	0	1.0101	11.0294	0	0	0	0	0	3.33333	0
421		0	13.2075	0	0	0	0	4.44444	1.6129	14.0625	1.69492	32.5581	0	21.0526	0	2.77778	71.4286	0	0	42.1053	0	0	100	2.94118	9.52381	0	0	2.46914	0	1.0101	11.7647	0	0	0	0	0	0	0
451		0	60.3774	16.8539	0	7.40741	8	11.1111	74.1935	28.125	55.9322	59.3023	28	40.7895	23.2143	54.1667	49.2063	0	0	45.614	0	5.49451	38.3178	7.35294	0	1.68067	1.17647	0	0	24.2424	10.2941	0	0	1.35135	7.01754	0	0	7.38017
481		43.4783	94.3396	40.4494	19.2982	51.8519	21.3333	50	79.0323	70.3125	81.3559	67.4419	53.3333	34.2105	25	86.1111	46.0317	0	0	52.6316	0	4.3956	52.3364	0	42.1769	0	0	0	16.129	4.0404	0.735294	0	28.75	5.40541	0	4.25532	0.833333	23.1667
511		69.5652	83.0189	43.8202	21.9298	37.037	38.6667	62.2222	54.8387	82.8125	69.4915	77.907	58.6667	48.6842	64.2857	84.7222	73.0159	0	0	47.3684	0	2.1978	53.271	0	100	6.72269	0	0	56.9892	13.1313	100	0	3.75	18.9189	10.5263	7.44681	10	41.2434
541		71.7391	92.4528	59.5506	37.7193	44.4444	40	73.3333	61.2903	87.5	76.2712	70.9302	54.6667	72.3684	67.8571	69.4444	80.9524	0	4.34783	54.386	17.2414	30.7692	50.4673	11.7647	25.1701	16.8067	82.3529	8.64198	69.8925	18.1818	17.6471	0	8.75	70.2703	63.1579	84.0426	37.5	54.5263
571		85.8696	88.6792	65.1685	56.1404	41.9753	36	82.2222	70.9677	89.0625	100	51.1628	65.3333	89.4737	80.3571	100	92.0635	16.6667	3.26087	66.6667	100	71.4286	70.0935	11.7647	0	56.3025	84.7059	70.3704	51.6129	76.7677	28.6765	56	47.5	72.973	92.1053	88.2979	70	70.2319
601		100	100	67.4157	63.1579	64.1975	46.6667	82.2222	56.4516	90.625	64.4068	73.2558	57.3333	92.1053	96.4286	79.1667	100	94.4444	90.2174	68.4211	91.954	97.8022	53.271	100	31.9728	100	96.4706	93.8272	78.4946	82.8283	78.6765	93.3333	81.25	72.973	93.8596	81.9149	75	82.0686
631		95.6522	79.2453	67.4157	57.8947	69.1358	57.3333	80	53.2258	100	81.3559	100	56	100	100	79.1667	98.4127	77.7778	92.3913	66.6667	82.7586	100	64.486	86.7647	51.0204	89.0756	95.2941	91.358	88.172	84.8485	52.9412	85.3333	87.5	81.0811	94.7368	100	89.1667	85.0909
661		84.7826	96.2264	64.0449	54.386	43.2099	50.6667	100	56.4516	78.125	100	91.8605	61.3333	93.4211	82.1429	84.7222	77.7778	100	98.913	63.1579	70.1149	91.2088	70.0935	85.2941	38.7755	78.9916	100	77.7778	97.8495	100	36.0294	94.6667	85	71.6216	100	88.2979	98.3333	84.7524
691		93.4783	60.3774	67.4157	54.386	64.1975	40	98.8889	45.1613	90.625	64.4068	87.2093	48	97.3684	80.3571	66.6667	98.4127	72.2222	100	78.9474	88.5057	90.1099	56.0748	82.3529	49.6599	76.4706	98.8235	95.0617	100	92.9293	32.3529	100	100	100	94.7368	93.617	100	87.8575
721		36.9565	67.9245	68.5393	100	69.1358	32	74.4444	51.6129	78.125	37.2881	66.2791	32	65.7895	53.5714	23.6111	65.0794	63.8889	90.2174	100	62.069	56.044	44.8598	60.2941	48.9796	76.4706	77.6471	100	55.914	72.7273	61.7647	85.3333	78.75	54.0541	78.0702	59.5745	76.6667	65.4344
751		0	47.1698	60.6742	55.2632	100	21.3333	44.4444	0	26.5625	13.5593	5.81395	0	0	33.9286	0	6.34921	45.3704	47.8261	68.4211	62.069	50.5495	35.514	67.6471	31.2925	67.2269	57.6471	61.7284	51.6129	28.2828	67.6471	72	27.5	82.4324	44.7368	48.9362	70	46.2701
781		1.08696	39.6226	21.3483	44.7368	88.8889	5.33333	51.1111	0	39.0625	37.2881	9.30233	0	0	71.4286	0	9.52381	50.9259	32.6087	45.614	44.8276	24.1758	41.1215	50	38.0952	45.3782	60	62.963	55.914	42.4242	88.2353	90.6667	28.75	74.3243	47.3684	34.0426	49.1667	41.7729
811		18.4783	64.1509	42.6966	45.614	48.1481	0	33.3333	0	34.375	37.2881	24.4186	0	0	35.7143	0	0	44.4444	43.4783	33.3333	20.6897	19.7802	34.5794	22.0588	23.1293	39.4958	42.3529	54.321	34.4086	34.3434	76.4706	72	38.75	47.2973	46.4912	28.7234	53.3333	34.494
841		83.6957	1.88679	6.74157	16.6667	20.9877	0	26.6667	0	18.75	18.6441	33.7209	0	0	8.92857	0	0	26.8519	28.2609	38.5965	35.6322	0	0	47.0588	13.6054	26.0504	35.2941	37.037	43.0108	24.2424	0.735294	64	40	48.6486	38.5965	48.9362	30	25.1464
871		4.34783	0	0	0	0	0	30	0	3.125	0	0	0	0	0	0	0	14.8148	21.7391	26.3158	94.2529	0	0	67.6471	10.2041	0	48.2353	46.9136	46.2366	22.2222	0	50.6667	37.5	10.8108	28.9474	52.1277	19.1667	3.73641
901		0	0	0	0	0	0	11.1111	0	0	0	0	0	0	0	0	0	17.5926	5.43478	15.7895	0	0	0	0	0	0	35.2941	29.6296	30.1075	26.2626	0	90.6667	3.75	0	17.5439	0	0	0
931		1.08696	0	0	0	0	0	18.8889	0	0	0	0	0	0	0	0	0	1.85185	0	0	0	0	0	0	0	0	14.1176	17.284	15.0538	15.1515	0	28	0	0	15.7895	0	0	0
961		0	0	0	0	0	0	0	0	0	0	0	0	0	0	0	0	0	0	0	0	0	0	0	0	0	0	20.9877	15.0538	0	0	24	0	0	0.877193	0	0	0
991		0	0	0	0	0	0	0	0	0	0	0	0	0	0	0	0	0	0	0	0	0	0	0	0	0	0	11.1111	13.9785	0	0	14.6667	0	0	0	1.06383	0	0
1021		1.08696	0	0	0	0	0	0	0	0	0	0	0	0	0	0	0	0	0	3.50877	0	0	0	0	0	0	0	0	0	0	0	5.33333	0	0	0	0	0	0
1051		0	0	0	0	0	0	0	0	0	0	0	0	0	0	0	0	0	0	5.26316	0	0	0	0	0	0	0	0	5.37634	0	0	0	0	0	0	0	0	0
1081		0	0	0	0	0	0	0	0	0	0	0	0	0	0	0	0	0	0	12.2807	0	0	0	0	0	0	0	0	0	0	0	0	0	0	0	0	0	0
1111		5.43478	0	0	0	0	0	0	0	0	0	0	0	0	0	0	0	0	0	1.75439	0	0	0	0	0	0	0	0	0	0	0	0	0	0	0	0	0	0
1141		0	0	0	0	0	0	0	0	0	0	0	0	0	0	0	0	0	0	0	0	0	0	0	0	0	0	0	0	0	0	0	0	0	0	0	0	0
1171		0	0	0	0	0	0	0	0	0	0	0	0	0	0	0	0	0	0	1.75439	0	0	0	0	0	0	0	0	0	0	0	1.33333	0	0	0	0	0	0
1201		31.5217	0	0	0	0	0	0	0	0	0	0	0	0	0	0	0	0	0	29.8246	0	0	0	0	0	0	0	0	0	0	0	0	0	0	0	0	0	0
1231		0	0	0	0	0	0	0	0	0	0	0	0	0	0	0	0	0	0	0	0	0	0	0	0	0	0	0	0	0	0	0	0	0	0	0	0	0
1261		1.08696	0	0	0	0	0	0	0	0	0	0	0	0	0	0	0	0	0	0	0	0	0	0	0	0	0	0	0	0	0	0	0	0	0	0	0	0
1291		0	0	0	0	0	0	0	0	0	0	0	0	0	0	0	0	0	0	1.75439	0	0	0	0	13.6054	0	0	0	0	0	0	4	0	0	0	0	0	0
1321		1.08696	0	0	0	0	0	0	0	0	0	0	0	0	0	0	0	0	0	1.75439	0	0	0	0	2.04082	0	0	0	0	0	0	0	0	0	0	0	0	0
1351		0	0	0	0	0	0	0	0	0	0	0	0	0	0	0	0	0	0	59.6491	0	0	0	0	0	0	3.52941	0	0	0	0.735294	0	0	0	0	0	0	0
1381		0	0	0	0	0	0	0	0	0	0	0	0	0	0	0	0	0	0	0	0	0	0	0	0	0	0	0	0	0	23.5294	0	0	0	0	0	0	0
1411		0	0	0	0	0	0	0	0	0	0	0	0	0	0	0	0	0	0	0	0	0	0	0	0	0	0	0	0	0	8.08824	0	0	0	0	0	0	0
time																						16.03.2020	cry[19]>cycDN																					28.07.20	cry[19]>cycDN	Median
1		7.89474	47.3684	100	46.1538	5.76923	19.6078	23.2143	21.5385	0	8.19672	100	7.40741	0	81.8182	12.766	3.125	11.5385	24.6154	25.9259	26.5625	15.9091	13.5135	0	81.8182	35	3.33333	11.9048	0	0	0	0	13.3333	0	0	23.0769	42.8571	4.91803	0	4.25532	0	36.9565	0	1.69492	0	9.86759
31		44.7368	5.26316	45.4545	79.4872	36.5385	0	41.0714	30.7692	0	11.4754	88.3721	81.4815	0	30.303	19.1489	62.5	23.0769	40	31.4815	100	9.09091	48.6486	0	20	65	0	0	0	0	0	0	9.33333	0	0	30.7692	3.1746	31.1475	0	14.8936	0	47.8261	21.6667	54.2373	0	19.5745
61		2.63158	100	0	0	7.69231	0	0	32.3077	0	39.3443	13.9535	100	0	3.0303	8.51064	0	3.84615	3.07692	87.037	9.375	0	10.8108	0	21.8182	5	0	0	0	5.71429	0	0	18.6667	0	0	100	7.93651	90.1639	0	0	0	76.087	10	15.2542	0	3.05361
91		73.6842	0	0	0	1.92308	0	0	9.23077	0	85.2459	16.2791	0	0	51.5152	23.4043	0	0	0	16.6667	7.8125	0	0	0	25.4545	0	0	0	0	0	0	0	45.3333	0	0	40.3846	0	39.3443	0	0	0	2.17391	0	0	0	0
121		0	10.5263	21.2121	0	0	0	0	9.23077	0	21.3115	0	0	0	48.4848	19.1489	0	0	0	14.8148	3.125	0	0	0	47.2727	0	0	0	0	0	0	0	24	0	0	0	0	0	0	0	0	0	0	0	2.43902	0
151		0	0	36.3636	0	0	0	0	100	0	13.1148	0	0	0	0	0	0	0	0	18.5185	1.5625	0	0	0	10.9091	0	0	0	0	0	0	0	0	0	0	7.69231	0	0	0	0	0	0	0	0	0	0
181		0	0	33.3333	0	0	0	0	0	0	100	0	0	0	0	0	0	1.92308	0	100	0	0	0	0	7.27273	0	0	0	0	0	0	0	0	0	3.50877	50	0	0	0	0	0	0	0	0	4.87805	0
211		44.7368	0	9.09091	0	0	0	0	15.3846	24.2424	47.541	0	0	0	0	12.766	0	7.69231	43.0769	35.1852	0	40.9091	0	0	0	17.5	0	0	0	0	0	0	52	0	0	44.2308	0	0	0	0	0	0	0	0	0	0
241		13.1579	0	33.3333	0	0	0	0	15.3846	0	13.1148	2.32558	0	0	21.2121	4.25532	0	0	56.9231	25.9259	48.4375	2.27273	0	0	0	5	0	0	0	0	0	0	0	0	0	36.5385	0	0	0	0	0	0	0	0	0	0
271		0	36.8421	0	0	3.84615	0	0	90.7692	0	4.91803	27.907	33.3333	0	6.06061	17.0213	0	0	56.9231	35.1852	15.625	0	2.7027	0	14.5455	0	0	0	0	0	0	0	61.3333	0	0	0	0	0	0	0	0	0	0	0	0	0
301		0	0	0	2.5641	3.84615	0	0	0	51.5152	19.6721	0	59.2593	0	15.1515	19.1489	0	0	13.8462	38.8889	9.375	0	5.40541	0	20	0	0	0	0	0	0	0	0	0	0	42.3077	0	0	0	0	0	0	0	0	0	0
331		0	44.7368	15.1515	5.12821	59.6154	0	48.2143	0	48.4848	11.4754	0	77.7778	0	15.1515	0	0	0	1.53846	12.963	15.625	0	8.10811	0	1.81818	0	0	0	0	0	0	0	29.3333	0	0	48.0769	0	0	0	0	0	0	0	0	7.31707	0
361		0	0	24.2424	0	9.61538	0	5.35714	0	54.5455	32.7869	0	55.5556	0	18.1818	2.12766	93.75	59.6154	13.8462	31.4815	12.5	13.6364	0	0	5.45455	0	0	0	0	0	0	0	22.6667	0	0	55.7692	0	0	0	0	0	0	0	0	0	0
391		0	0	6.06061	0	38.4615	5.88235	28.5714	12.3077	60.6061	49.1803	53.4884	0	0	6.06061	14.8936	100	38.4615	10.7692	37.037	7.8125	90.9091	0	0	1.81818	0	0	19.0476	0	0	0	0	6.66667	0	0	40.3846	0	0	0	0	2.32558	0	6.66667	77.9661	17.0732	4.10397
421		0	0	0	0	100	35.2941	33.9286	15.3846	66.6667	36.0656	65.1163	18.5185	0	27.2727	8.51064	75	15.3846	7.69231	35.1852	3.125	61.3636	0	0	1.81818	2.5	0	0	0	0	0	0	28	0	0	50	0	0	0	0	0	0	21.6667	62.7119	1.21951	1.51885
451		0	0	12.1212	15.3846	67.3077	100	57.1429	23.0769	60.6061	52.459	32.5581	70.3704	6.12245	6.06061	100	75	17.3077	3.07692	37.037	4.6875	27.2727	0	0	54.5455	65	0	4.7619	0	0	2	0	16	0	1.75439	32.6923	0	0	0	0	0	0	3.33333	49.1525	6.09756	6.07908
481		26.3158	0	54.5455	10.2564	71.1538	49.0196	92.8571	26.1538	0	19.6721	23.2558	51.8519	79.5918	6.06061	48.9362	46.875	0	15.3846	27.7778	3.125	45.4545	0	0	0	2.5	1.66667	0	1.81818	0	14	0	14.6667	0	100	48.0769	3.1746	3.27869	6.89655	8.51064	0	2.17391	0	44.0678	0	7.7036
511		94.7368	0	39.3939	10.2564	42.3077	29.4118	67.8571	0	54.5455	36.0656	13.9535	96.2963	53.0612	33.3333	51.0638	78.125	25	40	29.6296	4.6875	45.4545	0	0	7.27273	10	48.3333	57.1429	0	1.42857	34	0	20	1.6129	96.4912	51.9231	4.7619	18.0328	100	27.6596	16.2791	21.7391	3.33333	35.5932	4.87805	28.5357
541		89.4737	55.2632	3.0303	20.5128	19.2308	72.549	32.1429	0	0	45.9016	27.907	51.8519	73.4694	45.4545	21.2766	31.25	25	38.4615	22.2222	4.6875	52.2727	16.2162	0	1.81818	10	15	57.1429	5.45455	77.1429	28	0	20	0	85.9649	55.7692	50.7937	100	62.069	89.3617	60.4651	8.69565	100	18.6441	0	27.9535
571		71.0526	28.9474	0	33.3333	23.0769	62.7451	60.7143	41.5385	75.7576	52.459	27.907	92.5926	53.0612	48.4848	17.0213	56.25	9.61538	32.3077	9.25926	4.6875	38.6364	16.2162	0	16.3636	7.5	45	47.619	14.5455	64.2857	100	0	29.3333	0	71.9298	34.6154	47.619	44.2623	37.931	63.8298	67.4419	0	41.6667	23.7288	1.21951	36.2732
601		68.4211	13.1579	21.2121	53.8462	61.5385	47.0588	82.1429	21.5385	96.9697	31.1475	41.8605	81.4815	38.7755	24.2424	34.0426	56.25	28.8462	23.0769	12.963	0	50	24.3243	0	32.7273	15	6.66667	57.1429	0	20	80	0	5.33333	46.7742	59.6491	9.61538	41.2698	18.0328	27.5862	59.5745	76.7442	0	3.33333	15.2542	23.1707	28.2162
631		7.89474	47.3684	30.303	33.3333	50	43.1373	33.9286	18.4615	100	55.7377	27.907	66.6667	97.9592	42.4242	21.2766	50	21.1538	27.6923	20.3704	3.125	36.3636	43.2432	20.4301	65.4545	30	33.3333	33.3333	3.63636	60	54	7.89474	62.6667	1.6129	78.9474	21.1538	15.873	44.2623	20.6897	25.5319	62.7907	0	60	35.5932	75.6098	33.631
661		65.7895	84.2105	0	30.7692	65.3846	27.451	44.6429	13.8462	84.8485	22.9508	27.907	81.4815	40.8163	63.6364	17.0213	37.5	30.7692	9.23077	29.6296	12.5	50	2.7027	49.4624	12.7273	47.5	13.3333	57.1429	1.81818	77.1429	16	57.8947	64	53.2258	75.4386	88.4615	31.746	37.7049	43.1034	76.5957	48.8372	0	33.3333	55.9322	60.9756	41.9599
691		65.7895	78.9474	3.0303	30.7692	50	39.2157	57.1429	20	30.303	62.2951	18.6047	51.8519	36.7347	27.2727	12.766	18.75	30.7692	12.3077	24.0741	9.375	45.4545	13.5135	18.2796	40	25	3.33333	64.2857	0	55.7143	12	57.8947	45.3333	83.871	75.4386	55.7692	12.6984	4.91803	20.6897	63.8298	13.9535	0	20	40.678	21.9512	28.7879
721		100	68.4211	60.6061	76.9231	50	50.9804	100	32.3077	75.7576	63.9344	69.7674	62.963	22.449	60.6061	51.0638	78.125	100	61.5385	62.963	78.125	100	100	48.3871	100	97.5	71.6667	92.8571	89.0909	97.1429	92	55.2632	100	96.7742	61.4035	88.4615	100	63.9344	67.2414	100	97.6744	100	83.3333	64.4068	100	77.524
751		26.3158	28.9474	72.7273	79.4872	0	0	3.57143	23.0769	72.7273	0	81.3953	55.5556	100	45.4545	0	40.625	44.2308	4.61538	0	39.0625	45.4545	72.973	40.8602	83.6364	80	78.3333	76.1905	100	78.5714	72	34.2105	70.6667	100	68.4211	42.3077	68.254	60.6557	63.7931	95.7447	88.3721	89.1304	63.3333	38.9831	69.5122	63.5632
781		0	31.5789	45.4545	100	57.6923	50.9804	0	29.2308	72.7273	0	13.9535	74.0741	91.8367	69.697	0	90.625	13.4615	1.53846	0	54.6875	59.0909	54.0541	44.086	76.3636	75	100	100	87.2727	85.7143	92	55.2632	77.3333	85.4839	77.193	44.2308	71.4286	49.1803	65.5172	68.0851	100	71.7391	40	61.0169	50	60.0539
811		0	81.5789	33.3333	25.641	51.9231	11.7647	57.1429	21.5385	81.8182	0	55.814	44.4444	32.6531	100	0	62.5	44.2308	0	0	50	34.0909	91.8919	32.2581	70.9091	95	70	50	74.5455	100	62	39.4737	26.6667	80.6452	54.386	5.76923	58.7302	0	50	72.3404	53.4884	52.1739	43.3333	37.2881	32.9268	50
841		0	78.9474	0	43.5897	48.0769	0	60.7143	27.6923	45.4545	0	69.7674	85.1852	51.0204	0	0	65.625	0	0	0	43.75	6.81818	16.2162	19.3548	54.5455	15	86.6667	0	50.9091	45.7143	42	31.5789	40	48.3871	38.5965	0	20.6349	0	39.6552	23.4043	4.65116	47.8261	40	40.678	50	39.1258
871		0	7.89474	0	20.5128	26.9231	0	26.7857	41.5385	54.5455	0	27.907	40.7407	36.7347	0	0	0	0	0	0	25	0	0	20.4301	52.7273	20	41.6667	4.7619	61.8182	90	46	34.2105	40	95.1613	50.8772	0	26.9841	0	53.4483	61.7021	2.32558	41.3043	31.6667	35.5932	63.4146	26.8544
901		0	0	0	20.5128	40.3846	0	0	23.0769	39.3939	0	32.5581	48.1481	0	0	0	0	3.84615	0	0	0	0	0	30.1075	61.8182	47.5	45	73.8095	65.4545	72.8571	50	27.6316	42.6667	50	66.6667	50	33.3333	8.19672	62.069	34.0426	30.2326	34.7826	41.6667	40.678	74.3902	31.3953
931		0	0	0	0	28.8462	0	0	23.0769	0	0	41.8605	62.963	0	0	23.4043	0	0	0	0	0	0	0	20.4301	54.5455	57.5	61.6667	76.1905	72.7273	65.7143	60	28.9474	42.6667	11.2903	77.193	63.4615	46.0317	9.83607	63.7931	46.8085	2.32558	50	40	77.9661	53.6585	23.2406
961		0	0	0	0	34.6154	0	0	18.4615	0	0	39.5349	48.1481	4.08163	0	36.1702	0	0	0	0	0	0	0	21.5054	54.5455	72.5	40	52.381	70.9091	54.2857	60	27.6316	46.6667	0	64.9123	40.3846	41.2698	21.3115	53.4483	38.2979	39.5349	23.913	30	42.3729	51.2195	25.7723
991		0	0	0	0	23.0769	23.5294	0	29.2308	0	0	0	92.5926	0	18.1818	42.5532	0	0	0	0	0	0	0	32.2581	56.3636	55	38.3333	71.4286	40	70	66	21.0526	34.6667	0	75.4386	40.3846	39.6825	40.9836	50	42.5532	53.4884	34.7826	31.6667	59.322	50	30.4487
1021		0	0	0	46.1538	5.76923	49.0196	0	15.3846	0	0	0	33.3333	0	36.3636	21.2766	0	0	0	0	0	0	0	19.3548	63.6364	100	28.3333	95.2381	38.1818	48.5714	34	100	36	45.1613	78.9474	34.6154	38.0952	68.8525	18.9655	51.0638	37.2093	36.9565	46.6667	100	45.122	33.6667
1051		0	28.9474	0	58.9744	0	49.0196	0	16.9231	0	32.7869	23.2558	55.5556	0	63.6364	34.0426	0	0	0	0	17.1875	0	0	100	54.5455	67.5	38.3333	23.8095	38.1818	18.5714	36	19.7368	4	75.8065	43.8596	34.6154	60.3175	55.7377	0	34.0426	34.8837	32.6087	46.6667	49.1525	47.561	32.6978
1081		0	36.8421	0	61.5385	0	0	0	26.1538	0	44.2623	32.5581	74.0741	0	57.5758	8.51064	0	0	0	0	28.125	0	0	20.4301	56.3636	60	0	0	54.5455	55.7143	46	22.3684	0	59.6774	57.8947	46.1538	25.3968	14.7541	0	46.8085	65.1163	52.1739	40	33.8983	53.6585	25.7753
1111		0	5.26316	0	38.4615	0	0	0	15.3846	0	54.0984	25.5814	70.3704	0	6.06061	0	0	0	1.53846	0	45.3125	36.3636	16.2162	1.07527	58.1818	45	48.3333	0	58.1818	68.5714	56	27.6316	0	9.67742	59.6491	21.1538	9.52381	0	34.4828	31.9149	46.5116	54.3478	31.6667	28.8136	48.7805	18.685
1141		0	10.5263	0	17.9487	0	0	0	36.9231	0	19.6721	32.5581	33.3333	0	90.9091	0	0	0	0	0	37.5	52.2727	56.7568	0	29.0909	47.5	40	0	56.3636	50	40	14.4737	0	0	54.386	38.4615	1.5873	0	53.4483	17.0213	2.32558	39.1304	0	11.8644	58.5366	13.169
1171		0	21.0526	0	92.3077	0	0	0	29.2308	0	4.91803	0	48.1481	0	69.697	0	0	0	0	0	0	2.27273	27.027	0	47.2727	30	11.6667	0	60	22.8571	30	30.2632	0	0	47.3684	28.8462	0	0	5.17241	14.8936	0	54.3478	0	0	36.5854	0
1201		0	0	0	10.2564	0	0	5.35714	0	0	0	0	33.3333	0	48.4848	0	0	0	1.53846	0	0	0	0	0	41.8182	30	0	0	38.1818	17.1429	8	15.7895	0	0	49.1228	34.6154	0	3.27869	0	0	53.4884	10.8696	31.6667	0	43.9024	0
1231		0	0	0	0	0	0	53.5714	0	0	0	0	22.2222	0	60.6061	0	0	0	100	0	0	0	0	0	34.5455	17.5	0	0	34.5455	0	0	17.1053	0	0	31.5789	23.0769	0	0	0	0	0	28.2609	46.6667	0	20.7317	0
1261		0	0	0	0	0	0	51.7857	0	0	0	0	0	0	0	44.6809	0	0	0	0	0	0	0	0	36.3636	22.5	0	0	1.81818	0	0	0	0	0	42.1053	15.3846	0	0	0	0	0	10.8696	0	0	19.5122	0
1291		0	0	0	0	0	0	42.8571	0	0	0	25.5814	0	0	0	42.5532	0	0	0	0	0	0	0	0	23.6364	5	0	0	9.09091	0	0	0	0	0	31.5789	1.92308	0	0	0	10.6383	0	0	0	0	0	0
1321		0	0	0	0	0	0	33.9286	0	0	0	37.2093	0	0	0	25.5319	0	0	0	0	0	0	0	0	0	10	0	0	16.3636	0	0	0	0	0	26.3158	0	0	0	0	0	0	2.17391	0	0	0	0
1351		0	0	0	0	0	0	10.7143	0	0	0	34.8837	0	0	0	0	0	0	0	0	0	0	0	0	0	12.5	0	0	7.27273	0	0	0	0	0	24.5614	3.84615	0	0	0	0	0	2.17391	0	0	0	0
1381		0	0	3.0303	0	0	0	0	0	0	0	25.5814	0	0	0	0	0	0	0	0	0	0	0	0	0	0	0	0	0	0	0	0	0	0	0	1.92308	0	0	0	0	0	0	0	0	0	0
1411		0	0	0	0	0	0	0	0	0	0	0	0	0	0	0	0	0	0	0	0	0	0	0	0	0	0	0	34.5455	0	0	0	0	0	15.7895	21.1538	26.9841	0	0	0	0	0	3.33333	0	0	0
time																												16.03.2020	cry[19]-gal4/+																		28.07.2020	cry[19]-gal4/+	Median
1		9.61538	13.8462	25.3968	12.5	45.9016	25	97.2973	55	0	9.90991	19.8413	100	100	38.5714	100	78.3784	57.1429	55.3571	100	63.0435	27.2727	66.6667	34.5455	0	30.3922	100	54.2169	35.0877	7.31707	36.2745	52.6316	8.92857	62.1951	100	97.0588	0	0	0	29.8701	9.52381	44.9275	38.7097	29.8851	86.9565	27.3585	28.0702	100	36.2745
31		38.4615	36.9231	26.9841	10.4167	39.3443	14.0625	100	30	51.9608	9.90991	13.4921	48.0769	10.2041	0	43.4783	100	28.5714	44.6429	56.1404	47.8261	0	26.6667	29.0909	1.92308	100	80.8	14.4578	22.807	20.7317	3.92157	100	10.7143	3.65854	51.7857	26.4706	0	13.1868	0	84.4156	0	26.087	0	16.092	65.2174	26.4151	7.01754	12.5	26.4151
61		0	0	38.0952	22.9167	26.2295	9.375	59.4595	20	4.90196	4.5045	0	6.73077	4.08163	7.14286	6.52174	18.9189	46.9388	14.2857	26.3158	0	0	7.77778	7.27273	0	50.9804	24	22.8916	1.75439	20.7317	63.7255	2.10526	16.0714	3.65854	17.8571	67.6471	2.35294	0	1.19048	46.7532	26.1905	8.69565	0	9.1954	23.913	42.4528	3.50877	31.25	9.1954
91		0	15.3846	11.1111	37.5	77.0492	60.9375	8.10811	18.3333	33.3333	0	0	3.84615	0	0	0	28.3784	51.0204	64.2857	14.0351	0	0	0	3.63636	0	4.90196	2.4	15.6627	28.0702	4.87805	29.4118	3.15789	0	29.2683	30.3571	38.2353	8.23529	0	52.381	66.2338	21.4286	1.44928	66.129	14.9425	32.6087	2.83019	0	8.33333	8.33333
121		0	0	12.6984	8.33333	27.8689	25	48.6486	20	0	15.3153	0	0	0	0	0	44.5946	24.4898	76.7857	17.5439	0	0	0	0	0	0	1.6	2.40964	56.1404	0	20.5882	12.6316	7.14286	12.1951	28.5714	72.0588	1.17647	0	2.38095	6.49351	9.52381	23.1884	3.22581	8.04598	39.1304	0	7.01754	0	6.49351
151		0	0	11.1111	14.5833	18.0328	17.1875	5.40541	1.66667	52.9412	0.900901	0	5.76923	0	41.4286	0	24.3243	71.4286	55.3571	14.0351	0	0	0	10.9091	0	0	16.8	0	63.1579	2.43902	6.86275	4.21053	0	3.65854	21.4286	0	0	2.1978	0	14.2857	40.4762	21.7391	0	3.44828	15.2174	13.2075	0	22.9167	4.21053
181		0	0	100	10.4167	8.19672	28.125	5.40541	6.66667	3.92157	3.6036	0	25.9615	0	5.71429	0	64.8649	18.3673	71.4286	54.386	0	0	7.77778	47.2727	0	0	3.2	25.3012	0	0	1.96078	0	0	25.6098	64.2857	20.5882	0	0	1.19048	14.2857	3.57143	8.69565	0	1.14943	8.69565	39.6226	0	8.33333	3.92157
211		0	0	15.873	100	8.19672	17.1875	0	96.6667	100	53.1532	0	8.65385	0	100	34.7826	72.973	38.7755	92.8571	22.807	0	0	30	78.1818	0	0	6.4	4.81928	31.5789	0	14.7059	2.10526	0	1.21951	96.4286	27.9412	0	0	0	33.7662	19.0476	23.1884	0	2.29885	0	24.5283	0	14.5833	8.65385
241		0	21.5385	20.6349	66.6667	14.7541	0	0	20	15.6863	18.018	0	0	34.6939	10	58.6957	48.6486	18.3673	50	70.1754	0	0	7.77778	1.81818	0	0	12	8.43373	31.5789	14.6341	5.88235	5.26316	0	19.5122	28.5714	11.7647	0	0	0	2.5974	3.57143	11.5942	0	3.44828	47.8261	3.77358	0	0	7.77778
271		0	0	14.2857	0	26.2295	0	43.2432	0	11.7647	0	10.3175	8.65385	89.7959	8.57143	39.1304	59.4595	8.16327	100	15.7895	8.69565	0	100	0	0	10.7843	0	15.6627	100	0	0	0	7.14286	0	14.2857	14.7059	2.35294	0	21.4286	80.5195	3.57143	47.8261	0	18.3908	4.34783	4.71698	0	0	8.16327
301		0	0	73.0159	77.0833	14.7541	1.5625	13.5135	20	9.80392	3.6036	0	14.4231	24.4898	11.4286	21.7391	0	22.449	33.9286	66.6667	19.5652	15.1515	4.44444	100	0	9.80392	3.2	36.1446	10.5263	0	5.88235	10.5263	0	4.87805	0	38.2353	0	0	51.1905	38.961	0	94.2029	1.6129	0	15.2174	10.3774	0	0	10.3774
331		13.4615	3.07692	57.1429	70.8333	19.6721	4.6875	29.7297	45	15.6863	12.6126	13.4921	25.9615	28.5714	8.57143	23.913	0	48.9796	1.78571	3.50877	0	6.06061	0	7.27273	21.1538	25.4902	6.4	34.9398	0	0	4.90196	2.10526	0	19.5122	0	16.1765	0	0	3.57143	6.49351	0	15.942	0	0	0	0	0	6.25	6.25
361		30.7692	3.07692	52.381	68.75	67.2131	31.25	35.1351	36.6667	27.451	26.1261	0.793651	25	12.2449	31.4286	47.8261	0	65.3061	44.6429	7.01754	43.4783	0	0	58.1818	30.7692	28.4314	0	66.2651	17.5439	0	0	1.05263	0	0	0	8.82353	0	0	0	0	4.7619	0	0	16.092	10.8696	0.943396	0	0	8.82353
391		84.6154	100	53.9683	66.6667	62.2951	57.8125	40.5405	48.3333	35.2941	14.4144	7.93651	29.8077	38.7755	41.4286	71.7391	35.1351	73.4694	33.9286	73.6842	0	54.5455	2.22222	21.8182	59.6154	29.4118	0	69.8795	28.0702	0	10.7843	0	0	6.09756	0	13.2353	0	0	0	0	0	0	0	25.2874	0	10.3774	0	0	21.8182
421		67.3077	56.9231	68.254	85.4167	40.9836	59.375	59.4595	58.3333	36.2745	17.1171	36.5079	34.6154	51.0204	37.1429	60.8696	0	85.7143	91.0714	59.6491	80.4348	87.8788	25.5556	54.5455	98.0769	27.451	11.2	66.2651	36.8421	0	28.4314	2.10526	0	82.9268	0	14.7059	0	0	0	0	0	0	0	0	0	7.54717	0	72.9167	36.2745
451		84.6154	70.7692	52.381	64.5833	75.4098	64.0625	56.7568	51.6667	33.3333	19.8198	35.7143	33.6538	38.7755	45.7143	86.9565	14.8649	79.5918	73.2143	84.2105	89.1304	87.8788	2.22222	69.0909	100	32.3529	18.4	55.4217	33.3333	0	34.3137	27.3684	39.2857	100	57.1429	38.2353	0	8.79121	52.381	0	42.8571	0	0	100	0	6.60377	73.6842	75	45.7143
481		100	55.3846	69.8413	83.3333	75.4098	59.375	54.0541	61.6667	43.1373	15.3153	39.6825	31.7308	63.2653	40	80.4348	33.7838	83.6735	76.7857	87.7193	100	72.7273	26.6667	76.3636	94.2308	29.4118	26.4	74.6988	35.0877	36.5854	45.098	58.9474	44.6429	82.9268	82.1429	47.0588	3.52941	100	40.4762	5.19481	57.1429	39.1304	54.8387	73.5632	17.3913	11.3208	85.9649	62.5	57.1429
511		75	67.6923	61.9048	72.9167	77.0492	50	81.0811	63.3333	40.1961	18.018	39.6825	52.8846	93.8776	41.4286	63.0435	62.1622	100	62.5	82.4561	73.913	81.8182	13.3333	100	61.5385	29.4118	26.4	78.3133	35.0877	68.2927	54.902	72.6316	75	76.8293	67.8571	70.5882	37.6471	78.022	53.5714	14.2857	59.5238	78.2609	74.1935	59.7701	93.4783	67.9245	91.2281	54.1667	67.6923
541		53.8462	66.1538	52.381	72.9167	93.4426	100	97.2973	73.3333	48.0392	12.6126	44.4444	57.6923	65.3061	52.8571	95.6522	41.8919	79.5918	66.0714	82.4561	58.6957	100	34.4444	80	38.4615	32.3529	25.6	77.1084	82.4561	62.1951	100	65.2632	85.7143	74.3902	75	58.8235	50.5882	70.3297	100	11.6883	80.9524	81.1594	79.0323	50.5747	93.4783	71.6981	80.7018	75	71.6981
571		71.1538	69.2308	69.8413	100	91.8033	87.5	70.2703	68.3333	54.902	15.3153	44.4444	42.3077	53.0612	57.1429	86.9565	59.4595	100	62.5	98.2456	54.3478	78.7879	48.8889	67.2727	30.7692	26.4706	22.4	100	77.193	100	56.8627	74.7368	76.7857	53.6585	75	47.0588	31.7647	75.8242	55.9524	15.5844	72.619	100	90.3226	60.9195	95.6522	100	98.2456	93.75	69.8413
601		75	80	65.0794	58.3333	100	64.0625	59.4595	83.3333	57.8431	10.8108	57.9365	35.5769	44.898	50	84.7826	58.1081	65.3061	55.3571	70.1754	76.087	90.9091	31.1111	72.7273	32.6923	36.2745	19.2	71.0843	75.4386	79.2683	62.7451	70.5263	100	68.2927	58.9286	54.4118	31.7647	69.2308	77.381	14.2857	77.381	94.2029	77.4194	58.6207	100	65.0943	80.7018	87.5	65.3061
631		44.2308	53.8462	68.254	60.4167	100	65.625	78.3784	100	57.8431	12.6126	53.9683	41.3462	38.7755	38.5714	69.5652	29.7297	85.7143	46.4286	78.9474	52.1739	87.8788	24.4444	65.4545	34.6154	22.549	16	83.1325	87.7193	60.9756	77.451	40	83.9286	85.3659	55.3571	45.5882	30.5882	70.3297	77.381	20.7792	67.8571	66.6667	98.3871	47.1264	86.9565	74.5283	92.9825	72.9167	65.4545
661		46.1538	52.3077	79.3651	93.75	81.9672	53.125	37.8378	70	60.7843	15.3153	40.4762	33.6538	36.7347	41.4286	58.6957	35.1351	55.102	57.1429	82.4561	10.8696	54.5455	15.5556	69.0909	30.7692	40.1961	14.4	32.5301	87.7193	59.7561	50.9804	62.1053	73.2143	52.439	64.2857	51.4706	42.3529	70.3297	44.0476	38.961	57.1429	86.9565	91.9355	41.3793	95.6522	69.8113	100	68.75	54.5455
691		26.9231	32.3077	42.8571	77.0833	60.6557	39.0625	89.1892	60	52.9412	7.20721	45.2381	15.3846	42.8571	37.1429	39.1304	33.7838	53.0612	23.2143	50.8772	0	42.4242	17.7778	38.1818	19.2308	35.2941	16.8	43.3735	43.8596	46.3415	69.6078	48.4211	62.5	70.7317	44.6429	100	27.0588	59.3407	38.0952	50.6494	76.1905	24.6377	74.1935	47.1264	86.9565	49.0566	70.1754	62.5	44.6429
721		23.0769	53.8462	73.0159	54.1667	60.6557	96.875	35.1351	10	40.1961	34.2342	28.5714	21.1538	40.8163	27.1429	32.6087	50	59.1837	83.9286	50.8772	30.4348	42.4242	55.5556	81.8182	11.5385	36.2745	30.4	55.4217	35.0877	58.5366	43.1373	81.0526	94.6429	28.0488	58.9286	66.1765	63.5294	63.7363	19.0476	27.2727	73.8095	78.2609	100	72.4138	60.8696	97.1698	85.9649	75	54.1667
751		32.6923	0	53.9683	4.16667	0	25	94.5946	46.6667	29.4118	100	36.5079	0	10.2041	5.71429	2.17391	0	32.6531	57.1429	7.01754	0	0	24.4444	23.6364	51.9231	0	0	61.4458	64.9123	13.4146	83.3333	77.8947	64.2857	25.6098	42.8571	44.1176	82.3529	29.6703	88.0952	61.039	65.4762	17.3913	58.0645	22.9885	95.6522	72.6415	61.4035	72.9167	32.6923
781		42.3077	0	0	70.8333	0	0	62.1622	33.3333	19.6078	0	39.6825	0	36.7347	25.7143	0	0	89.7959	51.7857	49.1228	0	0	20	47.2727	46.1538	0	0	44.5783	63.1579	82.9268	41.1765	18.9474	50	6.09756	48.2143	39.7059	100	51.6484	40.4762	0	100	5.7971	41.9355	4.5977	47.8261	62.2642	19.2982	79.1667	39.6825
811		7.69231	0	0	89.5833	0	0	78.3784	15	21.5686	0	21.4286	8.65385	28.5714	25.7143	0	28.3784	28.5714	53.5714	14.0351	30.4348	0	17.7778	0	55.7692	0	0	25.3012	52.6316	6.09756	24.5098	0	17.8571	10.9756	5.35714	26.4706	30.5882	7.69231	0	0	38.0952	0	40.3226	11.4943	34.7826	77.3585	22.807	39.5833	17.7778
841		0	0	0	0	0	0	89.1892	15	15.6863	0	100	38.4615	12.2449	14.2857	28.2609	0	0	12.5	0	0	0	0	0	46.1538	0	0	32.5301	50.8772	0	26.4706	0	1.78571	0	7.14286	13.2353	0	0	0	0	1.19048	0	12.9032	2.29885	0	0	0	0	0
871		0	0	0	0	0	0	0	6.66667	13.7255	0	22.2222	36.5385	0	0	2.17391	0	0	0	0	0	0	0	0	26.9231	0	0	22.8916	0	0	4.90196	0	75	0	0	0	0	0	0	0	0	0	0	0	0	0	0	0	0
901		0	0	0	0	0	0	0	10	0	0	0	2.88462	0	0	2.17391	0	0	0	0	0	0	0	0	25	0	0	28.9157	0	0	0	0	8.92857	0	0	0	0	0	0	0	0	0	0	6.89655	0	0	0	0	0
931		0	0	0	0	0	0	0	23.3333	0	0	0	0.961538	0	0	2.17391	0	0	0	0	0	0	0	0	9.61538	0	0	15.6627	0	0	0	0	0	0	0	0	0	0	0	0	0	0	0	0	0	0	0	0	0
961		0	0	0	0	0	0	0	0	0	0	0	0	0	0	2.17391	0	0	0	0	0	0	0	0	0	0	0	3.61446	0	0	0	0	0	0	0	0	0	0	0	0	0	0	0	0	0	0	0	0	0
991		0	0	0	0	0	0	0	0	0	0	0	2.88462	0	0	2.17391	0	0	0	0	0	0	0	0	0	0	0	0	0	0	0	0	0	0	0	0	0	0	0	0	0	0	0	0	0	0	0	0	0
1021		0	0	0	0	0	0	0	0	0	0	0	0	0	0	0	0	0	0	0	0	0	0	0	0	0	0	0	0	0	0	0	0	0	0	2.94118	0	0	0	0	0	0	0	0	0	0	0	0	0
1051		0	0	0	0	0	0	0	0	0	0	0.793651	0.961538	0	0	4.34783	0	0	0	0	0	0	0	0	0	0	0	0	0	0	0	0	0	0	0	7.35294	0	0	0	0	0	0	0	0	0	0	0	0	0
1081		0	0	0	0	0	0	0	0	0.980392	0	0	0.961538	0	0	6.52174	0	0	0	0	0	0	0	0	0	0	0	0	0	0	0	0	0	0	0	0	0	0	0	0	0	0	0	0	0	0	0	0	0
1111		0	0	0	0	0	0	0	0	0	0	0	0	0	0	0	0	0	0	0	0	0	0	0	0	0	0	0	0	0	0	0	0	0	0	0	0	0	0	0	0	0	0	0	0	0	0	0	0
1141		0	0	0	0	0	0	0	0	0	0	0	1.92308	0	0	0	0	0	0	0	0	0	0	0	0	0	0	0	0	0	0	0	0	0	0	27.9412	0	0	0	0	0	0	0	0	0	0	0	0	0
1171		0	0	0	0	0	0	0	5	0	0	0	0.961538	0	0	80.4348	0	0	0	0	0	0	0	0	0	0	0	0	0	0	0	0	0	0	0	0	0	0	0	0	0	0	0	0	0	0	0	0	0
1201		0	0	0	0	0	0	0	13.3333	0	0	0	0	0	0	6.52174	0	0	0	0	0	0	0	0	0	0	0	0	0	0	0	0	0	0	0	0	0	0	0	0	0	0	0	0	0	0	0	0	0
1231		0	0	0	0	0	0	0	16.6667	0	0	0	1.92308	0	0	2.17391	0	0	0	0	0	6.06061	0	0	0	0	0	0	0	0	0	0	0	0	0	11.7647	0	0	0	0	0	0	0	0	0	0	0	8.33333	0
1261		0	0	0	0	0	0	0	15	0	0	0	0	0	0	0	0	0	0	0	0	0	0	0	0	0	0	0	0	0	0	0	0	0	0	0	0	0	0	0	0	0	0	0	0	0	0	12.5	0
1291		0	0	0	0	0	0	0	6.66667	0	5.40541	1.5873	0	0	0	4.34783	0	0	0	0	0	0	0	0	0	0	0	0	0	0	0	0	0	0	0	5.88235	0	0	0	25.974	0	0	0	0	0	0	0	10.4167	0
1321		0	0	0	0	0	0	0	0	0	0	0	5.76923	0	0	4.34783	0	0	0	0	0	0	0	0	0	1.96078	0	0	0	0	0	2.10526	0	0	0	45.5882	0	0	1.19048	31.1688	0	0	0	0	0	0	0	35.4167	0
1351		0	0	0	0	0	0	24.3243	0	0	0	2.38095	0	0	0	0	0	0	0	0	0	0	0	0	0	0	0	0	0	0	0	0	0	0	0	5.88235	0	0	0	100	0	0	0	0	0	0	0	58.3333	0
1381		3.84615	0	0	0	0	0	35.1351	0	0	0	0	1.92308	0	0	15.2174	0	0	0	0	0	0	0	0	0	0	0	0	0	0	0	0	0	0	0	0	0	0	0	23.3766	0	0	0	0	26.087	0	1.75439	6.25	0
1411		0	0	3.1746	0	0	0	0	0	0	0	0.793651	6.73077	0	0	2.17391	0	0	0	0	0	0	0	0	0	0	0	0	0	0	0	0	0	0	0	0	0	0	0	15.5844	0	0	0	0	10.8696	0	3.50877	0	0
Slope calculation
391		0	0	0	0	0	48.4848	0	3.26087	0	5.26316	32.2581	0	0	0	10.7843	0	0	0	0	64	24.7312	0	47.4359	0	19.1781	4.47761	3.66972	0	10.1852	29.2308	0	2.63158	50.6024	55.0562	27.551	46.4286	69.2308	51.0638	0	0	0.847458	0	2.1978	0	0	54.5455	0	31.1111
691		73.4375	81.9672	94.2857	100	100	100	84.5238	100	71.6667	80.2632	100	94.4954	94.8052	100	100	96.5116	95.6522	86.5385	92.6316	98.6667	100	89.6104	100	92.6471	100	58.209	89.9083	82.1053	99.0741	90.7692	100	92.1053	100	100	93.8776	78.5714	81.5385	100	42.8571	40.7767	84.7458	77.5956	37.7289	48.2014	34.1463	39.3939	50.3356	82.2222
dy/dt		0.244792	0.273224	0.314286	0.333333	0.333333	0.171717	0.281746	0.322464	0.238889	0.25	0.225806	0.314985	0.316017	0.333333	0.297386	0.321705	0.318841	0.288462	0.308772	0.115556	0.250896	0.298701	0.175214	0.308824	0.269406	0.179104	0.287462	0.273684	0.296296	0.205128	0.333333	0.298246	0.164659	0.149813	0.221088	0.107143	0.0410256	0.163121	0.142857	0.135922	0.279661	0.258652	0.118437	0.160671	0.113821	-0.0505051	0.167785	0.17037
																																													cry[19]>cycDN	Median		Slothe	0.5
421		0	0	0	0	100	35.2941	33.9286	15.3846	66.6667	36.0656	65.1163	18.5185	0	27.2727	8.51064	75	15.3846	7.69231	35.1852	3.125	61.3636	0	0	1.81818	2.5	0	0	0	0	0	0	28	0	0	50	0	0	0	0	0	0	21.6667	62.7119	1.21951	1.51885		0.168504	0.0842522
661		65.7895	84.2105	0	30.7692	65.3846	27.451	44.6429	13.8462	84.8485	22.9508	27.907	81.4815	40.8163	63.6364	17.0213	37.5	30.7692	9.23077	29.6296	12.5	50	2.7027	49.4624	12.7273	47.5	13.3333	57.1429	1.81818	77.1429	16	57.8947	64	53.2258	75.4386	88.4615	31.746	37.7049	43.1034	76.5957	48.8372	0	33.3333	55.9322	60.9756	41.9599
																																																Total	N>0.08
dy/dt		0.274123	0.350877	0	0.128205	-0.144231	-0.0326797	0.0446429	-0.00641026	0.0757576	-0.0546448	-0.155039	0.262346	0.170068	0.151515	0.035461	-0.15625	0.0641026	0.00641026	-0.0231481	0.0390625	-0.0473485	0.0112613	0.206093	0.0454545	0.1875	0.0555556	0.238095	0.00757576	0.321429	0.0666667	0.241228	0.15	0.221774	0.314327	0.160256	0.132275	0.157104	0.179598	0.319149	0.203488	0	0.0486111	-0.0282486	0.248984	0.168504		44	21
																																																	47.7273
																																																cry[19]-gal4/+	Median
331		13.4615	3.07692	57.1429	70.8333	19.6721	4.6875	29.7297	45	15.6863	12.6126	13.4921	25.9615	28.5714	8.57143	23.913	0	48.9796	1.78571	3.50877	0	6.06061	0	7.27273	21.1538	25.4902	6.4	34.9398	0	0	4.90196	2.10526	0	19.5122	0	16.1765	0	0	3.57143	6.49351	0	15.942	0	0	0	0	0	6.25	6.25
541		53.8462	66.1538	52.381	72.9167	93.4426	100	97.2973	73.3333	48.0392	12.6126	44.4444	57.6923	65.3061	52.8571	95.6522	41.8919	79.5918	66.0714	82.4561	58.6957	100	34.4444	80	38.4615	32.3529	25.6	77.1084	82.4561	62.1951	100	65.2632	85.7143	74.3902	75	58.8235	50.5882	70.3297	100	11.6883	80.9524	81.1594	79.0323	50.5747	93.4783	71.6981	80.7018	75	71.6981
dy/dt		0.192308	0.300366	-0.0226757	0.00992063	0.351288	0.453869	0.32175	0.134921	0.154062	0	0.147392	0.151099	0.174927	0.210884	0.341615	0.199485	0.145773	0.306122	0.37594	0.279503	0.44733	0.164021	0.34632	0.0824176	0.0326797	0.0914286	0.200803	0.392648	0.296167	0.452848	0.300752	0.408163	0.261324	0.357143	0.203081	0.240896	0.334903	0.459184	0.0247372	0.385488	0.310559	0.376344	0.240832	0.445135	0.34142	0.384294	0.327381	0.311658
391		0	0	15.6863	12.069	0	0	0	0	0	0	0	8.10811	0	35.2941	0	0	0	4.34783	7.5188	4.91803	0	0	0	0	19.8198	80	9.67742	20.4082	39.726	27.6596	94.4444	28.3582	33.3333	100	0	0	0	0	2.27273	0	12.1951	4.7619	0	0	29.1667	0	0	34.7826
691		37.2881	11.4754	33.3333	44.8276	74.0741	76	18.8811	34.2857	100	39.1304	46.1538	24.3243	42.8571	76.4706	40.3226	38.4615	60.9756	27.5362	10.5263	1.63934	52.381	9.67742	43.75	72.8571	5.40541	56	0	61.2245	30.137	100	55.5556	49.2537	54.6667	22.973	76.9231	0	34.375	43.4783	47.7273	0	10.9756	57.1429	49.0566	2.22222	47.9167	0	36.9748	26.087
dy/dt		0.124294	0.0382514	0.0588235	0.109195	0.246914	0.253333	0.0629371	0.114286	0.333333	0.130435	0.153846	0.0540541	0.142857	0.137255	0.134409	0.128205	0.203252	0.0772947	0.0100251	-0.010929	0.174603	0.0322581	0.145833	0.242857	-0.048048	-0.08	-0.0322581	0.136054	-0.0319635	0.241135	-0.12963	0.0696517	0.0711111	-0.256757	0.25641	0	0.114583	0.144928	0.151515	0	-0.00406504	0.174603	0.163522	0.00740741	0.0625	0	0.123249	-0.0289855
391		0	0	0	0	0	0	0	0	1.5625	0	0	0	0	0	0	0	2.8169	0	0	43.4343	0	66.6667	44.5545	28.5714	0	28.4615	12.6437	5.88235	21.7742	13.7931	75	28.3019	1.25	35.5263	49.0909	16.1871	44.9438	84.4156	0	15.3846	0	0	0	82.3529	28.5714	0	0	0
631		63.8889	96.0784	81.8182	63.0435	70.1754	65.5738	85.1852	78.3784	100	69.5652	100	67.7966	76.3889	94.1176	71.4286	78.3784	95.7746	96.3855	100	75.7576	100	98.3333	74.2574	82.8571	74	34.6154	100	30.8824	26.6129	91.3793	43.0556	58.4906	70	80.2632	38.1818	16.1871	76.4045	96.1039	66.0377	32.0513	76.7123	97.8261	77.7778	60.7843	18.75	30.137	95.082	94.1176
dy/dt		0.266204	0.400327	0.340909	0.262681	0.292398	0.273224	0.354938	0.326577	0.410156	0.289855	0.416667	0.282486	0.318287	0.392157	0.297619	0.326577	0.387324	0.401606	0.416667	0.13468	0.416667	0.131944	0.123762	0.22619	0.308333	0.025641	0.363985	0.104167	0.0201613	0.323276	-0.133102	0.125786	0.286458	0.186404	-0.0454545	0	0.131086	0.0487013	0.275157	0.0694444	0.319635	0.407609	0.324074	-0.0898693	-0.0409226	0.125571	0.396175	0.392157
Stats fig. 1E
	control_group	test_group	control_N	test_N	effect_size	is_paired	difference	ci_width	ci_lower_limit	ci_upper_limit	pvalue_permutation	pvalue_kruskal	statistic_kruskal
1	cry[19]>cycDN	Mai179>cycDN	44	54	median difference	FALSE	0.0220329	0.95	-0.0695566	0.0902575	0.8032	0.548497	0.360016
2	cry[19]>cycDN	cry[19]-Gal4/+	44	47	median difference	FALSE	0.224955	0.95	0.131084	0.294851	0	1.88682e-06	22.707
3	cry[19]>cycDN	UAS-cycDN	44	94	median difference	FALSE	0.174433	0.95	0.0847226	0.225486	0	1.55773e-07	27.5163
	control_group	test_group	control_N	test_N	effect_size	is_paired	difference	ci_width	ci_lower_limit	ci_upper_limit	pvalue_permutation	pvalue_kruskal	statistic_kruskal
1	Mai179>cycDN	Mai179-Gal4/+	54	59	median difference	FALSE	0.179979	0.95	0.114928	0.23187	0	1.88089e-07	27.1518
2	Mai179>cycDN	UAS-cycDN	54	94	median difference	FALSE	0.1524	0.95	0.102888	0.204779	0	2.87434e-12	48.7726
[truncated: 51 more columns]

## Sheet: fig. 2
DN2 (mai179>cycDN)	ZT0	ZT6	ZT12	ZT18	control_group	test_group	control_N	test_N	effect_size	is_paired	difference	ci_width	ci_lower_limit	ci_upper_limit	pvalue_permutation	pvalue_welch	statistic_welch	pvalue_students_t	statistic_students_t	pvalue_mann_whitney	statistic_mann_whitney
Average	3.30668	0.802201	2.03038	3.60196	ZT0	ZT6	12	8	mean difference	FALSE	20.6824	0.95	15.1707	26.4529	0	0.000242866	-6.65234	1.87e-07	-8.15216	0.000247624	0
sem	0.442079	0.112826	0.341323	0.501471	ZT0	ZT12	12	8	mean difference	FALSE	-1.27629	0.95	-2.33633	-0.290908	0.0486	0.0345463	2.28685	0.0512135	2.08867	0.097164	70
					ZT0	ZT18	12	11	mean difference	FALSE	0.29528	0.95	-0.832666	1.73271	0.6678	0.663197	-0.441925	0.661861	-0.44361	0.877717	63
DN1p (mai179>cycDN)	ZT0	ZT6	ZT12	ZT18	control_group	test_group	control_N	test_N	effect_size	is_paired	difference	ci_width	ci_lower_limit	ci_upper_limit	pvalue_permutation	pvalue_welch	statistic_welch	pvalue_students_t	statistic_students_t	pvalue_mann_whitney	statistic_mann_whitney
Average	2.47593	0.701165	1.83433	2.30163	ZT0	ZT6	36	31	mean difference	FALSE	-1.77476	0.95	-2.1636	-1.39793	0	7.74e-12	9.15167	2.22e-12	8.6307	4.61e-11	1082
SEM	0.180959	0.069726	0.13318	0.111118	ZT0	ZT12	36	28	mean difference	FALSE	-0.641598	0.95	-1.07854	-0.209394	0.0098	0.00588497	2.85555	0.00865244	2.71161	0.0225863	673
					ZT0	ZT18	36	49	mean difference	FALSE	-0.174297	0.95	-0.599369	0.23897	0.412	0.426158	0.800897	0.407922	0.831776	0.609072	940
DN3 (mai179>cycDN)	ZT0	ZT6	ZT12	ZT18	control_group	test_group	control_N	test_N	effect_size	is_paired	difference	ci_width	ci_lower_limit	ci_upper_limit	pvalue_permutation	pvalue_welch	statistic_welch	pvalue_students_t	statistic_students_t	pvalue_mann_whitney	statistic_mann_whitney
	2.30042	0.109083	1.18887	2.59506	ZT0	ZT6	71	30	mean difference	FALSE	-2.19133	0.95	-2.48628	-1.89505	0	4.47e-25	14.6068	1.24e-16	9.97445	1.12e-14	2097
	0.140721	0.0520013	0.123057	0.176979	ZT0	ZT12	71	48	mean difference	FALSE	-1.11154	0.95	-1.46362	-0.737417	0	2.94e-08	5.94609	1.52e-07	5.58799	1.8e-07	2668
					ZT0	ZT18	71	46	mean difference	FALSE	0.294649	0.95	-0.116958	0.766544	0.1992	0.195662	-1.30315	0.19396	-1.30659	0.311162	1451
LNd CRY- (mai179>cycDN)	ZT0	ZT6	ZT12	ZT18	control_group	test_group	control_N	test_N	effect_size	is_paired	difference	ci_width	ci_lower_limit	ci_upper_limit	pvalue_permutation	pvalue_welch	statistic_welch	pvalue_students_t	statistic_students_t	pvalue_mann_whitney	statistic_mann_whitney
average	3.39071	1.05849	0.939287	2.58752	ZT0	ZT6	24	14	mean difference	FALSE	-2.33223	0.95	-2.85565	-1.77985	0	9.05e-10	8.29944	3.54e-08	6.97476	1.38821e-06	328
sem	0.239476	0.147029	0.0923378	0.243614	ZT0	ZT12	24	18	mean difference	FALSE	-2.45143	0.95	-2.96732	-1.99434	0	1.58e-10	9.5512	1.71e-10	8.49447	7.63e-08	428
					ZT0	ZT18	24	11	mean difference	FALSE	-0.803196	0.95	-1.44805	-0.149673	0.0488	0.026121	2.35121	0.0483072	2.05069	0.0410353	190
sLNv (mai179>cycDN)	ZT0	ZT6	ZT12	ZT18	control_group	test_group	control_N	test_N	effect_size	is_paired	difference	ci_width	ci_lower_limit	ci_upper_limit	pvalue_permutation	pvalue_welch	statistic_welch	pvalue_students_t	statistic_students_t	pvalue_mann_whitney	statistic_mann_whitney
average	1.07882	0.638447	0.577248	1.15725	ZT0	ZT6	32	21	mean difference	FALSE	-0.415934	0.95	-0.688995	-0.16288	0.0058	0.00345128	3.06844	0.00614436	2.85882	0.00814502	482
sem	0.102168	0.121597	0.0791794	0.145989	ZT0	ZT12	32	24	mean difference	FALSE	-0.501574	0.95	-0.762489	-0.270856	0.001	0.000288312	3.8804	0.00055256	3.67228	0.00143625	577
					ZT0	ZT18	32	24	mean difference	FALSE	0.0784327	0.95	-0.225694	0.450681	0.649	0.662003	-0.440168	0.651769	-0.453831	0.848992	372
lLNv (mai179>cycDN)	ZT0	ZT6	ZT12	ZT18	control_group	test_group	control_N	test_N	effect_size	is_paired	difference	ci_width	ci_lower_limit	ci_upper_limit	pvalue_permutation	pvalue_welch	statistic_welch	pvalue_students_t	statistic_students_t	pvalue_mann_whitney	statistic_mann_whitney
average	1.56357	1.15825	0.902053	2.05576	ZT0	ZT6	32	21	mean difference	FALSE	-0.498851	0.95	-0.830149	-0.19602	0.006	0.00369123	3.04368	0.00763764	2.77789	0.0167886	468
sem	0.129355	0.147758	0.0756861	0.119579	ZT0	ZT12	32	24	mean difference	FALSE	-0.661519	0.95	-0.971695	-0.394102	0	5.69739e-05	4.41394	0.000165052	4.04969	0.000753651	588
					ZT0	ZT18	32	24	mean difference	FALSE	0.492191	0.95	0.148651	0.817234	0.0092	0.00720052	-2.79401	0.00908333	-2.70648	0.00501058	214
5th (mai179>cycDN)	ZT0	ZT6	ZT12	ZT18	control_group	test_group	control_N	test_N	effect_size	is_paired	difference	ci_width	ci_lower_limit	ci_upper_limit	pvalue_permutation	pvalue_welch	statistic_welch	pvalue_students_t	statistic_students_t	pvalue_mann_whitney	statistic_mann_whitney
average	1.00938	1.03455	0.541764	1.07746	ZT0	ZT6	8	5	mean difference	FALSE	-0.0707949	0.95	-0.783626	0.504516	0.877	0.846637	0.199463	0.875675	0.160139	0.712881	23
sem	0.337285	0.170866	0.150009	0.528295	ZT0	ZT12	8	6	mean difference	FALSE	-0.467611	0.95	-1.19381	0.153136	0.2836	0.23535	1.26676	0.280567	1.12998	0.360825	31.5
					ZT0	ZT18	8	6	mean difference	FALSE	0.0680801	0.95	-0.851197	1.41413	0.9358	0.915926	-0.108618	0.911334	-0.113728	0.843005	26
control
DN2 (cycDN/+)	ZT0	ZT6	ZT12	ZT18
average	3.82822	1.13169	1.24533	3.83061
SEM	0.40962	0.149199	0.146104	0.576714
DN1p (cycDN/+)	ZT0	ZT6	ZT12	ZT18
average	2.71628	2.26044	1.3385	2.84924
SEM	0.164989	0.1239	0.155539	0.213186
DN3 (cycDN/+)	ZT0	ZT6	ZT12	ZT18
average	3.38941	1.42358	0.973956	2.52522
sem	0.2744	0.0837182	0.150804	0.172004
LNd (cycDN/+)	ZT0	ZT6	ZT12	ZT18
average	5.04166	2.14361	0.898506	2.0075
sem	0.340017	0.111796	0.109157	0.140318
sLNv (cycDN/+)	ZT0	ZT6	ZT12	ZT18
average	4.81003	2.08994	0.50157	2.25325
sem	0.389689	0.184273	0.088045	0.360757
lLNv (cycDN/+)	ZT0	ZT6	ZT12	ZT18
average	2.7295	1.32682	0.552234	1.36702
sem	0.172626	0.094768	0.109778	0.0923155
5th (cycDN/+)	ZT0	ZT6	ZT12	ZT18
average	5.27443	2.32166	1.23876	0.811521
sem	0.484294	0.482338	0.892042	0.40576

## Sheet: fig. 3,S2
LD
time																			;UAS-cycDN,pdfG80/+ [rec C]																;UAS-cycDN,pdfG80/+ [rec C]	Median
1		56.5657	42.8571	54.3307	46.3415	63.6986	78.7611	69.6078	60	58.4795	48.1752	65.1852	62.5668	22.963	94.6237	79.4872	50	83.6207	47.8873	43.0303	23.9316	55.7971	23.7705	50.3704	18.6992	44.3478	65.8065	54.878	66.6667	59.2357	39.5522	75	41.844	48.6239	52.8302	54.6044
31		21.2121	29.9539	49.6063	24.3902	66.4384	46.0177	47.0588	53.75	24.5614	28.4672	32.5926	42.7807	0	65.5914	65.3846	32.9787	48.2759	49.2958	33.3333	5.12821	56.5217	4.91803	5.92593	1.62602	22.1739	53.5484	37.8049	15.6463	28.6624	23.1343	76.3889	25.5319	77.9817	9.43396	32.7857
61		17.1717	23.0415	46.4567	12.1951	29.4521	26.5487	0	40	13.4503	5.10949	0	33.6898	0	38.7097	22.4359	39.3617	46.5517	0	30.303	1.7094	23.913	1.63934	9.62963	7.31707	10.4348	33.5484	23.7805	20.4082	15.9236	0	41.6667	5.67376	0	0	16.5476
91		0	0	27.5591	2.43902	0	7.07965	7.84314	42.5	0	0	10.3704	23.5294	30.3704	3.22581	30.7692	100	39.6552	4.22535	10.9091	0.854701	10.1449	2.45902	0	0.813008	0	0.645161	1.82927	0	0	0	16.6667	0	0	16.9811	2.44902
121		4.0404	7.8341	0	10.5691	0	0	34.3137	20.625	0	45.9854	23.7037	4.27807	5.18519	1.07527	16.6667	3.19149	0.862069	0	11.5152	11.9658	4.34783	4.91803	13.3333	0.813008	2.6087	0	0	0	0	0	0	0	0	9.43396	2.90009
151		0	5.52995	0	0	0	0	0	22.5	0	1.45985	0	6.41711	0	1.07527	24.359	0	0	0	7.27273	21.3675	0	0.819672	2.96296	0	12.6087	24.5161	0	0	0	0	1.38889	12.0567	0	0	0
181		0	0	0	0	3.42466	0	0	0	0	0	0	3.20856	0	13.9785	0	0	0	0	0.606061	31.6239	0	27.0492	0	0.813008	0.869565	1.29032	0	0	2.54777	0	12.5	0.70922	49.5413	2.83019	0
211		0	0	0.787402	0	0	0	0	0	0	0	27.4074	2.6738	0	0	0	0	0	0	0	32.4786	0	3.27869	4.44444	0	0	0.645161	0	0	0	1.49254	0.694444	4.96454	19.2661	37.7358	0
241		0	0	18.1102	0	0	0	0	0	5.26316	0	14.0741	0	0	0	0	0	0	0	0	9.40171	0	11.4754	0	9.7561	0.434783	4.51613	0	0	0	0	1.38889	10.6383	0	4.71698	0
271		0	0	0	0	8.90411	1.76991	0.980392	0	0	0.729927	0	0	0	0	0	0	0	0	3.0303	4.2735	1.44928	0.819672	0	17.0732	0	7.74194	0	0	0	0	22.9167	7.80142	0	0	0
301		0	0	0	0	1.36986	0	3.92157	0	0	0	0	0	0	0	0	0	0	0	0	14.5299	1.44928	38.5246	0	1.62602	0	0.645161	0	0	1.27389	0	3.47222	7.0922	0	0	0
331		0	0	0	0	7.53425	0	0.980392	0	1.75439	0	0	2.13904	0.740741	0	0	20.2128	0	7.04225	9.69697	0	0	0	0	4.06504	0	9.03226	0	0	0	0	30.5556	7.0922	0	0	0
361		0	0	2.3622	0	3.42466	0	0	0	0	0	0	4.81283	7.40741	1.07527	0.641026	76.5957	0	0	4.84848	25.641	0	3.27869	0	0	0	0	0	0	0	2.23881	16.6667	0	0	0	0
391		0	0	0	0	0	0	0	0	0	0	3.7037	9.62567	0	0	1.28205	9.57447	0	22.5352	15.7576	4.2735	0	3.27869	15.5556	37.3984	0	0	0	0	0	2.23881	0	0.70922	0	0	0
421		5.05051	0	0.787402	0	0	0	5.88235	0	1.16959	0	0	2.13904	0	0	0	13.8298	0.862069	46.4789	11.5152	49.5726	0	0.819672	25.9259	0.813008	4.78261	0	0	0	0	0	0	0	0	0	0
451		22.2222	0	0	0	0	0	0	0	3.50877	2.91971	0	19.2513	0	0	0	2.12766	2.58621	2.8169	1.81818	15.3846	0	2.45902	2.96296	9.7561	6.52174	0.645161	0	0	0	2.23881	0	0	0	0	0
481		0	0	0	0	0	0	0	32.5	2.33918	8.75912	0	5.34759	0	0	0	32.9787	0	33.8028	0	18.8034	0	20.4918	0.740741	17.8862	0	8.3871	0	0	0	0	0	36.1702	0	0	0
511		43.4343	0	0	0	0	0	0	62.5	0	0	0	25.1337	0	0	7.69231	50	0	1.40845	0	11.1111	0	0	0	52.0325	0	28.3871	0	0	0	0	2.77778	14.8936	0	0	0
541		92.9293	0	0	0	8.21918	0	0	57.5	0	0	26.6667	52.4064	0	0	33.3333	31.9149	0	60.5634	0	11.1111	1.44928	0	5.18519	14.6341	0	4.51613	0	0	0	0	7.63889	14.1844	0	0	0
571		100	0	4.72441	0	0	0	0	30.625	26.9006	0	37.7778	29.9465	0	0	17.9487	56.383	0	64.7887	7.27273	92.3077	35.5072	0	5.18519	0	0	10.3226	0	0	0	0	60.4167	24.1135	0	0	0
601		52.5253	0	48.0315	0	45.2055	0	72.549	39.375	29.8246	0	35.5556	43.8503	43.7037	0	43.5897	8.51064	56.8966	53.5211	13.3333	50.4274	16.6667	0	37.7778	8.13008	2.6087	39.3548	0	0	0	0	78.4722	7.80142	0	0	15
631		65.6566	20.7373	40.9449	34.1463	0	2.65487	65.6863	39.375	31.5789	33.5766	51.1111	43.3155	0	91.3978	43.5897	0	47.4138	33.8028	3.0303	24.7863	3.62319	0	37.037	1.62602	34.3478	60.6452	0	0	0	0	73.6111	29.7872	0	0	30.6831
661		66.6667	28.5714	48.8189	51.2195	57.5342	82.3009	66.6667	53.75	34.5029	48.9051	59.2593	44.385	27.4074	73.1183	46.7949	34.0426	51.7241	69.0141	9.69697	42.735	0	0	8.88889	80.4878	41.7391	46.4516	0	0	45.2229	36.5672	90.9722	9.21986	0	15.0943	44.804
691		59.596	36.4055	44.0945	80.4878	58.9041	76.9912	70.5882	58.75	42.6901	74.4526	63.7037	56.6845	34.8148	53.7634	55.7692	71.2766	56.0345	47.8873	42.4242	60.6838	66.6667	0	48.1481	59.3496	48.6957	41.2903	28.6585	51.0204	17.8344	55.2239	95.1389	68.0851	27.5229	44.3396	55.4966
721		70.7071	100	100	97.561	100	100	84.3137	100	100	100	100	81.2834	100	100	100	6.38298	100	59.1549	100	97.4359	100	100	100	100	100	100	78.6585	100	100	100	100	100	100	100	100
751		24.2424	4.14747	59.0551	100	81.5068	0	0	0.625	24.5614	33.5766	7.40741	0	2.22222	0	12.1795	0	84.4828	0	78.1818	100	36.2319	81.9672	0	23.5772	4.34783	0	100	37.415	0	63.4328	10.4167	66.6667	81.6514	22.6415	23.1094
781		0	0	0	16.2602	15.7534	0	0	0	0.584795	0	0	0	2.22222	0	0	0	0	0	0	60.6838	0	3.27869	0	0	1.73913	0.645161	0	0	0	46.2687	0	0	21.1009	0	0
811		0	0	0	0	0	0	0	0	0	0	0	0	1.48148	0	0	0	0	0	0	1.7094	0	0	0	0	1.73913	0	0	0	0	0	0	0	0	0	0
841		0	0	0.787402	1.62602	0	0	0	0.625	0	0	0	0	2.22222	0	0	0	0	0	0	0	0	2.45902	0	0	1.73913	18.0645	0	0	0	0	0	0	0	0	0
871		0	0	0	0	0	0	0	0	0	0	0	0	14.8148	0	0	0	42.2414	0	0	0.854701	0	6.55738	0	0	0	0.645161	0	0	0	0	0	0	0	0	0
901		6.06061	0	7.08661	6.50407	2.73973	0	0	2.5	0	0	0	0	0	0	0	0	0	0	0	7.69231	0	0	0	0	1.30435	9.67742	0	0	0	0	0	0	0	0	0
931		11.1111	0	0	5.69106	18.4932	0	0	1.875	0	0	0	0	0	0	0	0	17.2414	0	0	12.8205	0	2.45902	0	0	12.1739	1.93548	4.26829	0	0	0	0	0	0	0	0
961		0	0	0	11.3821	19.863	0	0	0.625	0	0	0	0	0	0	0	3.19149	0	0	0	29.9145	15.2174	0	0	0	8.26087	1.29032	0.609756	0	0	0	0	8.51064	0	0	0
991		2.0202	0	19.685	3.25203	33.5616	0	0	1.875	0	0	27.4074	18.1818	0	0	0	17.0213	4.31034	91.5493	0	2.5641	0.724638	13.1148	0	0	3.91304	5.16129	0	0	0	0	0	0.70922	0	0	0
1021		4.0404	0	5.51181	2.43902	8.90411	0	0	18.75	11.6959	0	2.96296	0	0	0	0	0	6.03448	0	21.8182	2.5641	0	0	0	0	2.6087	0	0	0	0	0	0	0	0	0	0
1051		3.0303	0	0	0	32.8767	0	0	3.125	0.584795	0	19.2593	3.20856	17.037	0	0	0	11.2069	0	0	0	0	0	0	4.87805	1.73913	3.87097	0	0	0	0	0	0	0	0	0
1081		0	0	2.3622	0	12.3288	6.19469	0	3.125	0	0	18.5185	19.2513	2.96296	0	0	0	0	0	0	0.854701	0	0	0	0	0	0.645161	0	0	0	0	0	5.67376	0	7.54717	0
1111		0	0	0	0.813008	2.05479	0	6.86275	13.125	2.92398	0	23.7037	18.7166	0	0	0	0	2.58621	2.8169	0	0	0	0	0	4.06504	1.73913	0	0	0	25.4777	0	18.75	0	8.25688	0	0
1141		4.0404	0	28.3465	0	0.684932	0	0	0	2.92398	0	0	0	0	0	34.6154	0	0	0	0	0	0	0	16.2963	3.25203	0	27.0968	0	4.08163	2.54777	0	4.86111	0	24.7706	0	0
1171		17.1717	0	17.3228	0	0	0	0	0	0.584795	0	6.66667	5.88235	0	0	31.4103	0	14.6552	0	9.69697	0	0	0	6.66667	0	0	4.51613	0	0	8.28025	29.8507	12.5	29.7872	4.58716	0	0
1201		15.1515	18.894	44.0945	15.4472	0	4.42478	0	30	0	32.1168	4.44444	2.6738	0	0	16.6667	0	0	9.85915	17.5758	0	34.7826	0	3.7037	0	0	30.3226	0	0	0	28.3582	20.1389	15.6028	4.58716	0	4.06424
1231		78.7879	9.67742	11.811	0.813008	2.05479	0	0	63.125	0.584795	86.8613	0.740741	22.4599	0	69.8925	22.4359	91.4894	0	0	0	0	21.7391	0	11.8519	4.87805	0	61.9355	0	0	0	19.403	0	0	28.4404	0	0.776874
1261		8.08081	0	0	0	41.7808	0	0	5	4.67836	0	0.740741	0	0.740741	82.7957	46.1538	94.6809	24.1379	21.1268	0	0	0	0	3.7037	4.87805	2.17391	58.7097	0	0	0	11.194	0	0	0	15.0943	0.37037
1291		8.08081	0	0	0	1.36986	0	0	1.25	46.1988	75.9124	11.1111	0	0	4.30108	53.2051	5.31915	54.3103	0	0	16.2393	0	0	6.66667	0	0	0	0	0	54.1401	2.23881	5.55556	36.8794	35.7798	2.83019	1.30993
1321		7.07071	21.1982	44.8819	3.25203	52.7397	3.53982	25.4902	6.25	11.1111	0	18.5185	0	0	31.1828	53.8462	19.1489	12.069	0	0	58.9744	0	0	0	0	41.7391	0	0	0	0	19.403	46.5278	9.21986	52.2936	0	6.66035
1351		56.5657	8.29493	34.6457	2.43902	96.5753	35.3982	100	0	22.2222	0	5.92593	26.738	0	1.07527	0	41.4894	42.2414	32.3944	8.48485	0	0	0	0	30.0813	17.8261	0	9.14634	0	0	50.7463	16.6667	0	11.0092	0	8.38989
1381		14.1414	24.424	14.1732	91.0569	14.3836	13.2743	0	0	9.94152	18.9781	61.4815	40.6417	0	67.7419	7.69231	31.9149	77.5862	0	6.06061	11.1111	0.724638	0	16.2963	0	33.0435	18.0645	14.0244	0	12.1019	0	0	0	18.3486	77.3585	13.6494
1411		10.101	22.1198	63.7795	30.8943	62.3288	55.7522	22.549	36.25	33.3333	24.8175	35.5556	100	5.18519	24.7312	62.8205	0	60.3448	100	5.45455	17.094	73.913	0	0	5.69106	6.95652	60	6.70732	32.6531	61.1465	42.5373	5.55556	0	60.5505	10.3774	27.8559
time																																	mai179,pdfG80>cycDN																mai179,pdfG80>cycDN
1		64.0777	29.2308	38.0282	78.9916	74.0385	33.8235	100	100	28.8889	64.2857	50	48.5294	63.8889	82.6087	75.4386	54.9618	100	86.1111	52.8	100	98.5294	86.4407	54.1284	57.1429	100	100	57.732	46.875	75.8333	84.7059	80.2198	86.6667	60.7407	65	52.1739	17.5676	44.1558	48.4211	28.3688	2.04082	60.8696	71.7647	51.5528	42.4779	48.062	53.3784	70.5263	65.8537
31		25.2427	7.69231	21.1268	35.2941	49.0385	17.6471	28.5714	43.75	13.3333	50	26.1905	16.1765	47.2222	60.8696	26.3158	24.4275	36.9565	50	39.2	62.3188	39.7059	45.7627	10.0917	10.989	68.4932	17.7215	42.268	15.625	45.8333	29.4118	19.7802	25	30.3704	38.3333	3.47826	9.45946	15.5844	11.5789	4.25532	15.3061	0	34.1176	18.6335	7.9646	24.031	20.2703	17.8947	36.5854
61		12.6214	6.92308	8.4507	23.5294	48.0769	17.6471	47.619	27.0833	0	39.2857	10.7143	13.2353	26.3889	54.3478	17.5439	22.9008	29.3478	37.5	17.6	27.5362	14.7059	31.3559	25.6881	13.1868	41.0959	20.2532	22.6804	3.125	26.6667	12.9412	4.3956	18.3333	10.3704	41.6667	3.47826	2.7027	6.49351	5.26316	7.0922	4.08163	4.34783	10.5882	12.4224	9.73451	17.8295	16.8919	16.8421	59.3496
91		8.73786	3.07692	11.2676	14.2857	25.9615	16.1765	1.5873	12.5	63.3333	19.6429	14.2857	11.7647	13.8889	30.4348	10.5263	36.6412	11.9565	23.6111	26.4	14.4928	10.2941	25.4237	3.66972	9.89011	24.6575	7.59494	20.6186	37.5	14.1667	9.41176	6.59341	0	12.5926	10	12.1739	5.40541	2.5974	8.42105	1.41844	0	0	29.4118	7.45342	2.65487	3.87597	4.72973	3.15789	10.5691
121		10.6796	3.84615	7.04225	15.9664	9.61538	10.2941	49.2063	28.125	13.3333	12.5	4.7619	16.1765	15.2778	43.4783	3.50877	15.2672	10.8696	19.4444	14.4	8.69565	17.6471	28.8136	5.50459	13.1868	17.8082	20.2532	6.18557	4.6875	10.8333	17.6471	2.1978	11.6667	2.22222	4.16667	0	0	11.6883	0	0	0	0	3.52941	11.1801	6.19469	24.031	5.40541	10.5263	11.3821
151		8.73786	0.769231	8.4507	36.9748	2.88462	11.7647	26.9841	0	10	16.0714	39.2857	13.2353	5.55556	2.17391	21.0526	16.7939	13.0435	31.9444	32.8	39.1304	7.35294	7.62712	5.50459	36.2637	27.3973	17.7215	15.4639	9.375	6.66667	14.1176	30.7692	18.3333	22.963	3.33333	8.69565	4.05405	5.19481	23.1579	2.12766	0	0	5.88235	4.96894	0	8.52713	3.37838	0	6.50407
181		6.79612	33.8462	4.22535	11.7647	8.65385	2.94118	25.3968	13.5417	4.44444	28.5714	1.19048	8.82353	5.55556	23.913	10.5263	0.763359	6.52174	19.4444	10.4	20.2899	11.7647	33.8983	11.9266	28.5714	2.73973	12.6582	9.27835	15.625	5	14.1176	3.2967	13.3333	9.62963	1.66667	0	17.5676	0	0	0.70922	29.5918	0	18.8235	1.86335	5.30973	8.52713	0	3.15789	6.50407
211		15.534	2.30769	4.22535	0	9.61538	2.94118	3.1746	20.8333	8.88889	50	0	22.0588	23.6111	80.4348	3.50877	23.6641	3.26087	0	12	11.5942	0	0	9.17431	24.1758	31.5068	2.53165	0	9.375	13.3333	21.1765	4.3956	15	5.18519	23.3333	18.2609	2.7027	6.49351	4.21053	0	21.4286	0	5.88235	22.9814	3.53982	14.7287	8.10811	29.4737	26.0163
241		16.5049	1.53846	5.6338	9.2437	1.92308	0	22.2222	7.29167	0	8.92857	44.0476	4.41176	31.9444	26.087	10.5263	37.4046	28.2609	22.2222	12	13.0435	29.4118	22.0339	0.917431	32.967	16.4384	17.7215	25.7732	10.9375	6.66667	4.70588	14.2857	3.33333	11.1111	0.833333	13.0435	2.7027	7.79221	0	0	0	0	10.5882	0.621118	3.53982	0.775194	11.4865	0	2.43902
271		7.76699	4.61538	15.493	14.2857	9.61538	0	11.1111	14.5833	13.3333	26.7857	16.6667	33.8235	13.8889	21.7391	3.50877	22.1374	17.3913	9.72222	0	4.34783	7.35294	35.5932	24.7706	16.4835	6.84932	12.6582	16.4948	12.5	37.5	14.1176	20.8791	0	4.44444	4.16667	5.21739	6.75676	1.2987	0	0	0	0	5.88235	1.24224	1.76991	2.32558	4.72973	0	0
301		16.5049	10	18.3099	37.8151	3.84615	33.8235	12.6984	19.7917	3.33333	14.2857	0	17.6471	9.72222	21.7391	17.5439	8.39695	3.26087	29.1667	13.6	63.7681	54.4118	22.8814	22.9358	32.967	30.137	15.1899	2.06186	7.8125	3.33333	0	2.1978	45	4.44444	0.833333	5.21739	0	18.1818	8.42105	0	0	0	12.9412	3.72671	9.73451	0	6.08108	0	0
331		8.73786	0	7.04225	6.72269	9.61538	32.3529	0	26.0417	12.2222	7.14286	0	35.2941	19.4444	8.69565	45.614	22.9008	40.2174	2.77778	15.2	10.1449	14.7059	23.7288	3.66972	18.6813	8.21918	0	21.6495	15.625	2.5	0	3.2967	0	23.7037	10	0	0	18.1818	32.6316	0	0	0	8.23529	0	0.884956	3.87597	0	0	0
361		26.2136	17.6923	5.6338	33.6134	8.65385	29.4118	7.93651	14.5833	23.3333	17.8571	15.4762	4.41176	12.5	0	0	13.7405	0	18.0556	4	11.5942	0	0.847458	10.0917	27.4725	28.7671	12.6582	8.24742	7.8125	9.16667	0	16.4835	0	0	0	0	21.6216	0	0	0	0	0	3.52941	0	3.53982	8.52713	0.675676	0	2.43902
391		100	8.46154	32.3944	0	6.73077	11.7647	9.52381	18.75	13.3333	0	33.3333	4.41176	9.72222	36.9565	26.3158	17.5573	0	9.72222	0	0	0	18.6441	3.66972	32.967	6.84932	16.4557	3.09278	0	9.16667	0	0	0	0	0	0	28.3784	0	0	0	0	0	0	0	0	9.30233	2.02703	6.31579	56.0976
421		0	0	7.04225	29.4118	9.61538	64.7059	6.34921	22.9167	10	12.5	8.33333	26.4706	5.55556	23.913	3.50877	9.92366	21.7391	0	0	50.7246	0	36.4407	1.83486	1.0989	10.9589	5.06329	3.09278	0	20	0	6.59341	55	0	0	3.47826	0	0	0	0	0	0	37.6471	0	0	1.55039	2.7027	13.6842	7.31707
451		4.85437	100	18.3099	11.7647	0.961538	5.88235	15.873	2.08333	15.5556	0	0	13.2353	23.6111	0	40.3509	0	0	34.7222	24	15.942	23.5294	27.9661	11.9266	21.978	9.58904	6.32911	35.0515	0	18.3333	0	3.2967	1.66667	0	0	6.95652	0	2.5974	0	0	0	0	14.1176	0	3.53982	2.32558	0	4.21053	0
481		2.91262	3.84615	4.22535	12.605	2.88462	0	30.1587	16.6667	16.6667	8.92857	0	13.2353	8.33333	41.3043	0	36.6412	11.9565	30.5556	12	2.89855	20.5882	48.3051	6.42202	4.3956	10.9589	64.557	0	12.5	6.66667	30.5882	5.49451	20	0	0	1.73913	0	7.79221	0	0	0	0	2.35294	0	4.42478	4.65116	0	6.31579	0
511		52.4272	6.92308	4.22535	0	0	0	1.5873	19.7917	3.33333	0	0	0	63.8889	13.0435	0	54.1985	18.4783	4.16667	6.4	0	26.4706	23.7288	2.75229	81.3187	0	25.3165	0	6.25	8.33333	18.8235	3.2967	1.66667	18.5185	0	9.56522	0	0	0	10.6383	0	0	30.5882	10.559	0	0	0	7.36842	0
541		5.82524	0	12.6761	0	0	0	0	20.8333	22.2222	16.0714	0	33.8235	9.72222	52.1739	0	0	0	2.77778	2.4	36.2319	35.2941	5.9322	3.66972	28.5714	49.3151	7.59494	0	0	9.16667	0	16.4835	43.3333	0	0	0	0	0	37.8947	6.38298	0	0	15.2941	4.96894	28.3186	0	0	3.15789	0
571		37.8641	73.0769	16.9014	0	0	0	6.34921	8.33333	0	0	0	7.35294	27.7778	0	0	0	77.1739	56.9444	14.4	24.6377	0	9.32203	0	12.0879	41.0959	5.06329	0	0	3.33333	12.9412	15.3846	6.66667	0.740741	0	0	0	0	6.31579	0	0	0	0	4.96894	0	14.7287	0	2.10526	0
601		30.0971	23.8462	7.04225	32.7731	0	0	0	2.08333	2.22222	100	4.7619	1.47059	11.1111	63.0435	0	33.5878	0	34.7222	6.4	63.7681	52.9412	11.8644	1.83486	15.3846	10.9589	0	68.0412	0	8.33333	0	24.1758	20	0	44.1667	0	0	6.49351	0	0	0	0	0	6.8323	6.19469	9.30233	1.35135	0	0
631		33.9806	13.8462	1.40845	5.04202	0	0	0	6.25	100	8.92857	26.1905	33.8235	36.1111	26.087	92.9825	4.58015	45.6522	29.1667	0	0	19.1176	46.6102	34.8624	51.6484	2.73973	0	44.3299	0	4.16667	16.4706	7.69231	43.3333	26.6667	14.1667	6.95652	47.2973	12.987	0	0	0	0	0	29.8137	7.07965	7.75194	0	4.21053	36.5854
661		5.82524	20.7692	2.8169	0.840336	40.3846	0	34.9206	2.08333	38.8889	73.2143	0	0	51.3889	26.087	36.8421	0	10.8696	4.16667	28	0	2.94118	23.7288	1.83486	0	80.8219	51.8987	11.3402	46.875	69.1667	25.8824	93.4066	45	9.62963	20	26.087	4.05405	2.5974	10.5263	4.96454	0	0	60	17.3913	8.84956	0	6.08108	26.3158	33.3333
691		82.5243	17.6923	57.7465	26.0504	13.4615	0	74.6032	43.75	7.77778	57.1429	16.6667	100	54.1667	56.5217	78.9474	27.4809	59.7826	68.0556	44.8	43.4783	100	16.9492	26.6055	59.3407	58.9041	40.5063	42.268	45.3125	12.5	100	45.0549	93.3333	39.2593	0	0	0	20.7792	2.10526	0	0	0	24.7059	3.72671	19.469	0.775194	19.5946	0	7.31707
721		47.5728	42.3077	100	100	100	100	58.7302	96.875	85.5556	83.9286	100	69.1176	100	84.7826	100	100	73.913	87.5	100	81.1594	67.6471	100	100	100	68.4932	89.8734	73.1959	100	100	87.0588	100	100	100	100	100	100	100	100	100	100	100	100	100	100	100	100	100	100
751		0	0	5.6338	0	1.92308	2.94118	0	0	0	0	0	0	0	0	0	2.29008	0	0	0	0	0	0	0	0	0	0	0	0	8.33333	0	0	0	22.2222	5.83333	0	6.75676	20.7792	17.8947	73.7589	47.9592	0	1.17647	3.10559	15.9292	12.4031	2.7027	0	6.50407
781		0	0	0	0	0.961538	0	0	2.08333	0	0	0	0	0	0	0	0	0	0	0	0	0	0	1.83486	0	0	0	0	0	0	0	0	0	0	2.5	0	0	0	0	7.80142	0	0	12.9412	0	0	0	0	0	30.8943
811		0	0	0	0	5.76923	0	0	0	0	0	0	0	0	0	0	0	0	0	0	0	0	0	0.917431	0	0	0	0	0	0	0	0	0	0	0	0	0	0	0	0	0	0	94.1176	0	0	0	0	4.21053	0
841		0	0	0	52.1008	9.61538	0	0	2.08333	0	0	0	0	0	0	0	0	0	0	0	0	0	0	0	0	0	0	0	0	0	0	0	0	0	0	0	0	0	0	0	0	0	1.17647	19.2547	0	0	0	0	0
871		0	0	0	0	2.88462	0	0	9.375	0	0	0	0	0	10.8696	0	0	0	0	0	0	0	0	0.917431	0	0	0	2.06186	0	0	0	0	0	0	24.1667	0	0	0	0	0	0	0	0	0	0	43.4109	0	0	0
901		22.3301	0	0	0	2.88462	0	0	0	0	0	0	0	0	0	0	0	0	0	0	0	0	0	0.917431	0	0	0	0	3.125	0	0	0	0	0	35	0	0	62.3377	0	0	0	0	0	0	0	0.775194	0	0	0
931		0	0	0	0	0	0	0	42.7083	0	0	0	0	0	4.34783	0	0	21.7391	0	0	0	0	0	7.33945	0	0	0	0	0	0	0	0	0	0	0	0	0	0	0	0	17.3469	0	7.05882	0	0	2.32558	0	0	0
961		64.0777	0	0	0	17.3077	0	0	10.4167	0	0	0	0	0	4.34783	0	0	4.34783	0	0	39.1304	0	0	0	0	0	0	0	1.5625	0	16.4706	0	0	0	0	0	0	0	0	0	0	0	0	0	0	3.10078	0	0	0
991		5.82524	0	0	0	17.3077	0	0	0	0	0	0	0	0	0	0	0	0	0	0	0	0	64.4068	5.50459	0	0	0	0	9.375	0	0	0	0	67.4074	0	0	0	0	0	0	0	0	16.4706	0	0	0	0	57.8947	0
1021		0	0	0	0	7.69231	0	0	1.04167	6.66667	0	0	0	0	32.6087	0	35.8779	0	0	0	0	14.7059	3.38983	40.367	0	0	40.5063	0	6.25	0	20	0	0	11.1111	0	0	0	0	0	0	0	0	17.6471	0	0	0.775194	0	6.31579	61.7886
1051		0	0	15.493	0	0	0	30.1587	0	0	0	0	0	0	2.17391	0	38.9313	31.5217	0	0	0	39.7059	0	0	17.5824	0	5.06329	0	20.3125	27.5	2.35294	0	0	0	0	73.0435	0	0	54.7368	0	0	0	3.52941	16.7702	0	3.87597	0	0	10.5691
1081		18.4466	0	2.8169	68.9076	0	0	6.34921	23.9583	0	0	0	0	0	0	0	0	0	0	0	1.44928	0	0	0	3.2967	0	0	14.433	0	21.6667	18.8235	15.3846	0	0	21.6667	2.6087	0	0	58.9474	0	0	0	23.5294	10.559	0	67.4419	0	0	3.25203
1111		1.94175	6.15385	0	0	0	0	0	0	0	0	0	0	0	0	0	0	22.8261	0	0	0	0	5.08475	0	0	0	0	15.4639	0	3.33333	41.1765	0	21.6667	35.5556	17.5	1.73913	0	0	29.4737	0	0	0	3.52941	11.8012	0	2.32558	16.8919	0	4.06504
1141		0	7.69231	0	0	0	0	0	0	0	0	44.0476	0	0	0	0	0	0	50	28.8	0	0	40.678	0	0	1.36986	0	0	0	0	0	2.1978	53.3333	0	42.5	5.21739	0	28.5714	26.3158	0	0	0	58.8235	11.1801	0	1.55039	9.45946	0	4.87805
1171		0	0	0	0	7.69231	0	0	0	4.44444	0	0	0	0	0	0	0	4.34783	0	6.4	0	0	0	0	0	0	0	41.2371	0	16.6667	0	0	1.66667	0	16.6667	0	0	48.0519	8.42105	29.078	0	0	0	0	0	0.775194	0	0	8.94309
1201		0	0	0	3.36134	6.73077	0	0	0	0	0	0	0	0	0	0	0	10.8696	23.6111	0	27.5362	0	11.8644	10.0917	0	58.9041	0	0	0	0	0	12.0879	0	51.8519	0	0	0	0	0	0	0	0	0	37.8882	0	12.4031	18.2432	0	31.7073
1231		21.3592	0	0	48.7395	5.76923	0	0	22.9167	0	0	0	0	25	15.2174	0	0	9.78261	0	0	44.9275	0	0	0	0	28.7671	0	31.9588	6.25	0	0	0	25	0	1.66667	3.47826	0	0	0	0	34.6939	0	7.05882	0	0	0	0	0	26.0163
1261		0	0	0	0	14.4231	0	0	10.4167	0	0	0	0	9.72222	19.5652	10.5263	0	6.52174	0	0	14.4928	39.7059	0	0	0	0	0	0	0	0	0	3.2967	0	37.7778	0	0.869565	0	0	31.5789	0	0	0	30.5882	0	0	0	0	2.10526	0
1291		10.6796	18.4615	0	0	0	0	0	41.6667	0	0	35.7143	0	6.94444	28.2609	0	0	0	100	0	13.0435	20.5882	31.3559	4.58716	0	0	35.443	84.5361	0	0	0	2.1978	36.6667	34.8148	0.833333	0	89.1892	51.9481	20	0	0	0	23.5294	23.6025	55.7522	3.10078	0	58.9474	6.50407
1321		18.4466	40	0	26.0504	0	27.9412	28.5714	0	5.55556	10.7143	39.2857	0	19.4444	91.3043	0	31.2977	0	0	0	0	36.7647	0	17.4312	0	36.9863	3.79747	4.12371	21.875	0	22.3529	30.7692	0	0	0	14.7826	2.7027	0	0	40.4255	25.5102	0	14.1176	15.528	0	10.0775	30.4054	0	21.9512
1351		0	14.6154	29.5775	28.5714	19.2308	26.4706	0	17.7083	8.88889	0	3.57143	0	16.6667	2.17391	0	19.084	18.4783	43.0556	31.2	52.1739	8.82353	21.1864	18.3486	19.7802	0	0	11.3402	21.875	39.1667	52.9412	19.7802	88.3333	0	0	34.7826	14.8649	0	0	8.51064	0	10.8696	15.2941	15.528	0	49.6124	0	0	26.8293
1381		9.70874	3.84615	0	12.605	5.76923	13.2353	0	18.75	14.4444	10.7143	47.619	0	5.55556	100	0	30.5344	5.43478	11.1111	17.6	0	8.82353	39.8305	8.25688	91.2088	4.10959	32.9114	15.4639	9.375	12.5	0	14.2857	26.6667	45.9259	0	0	0	25.974	0	0	0	0	8.23529	11.1801	5.30973	0	0	44.2105	21.1382
1411		8.73786	10	19.7183	22.6891	17.3077	8.82353	28.5714	6.25	22.2222	0	28.5714	16.1765	16.6667	17.3913	22.807	35.1145	34.7826	31.9444	8	39.1304	67.6471	30.5085	10.0917	18.6813	47.9452	18.9873	100	6.25	19.1667	17.6471	18.6813	0	0	40	33.913	0	24.6753	0	0	14.2857	0	4.70588	21.118	27.4336	15.5039	18.2432	22.1053	26.8293
time																	Mai179-G4/+ 5x																Mai179-G4/+ 5x	Median
1		98.2759	57.2816	67.4419	40.625	45.122	62.6168	40.625	43.1818	24.0964	64.7887	60.7595	32.2034	57.6	52.1008	30.5556	62.1622	84.375	37.8378	66.3366	44.9704	57.5758	60.7843	60.9929	64.5161	60.4167	78.9474	70.4918	87.1795	73.8462	77.6316	80.8219	100	60.8886
31		46.5517	8.73786	9.30233	61.4583	13.4146	13.0841	11.4583	14.7727	16.8675	7.04225	7.59494	7.62712	11.2	12.605	19.4444	16.2162	27.0833	19.8198	6.93069	8.87574	34.8485	16.6667	39.7163	41.9355	13.1944	38.5965	24.5902	8.97436	23.0769	85.5263	47.9452	17.4419	16.4414
61		15.5172	10.6796	1.16279	4.16667	19.5122	11.215	33.3333	7.95455	20.4819	8.4507	5.06329	11.0169	4.8	3.36134	5.55556	24.3243	15.625	0.900901	9.90099	7.10059	34.8485	9.80392	4.96454	31.1828	11.8056	12.2807	10.6557	21.7949	6.15385	7.89474	25.3425	2.90698	10.2784
91		22.4138	5.82524	41.8605	12.5	7.31707	26.1682	5.20833	19.3182	22.8916	11.2676	11.3924	5.9322	1.6	5.04202	17.3611	9.45946	14.5833	21.6216	11.8812	5.32544	7.57576	2.94118	9.21986	6.45161	17.3611	36.8421	53.2787	35.8974	9.23077	21.0526	21.9178	11.0465	11.6368
121		3.44828	9.70874	6.97674	26.0417	98.7805	10.2804	10.4167	13.6364	38.5542	30.9859	7.59494	15.2542	4.8	31.0924	9.72222	18.9189	15.625	0	0	1.18343	30.303	0	22.695	0	2.77778	0	100	8.97436	0	5.26316	0	53.4884	9.71548
151		0	40.7767	18.6047	19.7917	0	8.41121	5.20833	12.5	37.3494	9.85915	6.32911	5.9322	8	5.88235	15.9722	0	6.25	0	0	4.73373	33.3333	10.7843	2.83688	0	1.38889	0	0	7.69231	0	10.5263	0	0	5.90728
181		39.6552	6.79612	27.907	12.5	3.65854	4.6729	2.08333	12.5	4.81928	15.493	22.7848	10.1695	8	26.0504	9.02778	16.2162	12.5	0	0.990099	2.95858	1.51515	3.92157	0	0	4.16667	0	0	100	0	69.7368	0.684932	0	4.74609
211		6.89655	15.534	20.9302	18.75	14.6341	7.47664	22.9167	13.6364	18.0723	42.2535	11.3924	9.32203	3.2	8.40336	18.0556	33.7838	7.29167	52.2523	28.7129	2.95858	36.3636	3.92157	0	0	5.55556	43.8596	0.819672	0	1.53846	2.63158	50.6849	0	10.3572
241		1.72414	3.8835	17.4419	13.5417	14.6341	25.2336	19.7917	9.09091	42.1687	11.2676	20.2532	11.8644	4	20.1681	18.75	12.1622	12.5	0	0	11.8343	0	7.84314	0	0	8.33333	17.5439	0.819672	0	16.9231	15.7895	4.79452	0	11.551
271		53.4483	10.6796	24.4186	5.20833	57.3171	0	0	9.09091	69.8795	18.3099	16.4557	19.4915	5.6	13.4454	24.3056	0	1.04167	0	20.7921	3.5503	0	8.82353	21.9858	38.7097	10.4167	0	0.819672	0	6.15385	0	0	0	7.48869
301		27.5862	14.5631	9.30233	31.25	2.43902	4.6729	3.125	2.27273	18.0723	16.9014	17.7215	38.9831	20.8	36.9748	2.08333	2.7027	9.375	0	0.990099	0.591716	0	6.86275	9.92908	24.7312	7.63889	0	0	0	16.9231	0	0	0	5.76782
331		0	26.2136	8.13953	13.5417	18.2927	44.8598	7.29167	1.13636	0	14.0845	0	18.6441	1.6	36.9748	11.8056	0	14.5833	0	4.9505	40.2367	0	4.90196	34.0426	10.7527	13.1944	0	0	0	10.7692	0	0	0	6.12108
361		89.6552	0	2.32558	13.5417	15.8537	0	5.20833	6.81818	25.3012	52.1127	0	11.0169	4	21.0084	6.94444	0	0	0	0.990099	2.36686	0	0	2.83688	0	4.86111	0	0	38.4615	0	0	0	0	1.65784
391		0	0	0	2.08333	29.2683	13.0841	6.25	4.54545	2.40964	9.85915	26.5823	5.08475	0	12.605	2.77778	0	0	36.9369	0	0	0	39.2157	10.6383	0	0	0	0	3.84615	0	0	0	0.581395	0.290698
421		13.7931	0	16.2791	11.4583	19.5122	2.80374	0	2.27273	39.759	28.169	21.519	27.1186	0	29.4118	45.1389	0	0	3.6036	0	0	0	2.94118	9.92908	0	35.4167	0	0	1.28205	0	0	0	0.581395	1.77739
451		3.44828	0	9.30233	11.4583	8.53659	0.934579	37.5	9.09091	21.6867	12.6761	24.0506	3.38983	0	1.68067	23.6111	0	0	0	0	0	0	49.0196	17.0213	0	11.1111	29.8246	0	0	0	0	0	2.90698	2.29382
481		25.8621	0	17.4419	4.16667	23.1707	84.1121	0	38.6364	14.4578	0	2.53165	24.5763	12.8	1.68067	14.5833	0	0	0	0	0	0	0	36.1702	0	0	0	1.63934	0	0	0	0	2.90698	0
511		100	90.2913	72.093	55.2083	12.1951	0	0	0	4.81928	91.5493	0	7.62712	0	37.8151	20.1389	0	0	0	0	0.591716	0	0	0	0	12.5	0	6.55738	10.2564	0	0	0.684932	2.90698	0.295858
541		17.2414	0	16.2791	0	36.5854	25.2336	20.8333	0	1.20482	0	53.1646	13.5593	0	0	0.694444	0	0	0	0	1.18343	0	11.7647	0	0	100	0	44.2623	5.12821	0	0	0	16.8605	0
571		74.1379	0	94.186	0	0	38.3178	0	0	0	0	1.26582	27.9661	12	1.68067	9.72222	4.05405	0	1.8018	0	0	0	18.6275	0	0	0	0	0	0	0	0	0	2.90698	0
601		65.5172	27.1845	11.6279	4.16667	0	2.80374	0	0	19.2771	25.3521	8.86076	1.69492	0	24.3697	2.77778	0	0	58.5586	0	4.73373	0	35.2941	0	0	0	0	0	29.4872	30.7692	0	21.2329	0	2.23635
631		60.3448	33.0097	58.1395	61.4583	6.09756	89.7196	6.25	0	4.81928	22.5352	0	0	0	0	0	0	0	5.40541	37.6238	23.6686	0	2.94118	0	81.7204	6.94444	40.3509	0	1.28205	0	11.8421	0	57.5581	5.11234
661		96.5517	66.0194	5.81395	54.1667	39.0244	64.486	82.2917	52.2727	20.4819	71.831	59.4937	21.1864	17.6	100	4.16667	18.9189	45.8333	74.7748	62.3762	47.3373	13.6364	86.2745	38.2979	66.6667	65.9722	5.26316	61.4754	29.4872	35.3846	92.1053	74.6575	15.6977	53.2197
691		93.1034	70.8738	100	63.5417	71.9512	52.3364	65.625	57.9545	7.22892	100	34.1772	100	52	74.7899	74.3056	58.1081	95.8333	57.6577	68.3168	54.4379	80.303	48.0392	56.7376	52.6882	44.4444	71.9298	77.8689	76.9231	69.2308	75	78.7671	62.2093	68.7738
721		75.8621	100	95.3488	100	100	100	100	63.6364	100	70.4225	100	68.6441	100	56.3025	100	100	81.25	100	76.2376	100	100	100	100	100	88.1944	100	93.4426	88.4615	87.6923	100	100	66.2791	100
751		0	0	31.3953	23.9583	0	0	0	0	0	0	0	0	46.4	0	16.6667	62.1622	0	11.7117	0	78.6982	1.51515	0	12.0567	0	50	0	16.3934	0	0	0	13.6986	0	0
781		0	0	0	4.16667	0	0	0	12.5	0	0	68.3544	0	0	0	0	0	0	0	0	0	0	0	0	0	0	0	0	0	0	0	0	0	0
811		0	0	0	1.04167	0	0	0	0	0	0	0	0	0	0	0	29.7297	0	0	0	0	0	0	0	0	0	0	0	0	0	0	0	0	0
841		0	0	0	5.20833	0	0	0	0	0	0	0	0	0	0	0	12.1622	0	0	0	0	0	0	0	0	0	0	0	0	0	0	0	11.0465	0
871		0	0	0	0	0	0	0	0	0	0	1.26582	0	12.8	0	0	24.3243	0	0	11.8812	0	3.0303	0	0	0	0	0	0	0	0	0	0	0	0
901		0	0	0	0	0	0	0	0	0	0	3.79747	0	0	0	0	0	0	0	0	0	1.51515	0	0	0	0	0	0	0	0	0	45.2055	0	0
931		5.17241	7.76699	1.16279	5.20833	0	0	0	4.54545	0	0	0	0	0	0	0	0	0	44.1441	0	0	0	0	0	0	0	0	0	0	0	9.21053	0	0	0
961		39.6552	0	0	9.375	0	0	0	0	0	0	45.5696	0	13.6	0	3.47222	0	0	0	0	0	0	0	0	0	0	0	0	0	0	52.6316	0	0	0
991		0	2.91262	0	3.125	0	0	0	0	0	0	2.53165	0	0	15.1261	18.0556	0	0	0	0	0	0	3.92157	0	0	0	0	0	0	0	11.8421	0	0	0
1021		31.0345	6.79612	0	16.6667	0	1.86916	0	0	0	0	12.6582	22.8814	0	14.2857	0	0	13.5417	0	0	0	0	0	0	0	0	0	0	0	0	0	0	0	0
1051		0	10.6796	0	1.04167	9.7561	0	0	0	0	0	2.53165	3.38983	0	2.52101	0	0	100	0	0	0	12.1212	0	0	0	0	38.5965	60.6557	0	0	0	0	15.6977	0
1081		0	50.4854	0	3.125	0	0	0	0	0	0	36.7089	0	0	0	0	0	26.0417	0	0	0	19.697	0	0	0	0	1.75439	22.9508	0	0	18.4211	0	10.4651	0
1111		27.5862	0	1.16279	3.125	0	0	0	0	0	0	39.2405	21.1864	0	5.88235	0	0	7.29167	0	0	0	28.7879	0	91.4894	0	0	0	0	0	0	0	32.1918	0	0
1141		0	4.85437	43.0233	5.20833	0	0	0	38.6364	1.20482	4.22535	1.26582	0	0	46.2185	0	0	0	0	0	0	0	0	1.41844	0	0	0	0	0	0	0	76.0274	0	0
1171		0	29.1262	0	0	0	0	0	0	0	11.2676	0	0	0	0	0	71.6216	0	0	0	24.8521	0	0	0	0	0	0	9.83607	0	0	18.4211	0.684932	0	0
1201		0	31.068	0	0	0	0	0	0	0	12.6761	0	0	0	0	0	12.1622	0	0	0	5.91716	0	0	0	0	0	0	0	0	0	0	9.58904	34.8837	0
1231		22.4138	0	1.16279	0	0	18.6916	0	0	0	9.85915	15.1899	0	0	39.4958	9.72222	0	0	0	0	7.10059	0	75.4902	0	0	0	0	0	0	0	0	47.2603	9.30233	0
1261		24.1379	22.3301	0	0	20.7317	36.4486	17.7083	0	0	9.85915	0	0	0	0	0	0	0	0	0	4.73373	0	1.96078	16.3121	0	0	0	68.8525	0	0	25	24.6575	0	0
1291		17.2414	0	59.3023	38.5417	24.3902	31.7757	12.5	0	0	7.04225	30.3797	0	26.4	0	8.33333	56.7568	0	4.5045	68.3168	0	40.9091	0	46.0993	76.3441	0	0	0	0	10.7692	51.3158	1.36986	0	7.68779
1321		32.7586	0	39.5349	0	0	35.514	0	0	0	5.6338	6.32911	6.77966	14.4	35.2941	32.6389	8.10811	0	54.955	0	15.9763	50	0	0	37.6344	39.5833	52.6316	0	43.5897	89.2308	50	0	0.581395	7.44388
1351		0	27.1845	68.6047	23.9583	0	40.1869	16.6667	26.1364	0	9.85915	44.3038	16.9492	19.2	15.1261	36.1111	9.45946	0	18.018	0	56.213	27.2727	0	0	0	45.8333	36.8421	0	0	13.8462	0	72.6027	33.7209	16.8079
1381		44.8276	0	13.9535	15.625	0	8.41121	27.0833	6.81818	0	0	27.8481	12.7119	24.8	31.9328	4.86111	63.5135	0	0	100	1.77515	0	50	32.6241	0	17.3611	21.0526	48.3607	0	0	69.7368	41.0959	0	13.3327
1411		0	0	15.1163	13.5417	37.8049	29.9065	23.9583	100	67.4699	53.5211	45.5696	0	43.2	36.1345	12.5	4.05405	0	1.8018	1.9802	38.4615	0	10.7843	0	0	22.9167	0	33.6066	48.7179	100	14.4737	3.42466	30.2326	14.795
Slope calculation
																																			UAS-cycDN,pdfG80/+	Median		Slothe	0.5	Sloexp	ratio
571		100	0	4.72441	0	0	0	0	30.625	26.9006	0	37.7778	29.9465	0	0	17.9487	56.383	0	64.7887	7.27273	92.3077	35.5072	0	5.18519	0	0	10.3226	0	0	0	0	60.4167	24.1135	0	0	0		0.462471	0.231236	0.298154	0.644698
691		59.596	36.4055	44.0945	80.4878	58.9041	76.9912	70.5882	58.75	42.6901	74.4526	63.7037	56.6845	34.8148	53.7634	55.7692	71.2766	56.0345	47.8873	42.4242	60.6838	66.6667	0	48.1481	59.3496	48.6957	41.2903	28.6585	51.0204	17.8344	55.2239	95.1389	68.0851	27.5229	44.3396	55.4966
																																						Total	N>0.23	N<0.23
dy/dt		-0.3367	0.303379	0.328084	0.670732	0.490868	0.641593	0.588235	0.234375	0.131579	0.620438	0.216049	0.222816	0.290123	0.448029	0.315171	0.124113	0.466954	-0.140845	0.292929	-0.263533	0.259662	0	0.358025	0.49458	0.405797	0.258065	0.238821	0.42517	0.14862	0.460199	0.289352	0.36643	0.229358	0.369497	0.462471		34	24	10
																																							70.5882	29.4118
																																																	Mai179,pdfG80>cycDN
571		37.8641	73.0769	16.9014	0	0	0	6.34921	8.33333	0	0	0	7.35294	27.7778	0	0	0	77.1739	56.9444	14.4	24.6377	0	9.32203	0	12.0879	41.0959	5.06329	0	0	3.33333	12.9412	15.3846	6.66667	0.740741	0	0	0	0	6.31579	0	0	0	0	4.96894	0	14.7287	0	2.10526	0
691		82.5243	17.6923	57.7465	26.0504	13.4615	0	74.6032	43.75	7.77778	57.1429	16.6667	100	54.1667	56.5217	78.9474	27.4809	59.7826	68.0556	44.8	43.4783	100	16.9492	26.6055	59.3407	58.9041	40.5063	42.268	45.3125	12.5	100	45.0549	93.3333	39.2593	0	0	0	20.7792	2.10526	0	0	0	24.7059	3.72671	19.469	0.775194	19.5946	0	7.31707
dy/dt		0.372168	-0.461538	0.340376	0.217087	0.112179	0	0.568783	0.295139	0.0648148	0.47619	0.138889	0.772059	0.219907	0.471014	0.657895	0.229008	-0.144928	0.0925926	0.253333	0.157005	0.833333	0.0635593	0.221713	0.393773	0.148402	0.295359	0.352234	0.377604	0.0763889	0.72549	0.247253	0.722222	0.320988	0	0	0	0.17316	-0.0350877	0	0	0	0.205882	-0.010352	0.162242	-0.116279	0.163288	-0.0175439	0.0609756
																																	Mai179-gal4/+	Median		Slothe	0.5	Sloexp	ratio
571		74.1379	0	94.186	0	0	38.3178	0	0	0	0	1.26582	27.9661	12	1.68067	9.72222	4.05405	0	1.8018	0	0	0	18.6275	0	0	0	0	0	0	0	0	0	2.90698	0		0.573115	0.286558	0.533854	0.931496
691		93.1034	70.8738	100	63.5417	71.9512	52.3364	65.625	57.9545	7.22892	100	34.1772	100	52	74.7899	74.3056	58.1081	95.8333	57.6577	68.3168	54.4379	80.303	48.0392	56.7376	52.6882	44.4444	71.9298	77.8689	76.9231	69.2308	75	78.7671	62.2093	68.7738
																																				Total	N>0.29	N<0.29
dy/dt		0.158046	0.590615	0.0484496	0.529514	0.599593	0.116822	0.546875	0.482955	0.060241	0.833333	0.274262	0.600282	0.333333	0.609244	0.538194	0.45045	0.798611	0.465465	0.569307	0.453649	0.669192	0.245098	0.472813	0.439068	0.37037	0.599415	0.648907	0.641026	0.576923	0.625	0.656393	0.494186	0.573115		32	26	6
																																					81.25	18.75
Stats fig. 3D
	control_group	test_group	control_N	test_N	effect_size	is_paired	difference	ci_width	ci_lower_limit	ci_upper_limit	pvalue_permutation	pvalue_kruskal	statistic_kruskal
1	mai179>cycDN	UAS-cycDN	48	34	median difference	FALSE	0.12993	0.95	0.0378072	0.246211	0.0144	0.0285722	4.79321
2	mai179>cycDN	pdfG80	48	32	median difference	FALSE	0.36563	0.95	0.266931	0.491176	0	7.64372e-06	20.025
LLTC
time																UAS-cycDN,pdfG80/+																UAS-cycDN,pdfG80/+	Median
1		4.16667	10.7383	4.3956	16.9014	20.7792	36	10.101	19.2593	15.3226	37.9845	49.3976	48	7.86517	2.72727	9.43396	3.40909	10.7527	28.4483	16.0494	37.6623	30.6452	0.943396	11.8421	1.72414	5.26316	3.63636	31.9149	2.06186	24.5098	2.08333	13.4021	11.8421
31		15.625	46.3087	2.1978	74.6479	23.3766	47	6.06061	11.1111	40.3226	100	37.3494	20	0	24.5455	13.2075	0	13.9785	9.48276	19.7531	14.2857	20.9677	4.24528	7.89474	1.72414	16.6667	4.54545	27.6596	2.06186	18.6275	2.08333	5.15464	14.2857
61		4.16667	1.34228	16.4835	2.8169	0	14	4.0404	2.96296	45.9677	20.9302	0	48	0	2.72727	58.4906	7.95455	10.7527	36.2069	27.1605	2.5974	20.9677	4.71698	3.94737	13.7931	8.77193	10	5.31915	2.06186	28.4314	4.16667	6.18557	6.18557
91		3.125	6.04027	10.989	0	0	21	15.1515	0.740741	24.1935	0	9.63855	0	0	55.4545	0	7.95455	16.129	34.4828	53.0864	6.49351	9.67742	5.66038	3.94737	16.3793	13.1579	0	10.6383	7.21649	10.7843	1.04167	0	7.21649
121		11.4583	0	0	2.8169	0	24	1.0101	0	64.5161	0	9.63855	0	0	4.54545	0	21.5909	3.22581	6.03448	32.0988	75.3247	6.45161	4.24528	5.26316	1.72414	15.7895	14.5455	2.12766	30.9278	1.96078	2.08333	0	3.22581
151		0	0	0	0	0	6	2.0202	0	41.9355	0	20.4819	0	0	20	0	78.4091	0	15.5172	4.93827	28.5714	0	0	11.8421	1.72414	42.1053	5.45455	13.8298	43.299	0	3.125	2.06186	2.0202
181		0	0	0	2.8169	0	10	100	0.740741	23.3871	0	9.63855	0	0	7.27273	0	12.5	2.15054	11.2069	25.9259	10.3896	12.9032	8.96226	15.7895	20.6897	9.64912	0.909091	4.25532	0	0	55.2083	0	4.25532
211		0	0	0	8.4507	0	19	1.0101	0	22.5806	0	18.0723	0	0	31.8182	0	18.1818	6.45161	5.17241	79.0123	1.2987	0	3.30189	13.1579	1.72414	36.8421	10.9091	3.19149	0	3.92157	39.5833	0	3.19149
241		0	0	0	4.22535	0	22	9.09091	0	8.06452	0	0	8	0	16.3636	0	5.68182	4.30108	3.44828	45.679	1.2987	6.45161	5.18868	1.31579	0	7.89474	8.18182	46.8085	6.18557	34.3137	7.29167	0	4.30108
271		0	0	0	0	0	0	2.0202	0	27.4194	0.775194	31.3253	0	0	6.36364	0	2.27273	9.67742	16.3793	7.40741	11.6883	0	2.35849	52.6316	6.03448	5.26316	1.81818	3.19149	15.4639	19.6078	2.08333	15.4639	2.27273
301		6.25	0	0	5.6338	0	5	3.0303	0	23.3871	0	12.0482	16	0	2.72727	0	25	0	8.62069	4.93827	15.5844	0	16.0377	10.5263	7.75862	4.38596	32.7273	5.31915	0	6.86275	2.08333	0	4.93827
331		0	0	0	0	1.2987	13	2.0202	0	12.0968	3.10078	8.43373	28	0	6.36364	62.2642	39.7727	4.30108	51.7241	3.7037	12.987	22.5806	19.8113	17.1053	4.31034	28.9474	0.909091	10.6383	4.12371	0	3.125	13.4021	4.31034
361		35.4167	2.68456	24.1758	0	0	16	0	0	21.7742	0	0	100	0	0.909091	0	27.2727	2.15054	21.5517	65.4321	18.1818	3.22581	100	6.57895	12.931	23.6842	3.63636	9.57447	2.06186	27.451	0	9.27835	6.57895
391		43.75	46.9799	0	0	0	21	0	0	33.871	0	0	0	0	0	47.1698	88.6364	4.30108	0	22.2222	19.4805	1.6129	37.7358	14.4737	8.62069	41.2281	0	37.234	4.12371	26.4706	15.625	0	4.30108
421		3.125	0	27.4725	0	0	4	10.101	0	0	0	44.5783	0	0	7.27273	1.88679	0	8.60215	0	27.1605	3.8961	8.06452	15.566	28.9474	17.2414	7.89474	0	100	53.6082	6.86275	83.3333	6.18557	6.18557
451		78.125	0	0	1.40845	0	0	28.2828	8.88889	0.806452	0	81.9277	4	0	49.0909	54.717	0	35.4839	0	27.1605	2.5974	30.6452	14.1509	98.6842	55.1724	7.01754	0	0	65.9794	9.80392	52.0833	7.21649	7.21649
481		37.5	0	20.8791	0	1.2987	50	53.5354	3.7037	41.129	0	43.3735	16	1.1236	48.1818	13.2075	22.7273	24.7312	0	53.0864	11.6883	24.1935	22.1698	73.6842	33.6207	72.807	1.81818	26.5957	58.7629	31.3725	85.4167	9.27835	24.1935
511		72.9167	0	70.3297	95.7746	54.5455	94	46.4646	36.2963	65.3226	8.52713	38.5542	0	47.191	55.4545	56.6038	56.8182	68.8172	57.7586	81.4815	3.8961	33.871	26.4151	77.6316	31.8966	100	50.9091	39.3617	59.7938	0	52.0833	100	54.5455
541		36.4583	19.4631	64.8352	67.6056	79.2208	89	59.596	58.5185	48.3871	59.6899	59.0361	4	66.2921	79.0909	47.1698	70.4545	80.6452	100	82.716	80.5195	91.9355	32.0755	75	62.069	91.2281	73.6364	47.8723	65.9794	0	66.6667	91.7526	66.2921
571		54.1667	42.953	76.9231	94.3662	100	77	60.6061	52.5926	61.2903	70.5426	67.4699	24	56.1798	75.4545	62.2642	71.5909	74.1935	93.1034	98.7654	76.6234	88.7097	41.0377	93.4211	58.6207	80.7018	83.6364	54.2553	72.1649	24.5098	77.0833	77.3196	72.1649
601		52.0833	51.0067	86.8132	98.5915	84.4156	89	74.7475	58.5185	56.4516	52.7132	81.9277	40	52.809	77.2727	81.1321	71.5909	89.2473	71.5517	98.7654	77.9221	100	37.7358	100	77.5862	90.3509	83.6364	55.3191	79.3814	91.1765	82.2917	75.2577	77.9221
631		78.125	47.651	78.022	95.7746	89.6104	89	74.7475	59.2593	62.0968	54.2636	81.9277	0	79.7753	80.9091	100	79.5455	92.4731	75	100	77.9221	83.871	39.6226	72.3684	85.3448	96.4912	82.7273	69.1489	100	97.0588	79.1667	81.4433	79.7753
661		71.875	56.3758	89.011	100	96.1039	97	85.8586	66.6667	62.0968	63.5659	86.747	84	100	60	43.3962	100	87.0968	68.9655	85.1852	77.9221	91.9355	37.2642	88.1579	86.2069	91.2281	100	71.2766	96.9072	91.1765	100	82.4742	86.2069
691		88.5417	52.349	96.7033	97.1831	89.6104	100	66.6667	65.1852	63.7097	75.969	79.5181	4	40.4494	75.4545	64.1509	70.4545	100	90.5172	81.4815	100	95.1613	46.6981	69.7368	100	90.3509	98.1818	65.9574	93.8144	100	90.625	87.6289	87.6289
721		100	24.8322	100	70.4225	75.3247	86	42.4242	74.0741	100	73.6434	100	0	43.8202	75.4545	49.0566	38.6364	45.1613	58.6207	72.8395	54.5455	29.0323	14.6226	51.3158	74.1379	81.5789	65.4545	39.3617	96.9072	78.4314	61.4583	38.1443	65.4545
751		70.8333	16.7785	27.4725	42.2535	55.8442	45	21.2121	0	92.7419	37.2093	14.4578	0	0	51.8182	0	22.7273	74.1935	0	20.9877	0	0	0	36.8421	68.1034	56.1404	48.1818	52.1277	20.6186	39.2157	51.0417	0	27.4725
781		0	100	0	43.662	42.8571	25	66.6667	0	57.2581	0	0	0	0	100	0	32.9545	19.3548	0	0	0	0	0	2.63158	0	68.4211	28.1818	45.7447	0	48.0392	39.5833	0	0
811		0	10.0671	13.1868	49.2958	72.7273	28	14.1414	100	16.129	0	0	0	0	67.2727	0	23.8636	31.1828	0	0	0	0	5.18868	0	0	43.8596	26.3636	25.5319	0	29.4118	25	0	10.0671
841		0	8.05369	17.5824	35.2113	37.6623	19	3.0303	0	13.7097	0	0	0	0	0	0	0	2.15054	0	0	0	0	12.2642	0	0	1.75439	61.8182	19.1489	0	0	5.20833	0	0
871		0	0	0	0	0	0	0	0	0	0	0	0	0	0	0	0	0	0	0	0	0	0	0	0	0	3.63636	13.8298	0	0	0	0	0
901		0	0	0	0	0	0	0	0	0	0	0	0	0	0	0	0	0	0	0	0	0	0	0	0	0	0	0	0	0	0	0	0
931		0	0	0	0	0	0	0	0	0	0	0	0	0	0	0	0	0	0	0	0	0	0	0	0	0	0	0	0	0	0	0	0
961		0	0	0	0	0	0	0	0	0	0	0	0	0	0	0	0	0	0	0	0	0	0	0	0	0	0	0	0	0	0	0	0
991		0	0	0	0	0	0	0	0	0	0	0	4	0	0	0	0	0	0	0	0	0	0	0	0	0	0	0	0	0	0	0	0
1021		0	0	0	0	0	0	0	0	0	0	0	0	0	0	0	0	0	0	0	0	0	0	0	0	0	0	0	0	0	0	0	0
1051		0	0	0	0	0	0	0	0	0	0	0	0	0	0	0	0	0	0	0	0	0	0	0	0	0	0	0	0	0	0	0	0
1081		0	0	0	0	0	0	0	0	0	0	0	0	0	0	0	0	0	0	0	0	0	0	0	0	0	0	0	0	0	0	0	0
1111		0	0	0	0	0	0	0	0	0	0	0	0	5.61798	0	0	0	0	0	0	0	0	0	0	0	0	0	0	0	0	0	0	0
1141		0	0	0	0	0	0	0	0	0	0	13.253	0	2.24719	0	0	0	0	0	0	0	0	0	0	0	0	0	0	0	0	0	0	0
1171		0	0	0	0	0	0	0	0	0	0	6.0241	0	0	0	0	0	0	0	0	0	0	0	0	0	0	0	0	0	0	0	0	0
1201		0	0	0	0	0	0	0	0	0	0	8.43373	0	0	0	0	0	0	0	0	0	0	0	0	0	0	0	0	0	0	0	0	0
1231		0	0	0	0	0	0	0	0	0	0	19.2771	0	0	0	0	0	0	0	0	0	0	0	0	0	0	0	0	0	0	0	0	0
1261		0	0	0	0	0	0	0	0	0	0	0	0	1.1236	0	0	0	0	0	0	0	0	0	0	0	0	0	0	0	0	0	0	0
1291		0	0	0	0	0	0	0	0	0	0	2.40964	0	0	0	0	0	0	0	0	0	0	0	0	0	0	0	0	0	0	0	0	0
1321		0	0	0	0	0	0	0	0	0	0	0	0	0	0	0	0	0	0	0	0	0	0	0	0	0	0	0	0	0	0	0	0
1351		0	0	0	0	0	0	0	0	0	0	2.40964	0	1.1236	0	0	0	0	0	0	0	0	0	0	0	0	0	0	0	0	0	0	0
1381		0	0	0	0	0	0	0	0	0	0	0	0	0	0	0	0	0	0	0	0	0	0	0	0	0	0	0	26.8041	0	0	0	0
1411		0	0	0	0	0	2	0	0	0	0	0	0	1.1236	0	0	0	0	0	0	0	0	0	0	0	0	0	0	0	0	0	0	0
time																																Mai179,pdfG80>cycDN															Mai179,pdfG80>cycDN	Median
1		1.72414	19.8413	4	6	11.5942	1.07527	0	2.17391	2.24719	3.57143	2.07254	0.925926	2.7027	21.0526	32.8571	5.33333	5.49451	16.0714	44.8276	9.09091	10.1124	0	10.9091	3.19149	11.8421	40	6.81818	13.1868	1.1976	19.2308	7.46269	13.1579	5.97015	11.7647	23.2143	11.4754	36.6667	77.2727	25.9259	28.3871	5.26316	20.5128	2	7.27273	10.2941	0	8.2768
31		5.17241	25.3968	0	9	5.7971	0	0	0	0	59.8214	5.18135	26.8519	18.9189	75.4386	10	53.3333	29.6703	67.8571	13.7931	7.27273	8.98876	0	1.81818	1.06383	30.2632	47.2727	11.3636	5.49451	19.1617	1.92308	5.97015	15.7895	4.47761	19.6078	51.7857	9.83607	46.6667	45.4545	40.7407	12.9032	0	28.2051	0	5.45455	19.1176	0	9.91803
61		79.3103	7.14286	0	8	13.0435	0	0	0	0	4.46429	20.7254	0	0	100	8.57143	4	0	23.2143	24.1379	90	23.5955	0	0	4.25532	10.5263	7.27273	0	40.6593	100	3.84615	14.9254	13.1579	19.403	5.88235	14.2857	8.19672	15	36.3636	29.6296	1.29032	0	17.9487	0	5.45455	26.4706	0	7.63636
91		1.72414	100	0	6	47.8261	0	43.8596	21.7391	0	41.9643	11.9171	3.7037	0	35.0877	5.71429	12	0	14.2857	36.2069	41.8182	14.6067	33.6957	20	11.7021	46.0526	10.9091	0	6.59341	5.38922	51.9231	2.98507	31.5789	2.98507	100	66.0714	13.1148	13.3333	27.2727	18.5185	0	13.1579	12.8205	0	3.63636	13.2353	0	12.9676
121		0	22.2222	0	16	21.7391	0	15.7895	4.34783	0	54.4643	9.32642	0	10.8108	10.5263	1.42857	20	2.1978	3.57143	56.8966	6.36364	42.6966	2.17391	12.7273	4.25532	89.4737	5.45455	0	15.3846	7.18563	11.5385	22.3881	34.2105	13.4328	17.6471	30.3571	0	33.3333	27.2727	0	0	31.5789	2.5641	0	83.6364	2.94118	0	9.92637
151		3.44828	15.0794	0	16	34.7826	2.15054	1.75439	2.17391	0	30.3571	6.21762	0	0	85.9649	41.4286	2.66667	0	14.2857	22.4138	5.45455	16.8539	2.17391	1.81818	100	18.4211	16.3636	0	13.1868	4.19162	0	41.791	0	2.98507	7.84314	16.0714	8.19672	10	39.3939	0	0	5.26316	20.5128	0	27.2727	14.7059	0	5.83608
181		15.5172	46.0317	18	1	23.1884	51.6129	98.2456	17.3913	0	12.5	7.77202	0	0	12.2807	27.1429	0	6.59341	16.0714	8.62069	15.4545	13.4831	2.17391	96.3636	0	7.89474	5.45455	0	100	2.39521	1.92308	0	5.26316	2.98507	3.92157	16.0714	0	100	36.3636	0	0	0	38.4615	0	10.9091	2.94118	0	7.18271
211		65.5172	2.38095	0	8	72.4638	3.22581	29.8246	89.1304	0	15.1786	6.73575	0.925926	64.8649	26.3158	18.5714	0	0	5.35714	17.2414	26.3636	19.1011	40.2174	27.2727	9.57447	32.8947	0	0	9.89011	3.59281	0	0	15.7895	0	17.6471	14.2857	0	20	65.1515	0	0	2.63158	17.9487	100	10.9091	2.94118	0	9.73229
241		6.89655	23.0159	0	1	2.89855	0	52.6316	36.9565	11.236	20.5357	0	0	0	5.26316	0	5.33333	0	17.8571	6.89655	12.7273	12.3596	17.3913	29.0909	7.44681	9.21053	38.1818	6.81818	24.1758	1.1976	26.9231	23.8806	0	100	0	85.7143	0	25	42.4242	22.2222	0	0	23.0769	44	0	0	0	7.17168
271		10.3448	5.55556	0	25	1.44928	2.15054	0	0	0	26.7857	0	2.77778	5.40541	31.5789	44.2857	0	0	1.78571	13.7931	0	70.7865	0	23.6364	2.12766	1.31579	5.45455	0	3.2967	4.79042	5.76923	1.49254	0	13.4328	7.84314	8.92857	0	3.33333	37.8788	7.40741	0	0	0	24	0	54.4118	0	2.46416
301		17.2414	1.5873	0	1	20.2899	2.15054	5.26316	60.8696	0	100	0.518135	8.33333	18.9189	17.5439	1.42857	14.6667	13.1868	3.57143	6.89655	74.5455	24.7191	9.78261	7.27273	10.6383	0	1.81818	4.54545	0	18.5629	9.61538	53.7313	0	0	0	0	0	35	13.6364	96.2963	0	18.4211	0	12	0	100	42.8571	7.80303
331		10.3448	5.55556	0	27	59.4203	43.0108	10.5263	82.6087	1.1236	30.3571	14.5078	100	16.2162	56.1404	5.71429	100	0	57.1429	0	100	33.7079	5.43478	58.1818	4.25532	13.1579	10.9091	0	4.3956	0	21.1538	31.3433	15.7895	0	7.84314	0	3.27869	13.3333	57.5758	7.40741	0	18.4211	0	18	5.45455	8.82353	22.8571	12.0335
361		15.5172	8.73016	0	2	39.1304	2.15054	80.7018	0	4.49438	0	0.518135	5.55556	2.7027	7.01754	0	0	0	0	13.7931	29.0909	10.1124	56.5217	5.45455	7.44681	0	5.45455	9.09091	18.6813	1.79641	82.6923	0	13.1579	0	0	0	0	16.6667	37.8788	0	68.3871	18.4211	64.1026	42	0	25	0	5.45455
391		20.6897	21.4286	0	7	4.34783	100	0	2.17391	100	8.03571	0.518135	1.85185	0	7.01754	0	0	0	0	5.17241	20.9091	50.5618	0	45.4545	44.6809	0	45.4545	11.3636	52.7473	0	26.9231	2.98507	5.26316	0	0	0	40.9836	0	40.9091	11.1111	2.58065	73.6842	23.0769	4	5.45455	8.82353	0	5.21779
421		0	8.73016	0	8	13.0435	1.07527	0	8.69565	0	1.78571	1.03627	0	45.9459	0	7.14286	38.6667	0	0	22.4138	22.7273	80.8989	0	90.9091	36.1702	0	5.45455	40.9091	2.1978	0	23.0769	0	10.5263	0	0	26.7857	32.7869	0	24.2424	11.1111	0	39.4737	28.2051	2	0	25	100	6.2987
451		0	10.3175	12	24	0	7.52688	0	2.17391	0	20.5357	0	0	0	0	71.4286	37.3333	0	0	15.5172	0	20.2247	4.34783	90.9091	0	0	0	4.54545	4.3956	0	78.8462	0	5.26316	22.3881	0	100	0	0	56.0606	44.4444	0	68.4211	58.9744	4	1.81818	32.3529	22.8571	4.17391
481		5.17241	5.55556	0	28	24.6377	11.828	0	100	0	19.6429	19.171	0	8.10811	0	40	28	0	87.5	1.72414	18.1818	43.8202	33.6957	69.0909	5.31915	0	0	61.3636	0	0	36.5385	47.7612	100	31.3433	0	92.8571	0	46.6667	12.1212	0	0	26.3158	20.5128	0	47.2727	0	57.1429	15.1515
511		62.069	0.793651	16	0	0	2.15054	0	2.17391	0	0	100	0	32.4324	0	0	41.3333	34.0659	19.6429	56.8966	5.45455	65.1685	41.3043	38.1818	41.4894	11.8421	96.3636	40.9091	9.89011	0	46.1538	19.403	5.26316	32.8358	1.96078	60.7143	0	45	45.4545	0	14.1935	57.8947	30.7692	0	94.5455	25	88.5714	19.5229
541		0	43.6508	40	26	0	0	0	2.17391	0	0	0	0	70.2703	0	0	29.3333	39.5604	39.2857	0	6.36364	74.1573	26.087	100	18.0851	61.8421	14.5455	34.0909	0	17.9641	17.3077	0	0	10.4478	0	80.3571	0	0	34.8485	29.6296	100	52.6316	48.7179	0	18.1818	20.5882	57.1429	17.6359
571		0	23.0159	58	73	0	0	0	0	0	16.0714	1.03627	0	24.3243	42.1053	14.2857	32	36.2637	0	72.4138	43.6364	49.4382	15.2174	58.1818	26.5957	64.4737	40	20.4545	0	37.7246	40.3846	77.6119	34.2105	1.49254	0	71.4286	1.63934	40	27.2727	66.6667	49.6774	36.8421	58.9744	86	20	0	37.1429	29.6364
601		22.4138	6.34921	60	50	52.1739	0	0	13.0435	0	18.75	4.14508	18.5185	35.1351	0	0	20	25.2747	35.7143	0	0	30.3371	36.9565	30.9091	19.1489	100	41.8182	11.3636	26.3736	15.5689	59.6154	71.6418	89.4737	34.3284	56.8627	64.2857	100	31.6667	30.303	100	38.0645	63.1579	12.8205	40	74.5455	36.7647	45.7143	31.2879
631		3.44828	0	0	8	57.971	0	57.8947	19.5652	0	7.14286	0	36.1111	16.2162	0	40	29.3333	35.1648	71.4286	91.3793	0	60.6742	33.6957	45.4545	35.1064	56.5789	45.4545	36.3636	13.1868	10.7784	44.2308	25.3731	5.26316	35.8209	96.0784	58.9286	70.4918	20	48.4848	77.7778	27.0968	73.6842	79.4872	42	32.7273	44.1176	74.2857	35.4929
661		0	0	0	0	36.2319	0	49.1228	0	28.0899	13.3929	0	11.1111	5.40541	0	74.2857	74.6667	24.1758	58.9286	0	0	55.0562	36.9565	47.2727	29.7872	50	40	22.7273	38.4615	29.3413	23.0769	1.49254	0	23.8806	78.4314	75	24.5902	40	40.9091	40.7407	29.0323	94.7368	35.8974	30	54.5455	45.5882	45.7143	29.5643
691		0	0	66	0	33.3333	2.15054	29.8246	0	23.5955	11.6071	0	0	59.4595	8.77193	74.2857	44	13.1868	44.6429	81.0345	14.5455	56.1798	4.34783	63.6364	19.1489	17.1053	10.9091	31.8182	20.8791	8.38323	42.3077	1.49254	73.6842	38.806	72.549	41.0714	32.7869	45	40.9091	29.6296	29.0323	100	58.9744	36	47.2727	35.2941	88.5714	32.3025
721		60.3448	26.9841	54	100	100	21.5054	100	78.2609	26.9663	60.7143	32.1244	14.8148	100	100	80	52	27.4725	55.3571	100	38.1818	52.809	59.7826	36.3636	37.234	69.7368	100	100	49.4505	24.5509	100	86.5672	47.3684	46.2687	45.098	32.1429	29.5082	38.3333	100	18.5185	9.67742	89.4737	100	88	100	30.8824	65.7143	54.6786
751		0	23.8095	100	49	21.7391	15.0538	84.2105	52.1739	14.6067	7.14286	18.1347	3.7037	62.1622	85.9649	8.57143	33.3333	0	17.8571	50	4.54545	23.5955	100	23.6364	15.9574	25	10.9091	9.09091	18.6813	9.58084	90.3846	58.209	0	0	1.96078	0	0	0	69.697	0	0	0	0	10	3.63636	0	0	12.7579
781		15.5172	14.2857	26	27	27.5362	54.8387	47.3684	28.2609	8.98876	0	0	0	8.10811	8.77193	100	0	0	0	60.3448	2.72727	24.7191	26.087	0	0	6.57895	1.81818	0	2.1978	0	96.1538	44.7761	0	0	0	0	0	0	24.2424	37.037	5.80645	0	2.5641	20	0	0	0	2.64569
811		100	7.14286	12	25	11.5942	20.4301	35.0877	30.4348	31.4607	3.57143	0	5.55556	0	42.1053	57.1429	9.33333	100	0	0	0	5.61798	0	83.6364	13.8298	0	0	0	16.4835	0	15.3846	20.8955	21.0526	0	9.80392	0	13.1148	0	7.57576	0	9.67742	0	92.3077	2	76.3636	5.88235	74.2857	9.50538
841		12.069	9.52381	8	0	44.9275	0	29.8246	13.0435	14.6067	7.14286	3.62694	4.62963	48.6486	36.8421	11.4286	20	6.59341	0	5.17241	0	30.3371	0	0	10.6383	0	18.1818	18.1818	6.59341	7.18563	32.6923	11.9403	0	0	39.2157	0	3.27869	1.66667	59.0909	0	0	0	5.12821	0	0	10.2941	60	6.86813
871		0	4.7619	0	0	10.1449	0	0	0	0	0	0	0	0	0	0	0	0	0	0	0	0	0	0	0	0	1.81818	0	0	0	13.4615	0	0	0	0	0	0	13.3333	4.54545	0	0	0	0	0	0	2.94118	0	0
901		0	0	0	0	5.7971	0	0	0	0	0	0	0	0	0	0	0	0	0	0	0	0	0	0	0	0	0	0	0	0	0	0	0	0	0	0	0	0	0	0	0	0	0	0	65.4545	0	0	0
931		8.62069	11.9048	0	0	5.7971	0	0	0	0	0	2.07254	0	0	0	0	0	0	0	89.6552	0	0	0	0	0	0	0	0	0	0	0	0	0	0	0	0	0	0	0	0	0	0	7.69231	0	21.8182	0	0	0
961		0	0.793651	0	0	8.69565	12.9032	0	0	0	0	0	0	0	0	0	0	0	0	51.7241	0	0	0	0	0	0	58.1818	0	0	0	0	43.2836	0	0	0	0	0	0	0	0	0	0	2.5641	0	0	0	0	0
991		0	4.7619	0	0	0	0	0	0	6.74157	0	0	0	0	3.50877	0	0	0	100	0	0	0	0	0	0	0	0	0	0	1.1976	0	2.98507	0	0	0	0	0	0	0	62.963	0	0	5.12821	0	0	2.94118	0	0
1021		0	3.1746	0	22	2.89855	0	0	0	4.49438	0	0	0	0	61.4035	0	0	0	8.92857	36.2069	0	1.1236	0	0	0	0	7.27273	0	0	0	0	0	0	0	0	0	0	0	0	33.3333	0	0	0	0	0	0	0	0
1051		0	11.9048	0	10	0	2.15054	0	0	0	0	3.10881	0	0	0	0	0	0	0	0	0	100	1.08696	0	0	0	20	0	0	0	57.6923	0	0	0	23.5294	0	0	0	0	0	0	0	0	0	0	0	0	0
1081		0	6.34921	0	15	0	0	0	2.17391	0	1.78571	0	0	0	0	0	1.33333	0	0	0	0	26.9663	6.52174	0	0	0	0	0	0	0	50	0	0	14.9254	0	0	0	0	0	0	0	0	0	0	0	0	0	0
1111		0	3.96825	0	4	0	0	0	8.69565	0	2.67857	0	0	0	1.75439	0	21.3333	4.3956	0	0	0	34.8315	15.2174	0	0	0	0	0	0	0	13.4615	0	10.5263	5.97015	0	0	0	0	0	0	0	0	0	0	0	0	0	0
1141		0	4.7619	0	7	0	0	0	15.2174	2.24719	0.892857	0	0	10.8108	0	0	0	6.59341	0	0	0	0	0	0	0	0	0	0	0	0	0	0	5.26316	5.97015	0	0	0	0	0	0	0	0	0	0	0	0	0	0
1171		3.44828	14.2857	0	0	0	0	0	0	0	0	0	0	54.0541	0	0	0	0	0	0	0	0	0	0	0	2.63158	0	0	0	2.39521	0	5.97015	0	0	0	0	0	0	0	0	0	0	0	0	0	0	0	0
1201		0	9.52381	0	25	4.34783	2.15054	0	0	2.24719	0	0	0	8.10811	0	0	0	0	0	0	0	0	0	0	0	1.31579	0	0	0	1.1976	0	11.9403	0	0	0	0	0	0	0	0	0	0	0	0	0	0	0	0
1231		5.17241	5.55556	0	15	8.69565	5.37634	0	0	0	0	0	0	0	78.9474	5.71429	0	0	0	0	2.72727	0	0	5.45455	0	0	0	0	0	0	0	0	0	0	0	0	0	0	0	0	0	0	0	0	0	0	0	0
1261		0	0.793651	0	3	2.89855	3.22581	1.75439	10.8696	0	0	0	0	0	0	0	0	0	0	3.44828	0.909091	0	0	30.9091	1.06383	6.57895	0	0	0	0	0	1.49254	0	0	0	0	0	0	0	0	0	0	0	0	0	0	0	0
1291		0	0	0	0	0	1.07527	35.0877	0	0	0	0	0	0	0	8.57143	0	0	0	25.8621	7.27273	0	0	3.63636	1.06383	22.3684	0	0	0	0	0	100	0	0	0	0	0	0	0	0	0	0	0	0	0	0	0	0
1321		0	9.52381	0	0	0	0	0	0	0	0	0	0	0	0	0	0	0	5.35714	18.9655	0	23.5955	0	9.09091	0	46.0526	0	0	0	0	0	1.49254	0	0	0	0	0	0	0	0	0	0	0	0	0	0	0	0
1351		0	0	0	0	0	2.15054	8.77193	4.34783	0	0	0	0	0	0	0	14.6667	0	0	18.9655	10	7.86517	0	0	0	0	0	0	0	0	0	26.8657	0	0	0	0	0	0	0	0	0	0	0	0	0	0	0	0
1381		27.5862	0	0	0	0	0	8.77193	0	0	0	0	0	0	0	0	0	0	66.0714	10.3448	0	15.7303	1.08696	0	18.0851	0	0	0	0	0	0	0	0	0	0	0	0	0	0	0	0	0	0	0	0	0	0	0
1411		3.44828	3.1746	0	0	0	7.52688	0	0	0	0	0	0	0	0	0	0	0	10.7143	0	9.09091	8.98876	0	0	0	0	0	0	0	0	0	55.2239	0	0	0	0	0	0	0	0	0	0	0	0	0	0	0	0
time																	Mai179-G4/+	Median															Mai179-G4/+	Median
1		11.2903	7.69231	17.4419	20.4082	32.5	0	56.338	13.7255	11.5942	5.88235	100	18.4615	5.26316	6.97674	4.44444	9.7561	1.5873	5.88235	1.1236	54.1667	1.92308	1.42857	8.82353	14.0845	59.322	3.61446	1.21951	3.27869	4.87805	34.6939	3	2.91262	7.33453
31		6.45161	11.5385	10.4651	6.12245	22.5	0	39.4366	1.96078	5.7971	15.6863	34.0426	7.69231	1.31579	0	58.8889	7.31707	0	3.92157	6.74157	26.3889	5.76923	0	30.8824	0	42.3729	0	0	0	0	2.04082	0	1.94175	5.78317
61		22.5806	94.2308	27.907	2.04082	0	0.78125	23.9437	23.5294	65.2174	0	17.0213	6.15385	0	0	0	14.6341	0	0	22.4719	22.2222	0	0	0	0	25.4237	0	0	0	0	0	18	23.301	0.390625
91		6.45161	0	4.65116	14.2857	10	3.90625	11.2676	0	20.2899	0	46.8085	0	0	0	22.2222	0	65.0794	0	8.98876	2.77778	0	4.28571	0	0	15.2542	0	0	0	0	0	4	34.9515	1.38889
121		12.9032	0	15.1163	24.4898	0	8.59375	22.5352	17.6471	4.34783	0	53.1915	0	0	0	8.88889	0	0	0	0	1.38889	0	0	0	0	11.8644	2.40964	58.5366	0	0	0	0	15.534	0
151		9.67742	0	0	6.12245	37.5	28.125	0	29.4118	68.1159	9.80392	44.6809	10.7692	0	0	1.11111	0	0	0	0	0	0	0	0	0	77.9661	1.20482	7.31707	0	0	0	0	6.79612	0
181		45.1613	19.2308	38.3721	22.449	0	100	5.6338	0	0	17.6471	4.25532	3.07692	0	0	27.7778	0	0	0	3.37079	26.3889	0	0	0	0	8.47458	0	3.65854	0	0	0	0	8.73786	0
211		4.83871	23.0769	41.8605	38.7755	25	17.1875	23.9437	21.5686	26.087	11.7647	0	0	0	0	5.55556	0	0	0	0	8.33333	0	0	2.94118	0	11.8644	100	3.65854	0	0	0	0	6.79612	3.29986
241		14.5161	1.92308	46.5116	20.4082	97.5	0	4.22535	11.7647	0	72.549	0	21.5385	0	0	0	0	0	0	0	16.6667	0	2.85714	19.1176	0	1.69492	7.22892	0	6.55738	0	0	0	0	0
271		56.4516	67.3077	0	10.2041	0	11.7188	2.8169	5.88235	34.7826	27.451	2.12766	0	0	0	12.2222	0	6.34921	0	2.24719	100	0	0	0	0	0	0	0	13.1148	7.31707	0	0	6.79612	1.06383
301		1.6129	7.69231	8.13953	14.2857	5	0	8.4507	0	0	3.92157	23.4043	52.3077	2.63158	0	26.6667	0	1.5873	0	0	8.33333	0	5.71429	0	0	0	0	0	0	0	0	2	2.91262	0.793651
331		1.6129	0	26.7442	8.16327	67.5	0	1.40845	0	43.4783	52.9412	100	16.9231	15.7895	0	2.22222	9.7561	0	0	0	0	0	7.14286	0	0	0	0	0	75.4098	0	0	1	8.73786	0.5
361		59.6774	13.4615	0	0	2.5	0	46.4789	0	0	9.80392	34.0426	6.15385	36.8421	0	82.2222	0	0	0	2.24719	0	0	8.57143	0	0	5.08475	0	2.43902	65.5738	2.43902	0	6	0	1.1236
391		91.9355	3.84615	0	0	15	2.34375	5.6338	0	0	52.9412	0	7.69231	25	0	10	0	0	0	46.0674	22.2222	0	1.42857	11.7647	0	61.0169	0	6.09756	4.91803	24.3902	2.04082	8	15.534	4.38209
421		16.129	55.7692	17.4419	100	5	28.9062	15.493	3.92157	0	23.5294	61.7021	3.07692	23.6842	0	35.5556	0	6.34921	1.96078	65.1685	75	69.2308	1.42857	30.8824	47.8873	86.4407	0	29.2683	19.6721	100	0	100	100	23.6068
451		75.8065	57.6923	63.9535	73.4694	52.5	61.7188	28.169	33.3333	59.4203	100	70.2128	36.9231	81.5789	0	70	7.31707	0	100	48.3146	61.1111	67.3077	0	67.6471	46.4789	98.3051	12.0482	81.7073	0	34.1463	67.3469	35	55.3398	58.5563
481		77.4194	55.7692	80.2326	71.4286	47.5	35.1562	100	78.4314	73.913	60.7843	93.617	0	13.1579	51.1628	40	85.3659	4.7619	94.1176	60.6742	56.9444	78.8462	70	51.4706	53.5211	77.9661	68.6747	60.9756	19.6721	82.9268	100	77	51.4563	64.8252
511		75.8065	57.6923	66.2791	83.6735	97.5	39.8438	74.6479	100	42.029	45.098	61.7021	100	100	55.814	46.6667	70.7317	100	94.1176	53.9326	65.2778	94.2308	72.8571	72.0588	61.9718	81.3559	45.7831	46.3415	100	90.2439	85.7143	55	61.165	71.3953
541		100	71.1538	62.7907	85.7143	100	40.625	63.3803	60.7843	71.0145	56.8627	55.3191	61.5385	53.9474	55.814	40	100	63.4921	94.1176	62.9213	54.1667	78.8462	62.8571	83.8235	77.4648	84.7458	38.5542	69.5122	98.3607	65.8537	75.5102	72	63.1068	64.6729
571		82.2581	78.8462	59.3023	71.4286	95	32.8125	74.6479	72.549	76.8116	70.5882	72.3404	58.4615	65.7895	93.0233	53.3333	73.1707	63.4921	84.3137	69.6629	59.7222	100	100	100	94.3662	100	50.6024	65.8537	95.082	73.1707	95.9184	78	50.4854	73.1707
601		72.5806	73.0769	68.6047	85.7143	85	34.375	60.5634	58.8235	86.9565	60.7843	72.3404	60	63.1579	79.0698	72.2222	53.6585	49.2063	84.3137	70.7865	54.1667	96.1538	85.7143	89.7059	63.3803	93.2203	36.1446	100	93.4426	68.2927	89.7959	79	59.2233	72.2813
631		67.7419	94.2308	55.814	85.7143	52.5	35.1562	70.4225	37.2549	76.8116	49.0196	70.2128	50.7692	81.5789	76.7442	58.8889	48.7805	38.0952	90.1961	64.0449	52.7778	76.9231	94.2857	82.3529	66.1972	83.0508	43.3735	47.561	91.8033	97.561	67.3469	61	55.3398	66.7721
661		53.2258	100	100	65.3061	60	36.7188	56.338	70.5882	85.5072	35.2941	95.7447	49.2308	65.7895	72.093	66.6667	68.2927	22.2222	86.2745	47.191	61.1111	48.0769	78.5714	76.4706	59.1549	71.1864	34.9398	59.7561	80.3279	68.2927	48.9796	73	67.9612	66.2281
691		59.6774	34.6154	45.3488	93.8776	20	27.3438	50.7042	49.0196	100	21.5686	61.7021	75.3846	61.8421	51.1628	51.1111	34.1463	20.6349	52.9412	47.191	52.7778	25	91.4286	100	73.2394	69.4915	18.0723	53.6585	65.5738	60.9756	71.4286	60	32.0388	52.8595
721		64.5161	40.3846	36.0465	53.0612	40	25	78.8732	49.0196	78.2609	50.9804	61.7021	49.2308	35.5263	69.7674	46.6667	9.7561	11.1111	11.7647	10.1124	36.1111	32.6923	18.5714	26.4706	100	15.2542	33.7349	89.0244	81.9672	39.0244	55.102	38	56.3107	40.1923
751		79.0323	0	8.13953	51.0204	0	54.6875	15.493	23.5294	76.8116	0	55.3191	35.3846	47.3684	48.8372	40	0	11.1111	19.6078	100	6.94444	73.0769	42.8571	33.8235	25.3521	0	18.0723	62.1951	8.19672	7.31707	32.6531	28	21.3592	26.6761
781		6.45161	0	0	0	0	47.6562	0	0	0	0	14.8936	38.4615	86.8421	100	74.4444	0	0	0	24.7191	2.77778	0	0	0	26.7606	0	3.61446	28.0488	0	0	0	7	29.1262	0
811		0	0	16.2791	0	0	2.34375	14.0845	0	0	0	0	40	52.6316	2.32558	28.8889	0	1.5873	27.451	4.49438	0	0	11.4286	0	14.0845	0	0	7.31707	0	0	0	14	57.2816	0
841		24.1935	0	15.1163	0	0	3.125	11.2676	0	0	0	59.5745	20	2.63158	0	3.33333	0	0	0	5.61798	8.33333	1.92308	0	0	0	0	0	0	0	0	0	0	0	0
871		35.4839	0	0	0	0	0	0	0	0	0	0	0	0	0	0	0	0	0	0	0	0	0	0	0	0	0	0	0	0	0	0	18.4466	0
901		0	0	0	0	0	0	0	0	24.6377	0	0	0	0	0	0	0	0	0	0	2.77778	0	0	0	0	0	0	0	0	0	0	0	0	0
931		0	0	0	0	0	0	0	0	0	0	0	0	0	0	0	0	0	0	0	1.38889	0	0	0	0	0	0	0	0	0	0	0	0	0
961		0	0	0	0	0	0	0	0	0	0	0	0	0	0	0	0	0	0	0	0	0	0	0	0	0	0	0	0	0	0	0	0	0
991		0	0	0	0	0	0.78125	0	0	0	0	0	0	0	0	0	0	0	0	0	0	0	0	0	0	0	0	0	0	0	0	0	0	0
1021		0	0	0	0	0	0	0	0	0	0	0	0	0	0	0	0	0	0	0	1.38889	0	0	0	0	0	0	0	0	0	0	0	0	0
1051		0	17.3077	0	0	0	0	0	0	0	0	0	0	0	0	36.6667	0	0	0	0	0	0	0	0	0	0	0	0	0	0	0	0	0	0
1081		0	0	0	0	0	0	0	0	4.34783	0	14.8936	0	0	67.4419	0	0	0	0	0	0	0	0	0	0	0	0	0	0	0	0	0	0	0
1111		0	0	0	0	0	0	0	0	4.34783	0	23.4043	0	0	0	0	0	0	0	0	0	0	0	0	0	0	0	0	0	0	0	0	0	0
1141		0	67.3077	0	0	0	0	0	0	57.971	0	0	0	0	0	0	0	0	0	0	0	0	0	0	0	0	0	0	0	0	0	1	0	0
1171		0	3.84615	0	0	0	0	0	1.96078	24.6377	0	0	0	0	0	0	0	0	0	0	5.55556	0	0	0	0	0	0	0	0	0	0	0	3.8835	0
1201		0	94.2308	0	0	0	0	0	39.2157	24.6377	0	0	0	2.63158	0	0	0	0	0	0	0	0	0	0	0	0	0	0	0	0	0	0	0	0
1231		0	0	0	0	0	6.25	0	0	0	0	4.25532	0	0	0	1.11111	0	0	0	0	0	0	0	0	0	0	0	0	0	0	0	5	0	0
1261		0	3.84615	0	0	0	15.625	0	0	14.4928	0	2.12766	32.3077	0	0	0	0	0	0	0	0	0	0	0	0	0	0	0	0	0	0	0	0	0
1291		0	0	0	0	0	57.0312	0	0	14.4928	0	2.12766	0	0	0	3.33333	0	0	0	0	0	0	0	0	0	0	0	0	0	0	0	17	0	0
1321		0	0	0	97.9592	0	36.7188	0	0	0	0	65.9574	0	0	0	2.22222	0	0	0	0	0	0	0	0	0	0	0	0	0	0	0	0	0	0
1351		0	1.92308	2.32558	59.1837	0	34.375	0	0	0	0	8.51064	0	14.4737	0	0	0	0	0	0	4.16667	38.4615	0	0	0	0	0	0	0	0	0	0	0	0
1381		0	0	43.0233	63.2653	0	43.75	0	23.5294	27.5362	0	36.1702	0	43.4211	0	100	0	0	0	0	8.33333	5.76923	0	0	0	0	0	0	0	0	0	0	0	0
1411		0	0	17.4419	73.4694	0	29.6875	0	17.6471	33.3333	0	0	0	7.89474	0	65.5556	0	0	0	0	0	0	0	0	0	0	0	0	0	0	4.08163	0	0	0
Slope calculation
Time																UAS-cycDN,pdfG80/+																UAS-cycDN,pdfG80/+	Median		Slothe	0.5	Sloexp	ratio
391		43.75	46.9799	0	0	0	21	0	0	33.871	0	0	0	0	0	47.1698	88.6364	4.30108	0	22.2222	19.4805	1.6129	37.7358	14.4737	8.62069	41.2281	0	37.234	4.12371	26.4706	15.625	0	4.30108		0.277759	0.13888	0.25	0.90006
691		88.5417	52.349	96.7033	97.1831	89.6104	100	66.6667	65.1852	63.7097	75.969	79.5181	4	40.4494	75.4545	64.1509	70.4545	100	90.5172	81.4815	100	95.1613	46.6981	69.7368	100	90.3509	98.1818	65.9574	93.8144	100	90.625	87.6289	87.6289
																																			Total	N>0.14	N<0.14
dy/dt		0.149306	0.0178971	0.322344	0.323944	0.298701	0.263333	0.222222	0.217284	0.0994624	0.25323	0.26506	0.0133333	0.134831	0.251515	0.0566038	-0.0606061	0.318996	0.301724	0.197531	0.268398	0.311828	0.0298742	0.184211	0.304598	0.163743	0.327273	0.0957447	0.298969	0.245098	0.25	0.292096	0.277759		31	23	8
																																				74.1935	25.8065
																																Mai179,pdfG80>cycDN																Median
451		0	10.3175	12	24	0	7.52688	0	2.17391	0	20.5357	0	0	0	0	71.4286	37.3333	0	0	15.5172	0	20.2247	4.34783	90.9091	0	0	0	4.54545	4.3956	0	78.8462	0	5.26316	22.3881	0	100	0	0	56.0606	44.4444	0	68.4211	58.9744	4	1.81818	32.3529	22.8571	4.17391
631		3.44828	0	0	8	57.971	0	57.8947	19.5652	0	7.14286	0	36.1111	16.2162	0	40	29.3333	35.1648	71.4286	91.3793	0	60.6742	33.6957	45.4545	35.1064	56.5789	45.4545	36.3636	13.1868	10.7784	44.2308	25.3731	5.26316	35.8209	96.0784	58.9286	70.4918	20	48.4848	77.7778	27.0968	73.6842	79.4872	42	32.7273	44.1176	74.2857	35.4929

dy/dt		0.0191571	-0.0573192	-0.0666667	-0.0888889	0.322061	-0.041816	0.321637	0.0966184	0	-0.0744048	0	0.200617	0.0900901	0	-0.174603	-0.0444444	0.19536	0.396825	0.421456	0	0.224719	0.163043	-0.252525	0.195035	0.314327	0.252525	0.176768	0.04884	0.0598802	-0.192308	0.140962	0	0.0746269	0.533769	-0.228175	0.391621	0.111111	-0.0420875	0.185185	0.150538	0.0292398	0.11396	0.211111	0.171717	0.0653595	0.285714	0.173994
																	Mai179-G4/+																Mai179-G4/+	Median		Slothe	0.5	Sloexp	ratio
331		1.6129	0	26.7442	8.16327	67.5	0	1.40845	0	43.4783	52.9412	100	16.9231	15.7895	0	2.22222	9.7561	0	0	0	0	0	7.14286	0	0	0	0	0	75.4098	0	0	1	8.73786	0.5		0.302795	0.151397	0.26947	0.889944
571		82.2581	78.8462	59.3023	71.4286	95	32.8125	74.6479	72.549	76.8116	70.5882	72.3404	58.4615	65.7895	93.0233	53.3333	73.1707	63.4921	84.3137	69.6629	59.7222	100	100	100	94.3662	100	50.6024	65.8537	95.082	73.1707	95.9184	78	50.4854	73.1707
																																				Total	N>0.15	N<0.15
dy/dt		0.336022	0.328526	0.135659	0.263605	0.114583	0.136719	0.305164	0.302288	0.138889	0.0735294	-0.115248	0.173077	0.208333	0.387597	0.212963	0.264228	0.26455	0.351307	0.290262	0.248843	0.416667	0.386905	0.416667	0.393192	0.416667	0.210843	0.27439	0.0819672	0.304878	0.39966	0.320833	0.173948	0.302795		32	25	7
																																					78.125	21.875
Stats fig. 3D LLTC
	control_group	test_group	control_N	test_N	effect_size	is_paired	difference	ci_width	ci_lower_limit	ci_upper_limit	pvalue_permutation	pvalue_kruskal	statistic_kruskal
1	mai179>cycDN	pdfG80	46	31	median difference	FALSE	0.233891	0.975	0.136148	0.339412	0	4.4513e-07	25.4881
2	mai179>cycDN	UAS-cycDN	46	32	median difference	FALSE	0.258224	0.975	0.162504	0.341145	0	2.32073e-09	35.6839
[truncated: 5 more columns]

## Sheet: Fig. S3
time
1		51.3158	60.3306	100	84.3137	52.6316	63.9098	27.551	42.5373	58.3333	57.6087	60.4651	55.5556	60	39.3939	45.283	68.8073	94.8276	54.3689	49.2857	61.6	68.75	61.3636	59.0361	59.8726	53.8961	73.6527	70.922	58.5227	62.7219	100	100	67.7215	88.2353	90.5512	55.625	74.1722	76.2376	51.4851	83.6957	51.7588	99.3827	80.8743	100	100	53.2544	97.619	95.8333	79.661
31		17.1053	46.281	26.1682	50.9804	54.9708	63.1579	22.449	30.597	18.75	23.913	23.2558	43.6508	36	34.0909	33.9623	31.1927	75.8621	28.1553	42.8571	49.6	49.3056	57.5758	36.747	49.6815	42.8571	55.0898	66.6667	47.7273	56.8047	77.5862	73.1092	66.4557	52.9412	77.1654	35.625	45.6954	63.3663	46.5347	35.8696	47.2362	77.1605	63.388	66.4384	60.9756	43.787	60.3175	100	72.8814
61		13.1579	21.4876	2.80374	29.4118	7.60234	58.6466	9.69388	21.6418	20.8333	6.52174	8.52713	20.6349	20	7.57576	18.8679	13.7615	61.2069	43.6893	33.5714	19.2	27.7778	25.7576	16.8675	40.7643	37.6623	29.9401	46.0993	34.6591	48.5207	67.2414	56.3025	56.962	25.4902	38.5827	20.625	35.0993	58.4158	49.505	27.1739	38.191	62.963	51.3661	47.9452	32.5203	40.2367	82.5397	73.6111	72.8814
91		1.31579	10.7438	0	19.6078	11.6959	31.5789	1.02041	2.98507	2.08333	9.78261	4.65116	0	37	9.84848	17.9245	14.6789	63.7931	3.8835	8.57143	30.4	19.4444	0	8.43373	22.9299	30.5195	15.5689	21.2766	32.9545	14.2012	41.3793	26.8908	20.8861	0	21.2598	26.875	13.245	31.6832	3.9604	8.69565	21.1055	59.2593	58.4699	42.4658	28.4553	30.1775	40.4762	60.4167	38.1356
121		17.1053	0	0	9.80392	0.584795	32.3308	2.55102	0	0	15.2174	3.87597	0	2	2.27273	1.88679	4.58716	38.7931	6.79612	0	8	14.5833	3.78788	0.60241	2.54777	10.3896	7.18563	10.6383	0.568182	0	0	7.56303	11.3924	18.6275	21.2598	0	21.1921	17.8218	0	15.2174	31.1558	21.6049	50.2732	30.8219	0	29.5858	17.4603	61.1111	17.7966
151		0	1.65289	0	11.7647	1.16959	19.5489	4.08163	0	0	5.43478	3.10078	0	6	3.0303	0	0	19.8276	2.91262	0	0	0	61.3636	13.8554	2.54777	9.09091	35.9281	4.25532	22.7273	4.73373	25.8621	2.52101	8.22785	1.96078	24.4094	0	0	1.9802	0	1.08696	12.0603	14.8148	34.9727	29.4521	0	17.1598	0	22.9167	5.9322
181		0	0	0	20.5882	0	0	33.1633	0	0	6.52174	0	0	0	2.27273	0	0	8.62069	10.6796	0	0	0	0	2.40964	4.4586	0	17.3653	29.7872	19.3182	14.7929	2.58621	4.20168	0	43.1373	0	0	23.1788	21.7822	0	7.6087	0	0	24.0437	25.3425	0	26.6272	0	54.1667	15.2542
211		9.86842	0	0	29.4118	0	0	6.63265	0	0	5.43478	6.20155	0.793651	6	6.06061	5.66038	0	11.2069	5.82524	0	0	16.6667	0	1.80723	0.636943	0	0.598802	0	0	0	14.6552	20.1681	4.43038	0	0	0	3.31126	0	51.9802	14.1304	13.5678	0	22.9508	62.3288	0	10.6509	0	5.55556	19.4915
241		7.89474	0	0	13.7255	0	0	14.2857	0	0	3.26087	6.20155	0	9	18.9394	7.54717	0	0.862069	0	0	0	28.4722	15.9091	0.60241	0	0	6.58683	0	0	0	11.2069	15.1261	2.53165	0	0	0	2.64901	5.94059	15.3465	1.08696	26.1307	0	1.63934	0	0	0	0	2.77778	22.0339
271		5.26316	0	0	41.1765	7.01754	0	2.55102	0	0	5.43478	20.155	0	1	25.7576	0.943396	0	0	1.94175	0	0	6.94444	46.2121	2.40964	1.91083	1.2987	5.98802	0	33.5227	0	6.89655	10.9244	6.96203	0	31.4961	0	23.8411	0	0	4.34783	0	0	0	3.42466	0	0	0	18.0556	0
301		8.55263	0	0	0.980392	3.50877	0	4.08163	0	14.5833	11.9565	22.4806	0	1	0	3.77358	0	0	0	0	0	0	0	9.63855	8.28025	11.6883	0	0	0	0.591716	14.6552	6.72269	0	0	5.51181	0	15.2318	0	0	2.17391	12.0603	0	0	0	0	0	0	0.694444	0
331		7.89474	0	0	5.88235	8.18713	0	1.53061	0	8.33333	7.6087	20.155	0	4	3.78788	25.4717	0	0	0	0	0	0	0	0	3.18471	9.09091	0	0	2.27273	2.36686	13.7931	6.72269	1.26582	0.980392	6.29921	0	7.94702	23.7624	0	0	9.54774	0	0	10.274	0	0	0	1.38889	0
361		0	0	0	5.88235	3.50877	0	0.510204	16.4179	14.5833	6.52174	4.65116	0	0	3.0303	0	0	0.862069	0	0	0	0	0	19.8795	0	8.44156	0	12.766	0	6.50888	6.03448	0.840336	6.96203	0	0	0	0.662252	8.91089	0	1.08696	1.50754	1.23457	0	30.8219	0	0	0	16.6667	0
391		0	0	0	2.94118	2.92398	0	0	1.49254	0	3.26087	0.775194	0	0	24.2424	0	0	1.72414	1.94175	5	0	0	0	6.62651	21.6561	0	0	3.5461	0	5.91716	0	32.7731	8.22785	0	24.4094	0	0	1.9802	0	0	33.6683	19.7531	0.546448	32.1918	0	0	0	7.63889	45.7627
421		0	0	0	2.94118	0	0	4.08163	0.746269	4.16667	0	19.3798	0	0	5.30303	0	0	0.862069	0.970874	7.14286	0	0	0	7.22892	0	0	34.7305	30.4965	0	0	0	3.36134	14.557	0	0	0	0	0.990099	0	0	16.5829	0	0	0.684932	0	0	0	1.38889	0
451		5.92105	0	0	0.980392	0	0	0.510204	2.98507	0	0	0	0	0	0	28.3019	0	5.17241	0	10	0	0	0	0	0	1.94805	0	39.7163	0	0	0	0	0	0	22.0472	0	3.31126	0	0.990099	0	32.1608	0	0	24.6575	0	14.7929	0	13.8889	0
481		0	32.2314	0	1.96078	0	0	1.53061	6.71642	0	0	0	0	0	0	2.83019	0	0	0	9.28571	0	0	0	0	0	27.9221	1.1976	40.4255	36.3636	0	0	0	0	0	71.6535	0	1.3245	0	48.0198	0	18.0905	0	0	10.9589	0	23.6686	0	34.7222	0
511		0	52.8926	0	7.84314	0	0	12.7551	0	0	0	0	0	0	0	23.5849	0	0	0	23.5714	47.2	0	0	0	2.54777	1.2987	31.1377	43.2624	18.75	0	6.89655	34.4538	0	0	40.1575	0	65.5629	57.4257	49.505	0	2.51256	11.7284	30.6011	1.36986	53.6585	30.7692	50.7937	30.5556	0
541		22.3684	52.0661	12.1495	100	1.75439	14.2857	21.4286	30.597	0	7.6087	0	11.1111	0	0	38.6792	0	0	1.94175	2.85714	0	0	40.1515	0	36.9427	19.4805	15.5689	49.6454	25.5682	0.591716	51.7241	52.9412	31.6456	50.9804	44.8819	0	1.3245	32.6733	44.0594	0	0	58.642	44.8087	36.3014	78.0488	5.32544	11.9048	61.8056	0
571		39.4737	65.2893	13.0841	74.5098	70.7602	55.6391	11.2245	64.9254	0	67.3913	39.5349	100	0	0	32.0755	0	18.1034	33.9806	27.8571	24.8	0	9.09091	38.5542	36.9427	42.8571	54.491	51.773	31.25	3.5503	56.0345	33.6134	46.8354	50.9804	60.6299	56.25	54.3046	52.4752	50	0	40.201	80.2469	60.6557	28.0822	65.0407	36.6864	76.9841	32.6389	0
601		38.1579	64.4628	70.0935	84.3137	67.8363	60.1504	11.2245	50	89.5833	70.6522	73.6434	42.8571	87	68.9394	32.0755	17.4312	91.3793	40.7767	72.1429	25.6	0	38.6364	36.1446	44.586	29.8701	48.503	90.7801	35.7955	58.5799	63.7931	57.1429	56.3291	72.549	59.0551	0.625	56.9536	53.4653	52.9703	100	23.1156	82.0988	46.4481	50	64.2276	34.9112	51.5873	56.25	67.7966
631		26.3158	46.281	49.5327	79.4118	73.6842	74.4361	16.8367	70.1493	81.25	58.6957	63.5659	41.2698	81	51.5152	49.0566	66.055	76.7241	26.2136	52.1429	60	47.2222	40.1515	38.5542	40.1274	46.7532	50.2994	59.5745	46.0227	56.8047	70.6897	64.7059	66.4557	91.1765	48.8189	58.75	47.0199	53.4653	58.9109	91.3043	34.6734	88.8889	59.5628	45.8904	61.7886	40.2367	60.3175	62.5	87.2881
661		38.1579	61.157	61.6822	76.4706	76.0234	81.9549	25.5102	82.8358	83.3333	88.0435	94.5736	39.6825	92	51.5152	76.4151	74.3119	98.2759	33.9806	63.5714	84.8	42.3611	72.7273	52.4096	50.3185	59.0909	58.6826	73.7589	69.3182	53.2544	91.3793	71.4286	65.8228	88.2353	59.8425	66.875	71.5232	55.4455	70.7921	91.3043	38.191	99.3827	67.7596	69.863	65.8537	36.6864	46.8254	66.6667	76.2712
691		37.5	66.1157	73.8318	73.5294	75.4386	100	20.9184	100	83.3333	69.5652	87.5969	68.254	100	75.7576	91.5094	55.9633	100	46.6019	65	100	58.3333	70.4545	50	54.1401	81.8182	76.6467	79.4326	67.6136	70.4142	98.2759	81.5126	77.2152	100	61.4173	78.125	56.2914	60.396	66.3366	95.6522	40.201	100	84.6995	71.9178	100	46.1538	48.4127	52.0833	76.2712
721		100	57.8512	73.8318	55.8824	100	67.6692	100	58.209	47.9167	100	100	53.9683	71	100	100	100	68.9655	42.7184	100	97.6	100	88.6364	100	100	100	100	100	100	100	63.7931	85.7143	100	87.2549	100	100	100	70.297	100	88.0435	100	77.7778	66.1202	85.6164	84.5528	100	100	72.2222	100
751		0.657895	0	3.73832	0	38.5965	0	0	0	0	0	0	0	0	0	0	23.8532	0	0	22.8571	0	27.0833	100	0	77.707	9.09091	81.4371	18.4397	80.6818	76.9231	0	0	55.0633	0	39.3701	15.625	55.6291	0	89.604	0	36.6834	14.1975	1.63934	66.4384	0	71.5976	7.93651	18.0556	0
781		0.657895	0	4.6729	21.5686	0	25.5639	3.57143	0	0	0	0	0	0	0	0	0	9.48276	0	0	0	20.1389	68.1818	0	0	22.7273	59.2814	2.12766	0	2.36686	0	0	0	0	27.5591	10	0	0	76.2376	0	34.6734	27.7778	0	5.47945	0	20.1183	6.34921	0.694444	11.0169
811		2.63158	0	0.934579	3.92157	0	1.50376	1.02041	0	0	0	0	0	0	0	0	0	0	0	0	0	0.694444	3.0303	0	8.28025	2.5974	14.3713	21.9858	0	14.2012	0	0	0	0	1.5748	21.25	0	0	5.94059	0	46.7337	4.93827	0	28.0822	0	0	0	34.0278	30.5085
841		0	13.2231	6.54206	0	0	0	1.02041	0	0	0	0	3.96825	0	0	0	0	0	0	0	0	0	28.7879	0	0	12.987	3.59281	12.766	0	0	0	0	0	0	0	5.625	0	0	0	0	22.1106	16.6667	0	43.8356	0	15.9763	2.38095	29.8611	0
871		0	9.91736	2.80374	17.6471	0	0	0.510204	20.8955	0	0	0	0.793651	0	0	1.88679	0	9.48276	0	0	0	0	6.81818	0	49.0446	43.5065	11.3772	15.6028	0	0	0	0	0	0	0	2.5	0	0	0	0	17.5879	15.4321	0	43.1507	0	0.591716	3.96825	63.1944	0
901		2.63158	54.5455	0	0.980392	0	27.0677	13.2653	44.0299	0	0	0	0	0	0	44.3396	0	3.44828	0	0	43.2	0	34.0909	0	1.91083	0	12.5749	0	0	0	0	0	0	64.7059	0	28.75	0	0	0	0	19.0955	18.5185	0.546448	0	3.25203	8.28402	33.3333	18.0556	0
931		31.5789	0	28.972	6.86275	0	0	1.53061	50	0	0	13.1783	0	0	0	6.60377	0	0	0	1.42857	0	0	0	0	5.73248	0	68.2635	0	0	64.497	0	0	0	42.1569	0	61.875	0	0	0	0	74.8744	0	0.546448	0	0	34.9112	19.8413	0	0
961		22.3684	0	4.6729	24.5098	0	9.77444	7.14286	34.3284	0	0	0.775194	0	0	0	16.9811	0	0	0	0	0	61.1111	3.78788	0	0	0	67.0659	0	0	52.071	0	0	6.96203	50.9804	0	14.375	0	0	0	0	60.3015	67.9012	0	0	30.8943	0	7.14286	0	0
991		0	0	0	8.82353	0	21.0526	27.0408	35.8209	0	0	0	0	0	0	12.2642	0	0	0	0	37.6	2.77778	7.57576	0	37.5796	0	19.7605	0	0	0	0	0	11.3924	7.84314	0	0	0	0	0	0	25.1256	21.6049	0	0	16.2602	0	16.6667	9.72222	0
1021		0	0	19.6262	18.6275	1.16959	7.5188	0	12.6866	16.6667	0	13.9535	0	0	0	5.66038	0	0	0	0	0	0	78.0303	9.03614	0	0	0.598802	0	62.5	0	0	0	10.7595	4.90196	0	0	0	0	0	0	17.5879	0	0	0	0	0	0.793651	13.1944	0
1051		0	0	4.6729	10.7843	0	0	0	0	2.08333	0	3.87597	0	0	0	3.77358	0	11.2069	0	0	0	0	68.9394	6.0241	0	0	68.2635	0	10.7955	0	0	0	20.2532	80.3922	56.6929	0	0	0	0	0	0	0	0.546448	33.5616	2.43902	0	3.96825	0	14.4068
1081		0	0	0.934579	30.3922	0	0	0	2.98507	12.5	0	13.1783	0	0	0	0	0	16.3793	0	0	0	0	0	12.6506	0	0	52.6946	0	0	20.1183	44.8276	0	14.557	0	0	0	0	0	0	0	0	0	0	37.6712	13.8211	41.4201	0	0	19.4915
1111		0	0	7.47664	0	0	0	0	5.22388	45.8333	0	0.775194	11.1111	0	0	0	0	0	0	0	0	50.6944	0	8.43373	27.3885	38.3117	28.1437	72.3404	36.9318	0.591716	18.1034	0	0	0	58.2677	0	0	0	32.1782	0	45.2261	0	0	0	1.62602	40.8284	0	0	0
1141		0	25.6198	0.934579	0	0	0	0	0	0	0	49.6124	2.38095	0	0	0	0	0	0	0	0	4.16667	0	0	67.5159	1.2987	0	8.51064	22.7273	18.3432	10.3448	0	0	0	64.5669	0	0	43.5644	53.4653	66.3043	38.191	0	100	67.1233	15.4472	27.2189	0	0	0
1171		32.8947	12.3967	2.80374	0	0	0	0	0	0	0	15.5039	0	26	0	49.0566	0	0	0	0	0	0	0	0	32.4841	0	0	0.70922	0	66.2722	34.4828	0	0	0	0	0	9.93377	41.5842	0	31.5217	0	0	51.9126	53.4247	4.87805	14.2012	0	0	0
1201		26.9737	4.13223	0	0	0	0	0	6.71642	0	0	15.5039	0	0	0	0	0	0	0	0	0	0	0	0	0	0	0	0	0	0	54.3103	0	0	0	0	0	32.4503	0	0	38.0435	0	0	0	0	30.0813	0	0	0	0
1231		0	62.8099	0	0	0	33.0827	0	0	16.6667	0	14.7287	0	0	0	9.43396	0	6.89655	0	0	0	15.2778	0	0	0	0	1.1976	22.695	0	0	0	0	0	0	0	0	40.3974	9.90099	54.4554	0	29.6482	0	0	0	55.2846	0	0	0	0
1261		0	24.7934	42.0561	0	0	48.1203	0	0	100	26.087	0	23.8095	15	0	0	0	0	0	30	0	18.75	0	36.747	0	68.1818	58.0838	71.6312	0	0	0	0	31.0127	0	0	28.75	6.62252	84.1584	53.9604	0	35.1759	0	0	50.6849	16.2602	7.69231	0	21.5278	0
1291		0	0	7.47664	73.5294	0	45.1128	48.4694	0	16.6667	55.4348	0	53.9683	4	0	61.3208	0	5.17241	0	18.5714	0	0	56.0606	36.1446	0	1.2987	35.3293	74.4681	0	21.8935	0	0	40.5063	69.6078	5.51181	78.75	0	0	61.8812	0	0	54.321	0	13.0137	0	32.5444	75.3968	59.0278	0
1321		0	0	9.34579	94.1176	15.2047	0	1.02041	5.22388	0	29.3478	26.3566	51.5873	64	53.7879	91.5094	0	34.4828	0	61.4286	68.8	0	68.1818	31.9277	43.949	0	0	73.0496	16.4773	72.7811	0	55.4622	0	72.549	76.378	0	14.5695	0	58.4158	0	0	65.4321	0	39.0411	0	36.6864	34.127	0	0
1351		0	8.26446	0	28.4314	64.3275	0	8.16327	75.3731	20.8333	0	0	3.1746	49	25.7576	21.6981	0	10.3448	73.7864	0	12	67.3611	14.3939	29.5181	42.6752	0	0	52.4823	73.8636	63.3136	50	62.1849	0	60.7843	34.6457	0	47.6821	0	59.4059	22.8261	16.0804	13.5802	0	54.7945	3.25203	42.6036	0	0	41.5254
1381		0	76.0331	7.47664	46.0784	60.2339	12.0301	37.7551	44.0299	45.8333	34.7826	48.8372	0	7	1.51515	94.3396	0	0	100	0	52	54.1667	7.57576	45.1807	34.3949	0	51.497	0	16.4773	68.0473	53.4483	0	36.0759	53.9216	56.6929	0	9.27152	100	62.8713	44.5652	79.8995	0	77.5956	52.0548	73.1707	0	0	0	67.7966
1411		36.1842	100	2.80374	35.2941	38.5965	49.6241	18.3673	0	29.1667	5.43478	55.0388	27.7778	41	25.7576	16.9811	14.6789	46.5517	32.0388	60.7143	16.8	47.9167	81.8182	53.012	34.3949	0	67.0659	44.6809	31.25	58.5799	11.2069	0	0	75.4902	70.0787	50.625	49.0066	95.0495	62.8713	25	33.1658	50.6173	71.0383	84.9315	58.5366	39.645	25.3968	32.6389	43.2203
time
1		66.055	77.1186	58.6207	75	53.5211	70	100	60.7143	30.8176	65.6716	68.254	44.1558	50.5882	57.4324	81.4433	60.8108	65.7407	86.4865	72.5	65.5914	28.169	26.3736	45.4545	71.7949	43.4483	51.1905	82.8947	67.6923	32	54.0816	59.375	30.4054	73.4375	57.8431	59.4595	84.507	39.0805	42.8571	39.1892	58.9744	100	45.3333	97.561	70.9091	59.322	75	83.8235	86.25
31		33.945	38.9831	28.4483	39.2857	26.7606	26	41.791	10.7143	20.7547	32.8358	7.93651	10.3896	14.1176	41.2162	24.7423	31.0811	22.2222	33.7838	15	27.957	13.3803	21.978	12.987	74.359	23.4483	34.5238	65.7895	33.8462	27	51.0204	43.75	27.7027	31.25	41.1765	52.7027	54.9296	32.1839	28.5714	24.3243	8.54701	83.3333	28	46.3415	30.9091	40.678	23.8095	69.1176	28.75
61		20.1835	16.1017	38.7931	17.8571	5.6338	14	29.8507	0	6.91824	23.8806	0	6.49351	14.1176	24.3243	12.3711	31.0811	8.33333	24.3243	2.5	21.5054	21.1268	15.3846	15.5844	49.5726	16.5517	33.3333	36.8421	12.3077	12	43.8776	6.25	4.05405	17.1875	33.3333	27.027	56.338	12.6437	24.3697	28.3784	10.2564	84.8485	9.33333	31.7073	16.3636	13.5593	19.0476	63.2353	18.75
91		18.3486	11.8644	9.48276	2.38095	11.2676	12	10.4478	0	12.5786	0	0	16.8831	4.70588	13.5135	0	12.1622	8.33333	9.45946	0	2.15054	7.04225	14.2857	11.6883	25.641	8.96552	4.7619	27.6316	3.07692	4	26.5306	9.375	6.75676	3.125	2.94118	18.9189	47.8873	5.74713	18.4874	20.2703	0	40.9091	17.3333	20.7317	21.8182	6.77966	30.9524	47.0588	63.75
121		16.5138	0.847458	1.72414	8.33333	0	12	2.98507	9.52381	18.8679	32.8358	0	44.1558	0	1.35135	2.06186	6.75676	5.55556	0	0	16.129	11.9718	6.59341	29.8701	0	43.4483	0	3.94737	12.3077	0	7.14286	0	4.05405	0	34.3137	2.7027	11.2676	0	0	31.0811	0	24.2424	24	15.8537	20	20.339	64.2857	26.4706	17.5
151		7.33945	5.9322	0	17.8571	12.6761	9	0	0	27.673	10.4478	0	0	0	0	2.06186	8.10811	10.1852	16.2162	3.75	13.9785	0	0	37.6623	24.7863	8.96552	0	15.7895	33.8462	13	10.2041	0	0	18.75	3.92157	5.40541	21.1268	0	8.40336	51.3514	0	12.1212	0	3.65854	1.81818	0	0	7.35294	23.75
181		0.917431	1.69492	22.4138	15.4762	23.9437	27	0	3.57143	42.7673	0	0	0	0	0	6.18557	0	30.5556	16.2162	0	34.4086	0	8.79121	9.09091	0	0	0	3.94737	20	12	0	0	0.675676	17.1875	17.6471	32.4324	25.3521	0	7.56303	32.4324	12.8205	15.1515	0	0	0	6.77966	0	0	20
211		11.0092	12.7119	17.2414	5.95238	0	37	7.46269	7.14286	33.9623	0	0	0	0	0	11.3402	0	21.2963	4.05405	1.25	47.3118	0	0	0	0	40	0	25	33.8462	13	0	0	5.40541	12.5	14.7059	12.1622	22.5352	8.04598	5.04202	17.5676	6.83761	31.8182	0	0	21.8182	33.8983	0	0	41.25
241		15.5963	11.8644	6.03448	23.8095	0	7	7.46269	92.8571	76.7296	0	0	0	0	0	14.433	4.05405	9.25926	6.75676	2.5	46.2366	0	6.59341	0	0	0	0	21.0526	16.9231	9	0	35.9375	19.5946	9.375	2.94118	2.7027	9.85915	21.8391	7.56303	31.0811	9.40171	51.5152	0	0	3.63636	57.6271	0	0	13.75
271		17.4312	8.47458	7.75862	36.9048	98.5915	13	32.8358	15.4762	54.0881	0	0	0	0	0	6.18557	40.5405	24.0741	5.40541	0	62.3656	1.40845	8.79121	0	0	0	0	43.4211	3.07692	0	0	87.5	6.08108	12.5	6.86275	1.35135	9.85915	27.5862	17.6471	37.8378	31.6239	18.1818	0	0	7.27273	59.322	0	0	10
301		39.4495	8.47458	3.44828	0	77.4648	5	0	19.0476	11.3208	0	0	5.19481	0	0	1.03093	17.5676	12.963	25.6757	0	41.9355	0	4.3956	0	0	0	0	18.4211	3.07692	2	0	6.25	31.7568	3.125	30.3922	6.75676	15.493	6.89655	6.72269	33.7838	17.094	13.6364	0	0	27.2727	23.7288	0	20.5882	21.25
331		44.0367	13.5593	0	9.52381	19.7183	0	0	0	0	0	0	38.961	0	0	0	0	0	29.7297	0	56.9892	0	2.1978	0	0	0	0	0	53.8462	8	12.2449	100	6.75676	3.125	0	63.5135	11.2676	12.6437	0	4.05405	6.83761	3.0303	0	0	5.45455	33.8983	0	60.2941	10
361		17.4312	51.6949	0	29.7619	16.9014	0	0	0	0	0	0	20.7792	0	12.8378	0	0	0	20.2703	0	5.37634	0	23.0769	0	0	0	0	0	0	20	8.16327	20.3125	2.7027	48.4375	0	25.6757	4.22535	16.6667	0	0	6.83761	0	0	0	0	57.6271	0	38.2353	2.5
391		21.1009	0	0	29.7619	32.3944	52	0	23.8095	0	0	0	5.19481	0	4.72973	0	0	0	68.9189	0	0	0	0	0	0	0	0	7.89474	0	6	16.3265	15.625	2.02703	40.625	0	0	28.169	2.87356	0	0	1.7094	0	0	0	0	15.2542	3.57143	2.94118	0
421		0	0	0	1.19048	21.1268	0	5.97015	17.8571	0	0	3.1746	0	0	14.8649	0	0	0	0	0	0	0	0	0	0	0	0	22.3684	0	24	0	25	10.8108	0	0	0	5.6338	5.17241	16.8067	0	0	0	0	0	0	0	67.8571	32.3529	0
451		0	0	0	0	8.4507	0	85.0746	52.381	0	0	0	0	0	49.3243	3.09278	0	0	0	0	0	0	0	0	0	0	0	0	0	0	36.7347	0	0	0	0	0	0	0	0	0	0	0	0	0	0	0	25	4.41176	0
481		0	0	0	0	12.6761	0	82.0896	0	46.5409	0	0	2.5974	0	4.05405	0	0	0	0	0	0	11.9718	18.6813	0	2.5641	0	0	1.31579	0	0	43.8776	6.25	0	0	0	0	0	0	16.8067	0	0	0	0	0	0	0	1.19048	0	0
511		0	0	0	0	33.8028	0	0	0	47.7987	0	7.93651	9.09091	0	3.37838	4.12371	0	0	0	0	0	30.2817	31.8681	10.3896	23.0769	0	0	100	27.6923	1	0	39.0625	0	0	58.8235	0	74.6479	13.2184	0	0	6.83761	51.5152	0	0	60	0	25	45.5882	2.5
541		0	16.9492	0	0	0	0	0	0	1.25786	0	65.0794	33.7662	0	0	9.27835	64.8649	0	0	31.25	0	38.7324	27.4725	41.5584	52.1368	0	0	38.1579	43.0769	1	24.4898	46.875	0	0	31.3725	0	64.7887	44.2529	0	0	68.3761	0	14.6667	0	12.7273	32.2034	0	77.9412	72.5
571		48.6239	57.6271	47.4138	0	0	67	82.0896	30.9524	77.9874	100	84.127	96.1039	0	0	57.732	98.6486	59.2593	60.8108	100	0	17.6056	25.2747	63.6364	54.7009	0	34.5238	19.7368	12.3077	22	43.8776	40.625	0	57.8125	25.4902	2.7027	52.1127	16.6667	0	74.3243	33.3333	0	38.6667	0	94.5455	66.1017	38.0952	26.4706	18.75
601		74.3119	44.0678	74.1379	20.2381	59.1549	57	50.7463	100	62.8931	38.806	55.5556	63.6364	37.6471	27.7027	39.1753	91.8919	45.3704	43.2432	67.5	77.4194	11.2676	28.5714	45.4545	38.4615	45.5172	27.381	43.4211	53.8462	67	32.6531	42.1875	0	67.1875	62.7451	87.8378	33.8028	25.8621	35.2941	47.2973	36.7521	0	32	15.8537	89.0909	40.678	34.5238	27.9412	40
631		69.7248	38.9831	68.9655	65.4762	80.2817	41	55.2239	90.4762	68.5535	95.5224	65.0794	100	50.5882	18.9189	37.1134	87.8378	63.8889	45.9459	57.5	44.086	12.6761	26.3736	51.9481	39.3162	43.4483	34.5238	31.5789	60	27	38.7755	48.4375	46.6216	46.875	61.7647	74.3243	19.7183	28.7356	61.3445	41.8919	47.8632	16.6667	41.3333	9.7561	41.8182	30.5085	35.7143	38.2353	40
661		71.5596	46.6102	77.5862	54.7619	78.8732	35	59.7015	61.9048	75.4717	77.6119	74.6032	94.8052	48.2353	34.4595	44.3299	95.9459	88.8889	64.8649	76.25	36.5591	12.6761	23.0769	36.3636	54.7009	53.7931	35.7143	55.2632	81.5385	53	45.9184	85.9375	37.1622	43.75	74.5098	89.1892	47.8873	47.7011	62.1849	37.8378	73.5043	90.9091	38.6667	60.9756	58.1818	62.7119	28.5714	23.5294	50
691		72.4771	72.8814	79.3103	80.9524	81.6901	60	61.194	92.8571	90.566	83.5821	66.6667	79.2208	49.4118	46.6216	53.6082	100	80.5556	59.4595	86.25	29.0323	24.6479	24.1758	55.8442	67.5214	53.7931	36.9048	60.5263	100	83	48.9796	93.75	32.4324	64.0625	79.4118	100	30.9859	55.7471	59.6639	16.2162	48.7179	53.0303	40	52.439	38.1818	44.0678	42.8571	30.8824	75
721		100	100	100	100	100	89	62.6866	96.4286	100	89.5522	74.6032	74.026	100	100	63.9175	94.5946	100	100	53.75	100	100	100	100	100	71.7241	44.0476	84.2105	90.7692	100	100	37.5	100	68.75	57.8431	90.5405	100	100	64.7059	51.3514	100	86.3636	100	64.6341	100	100	77.381	50	65
751		0	0	39.6552	69.0476	0	19	0	0	17.6101	0	95.2381	0	40	8.78378	0	24.3243	0	0	0	13.9785	0	80.2198	35.0649	0	0	0	14.4737	0	0	44.898	0	72.2973	0	0	0	77.4648	12.069	36.1345	0	54.7009	0	10.6667	50	56.3636	61.0169	0	97.0588	0
781		0	6.77966	18.9655	0	0	0	0	0	18.239	0	0	0	0	5.40541	38.1443	0	0	0	0	0	0	52.7473	96.1039	0	2.75862	0	0	0	0	30.6122	0	26.3514	46.875	0	0	0	0	7.56303	0	17.094	0	0	0	36.3636	33.8983	0	5.88235	0
811		0	0	35.3448	0	0	0	0	0	0	0	0	0	0	27.027	0	0	25.9259	0	0	0	0	41.7582	14.2857	0	0	20.2381	0	0	0	3.06122	0	18.9189	0	0	0	0	0	0	0	50.4274	0	0	0	0	3.38983	0	11.7647	0
841		0	0	41.3793	0	0	43	0	0	5.03145	0	0	0	0	10.8108	0	0	0	0	0	0	0	26.3736	0	0	0	11.9048	0	93.8462	0	98.9796	0	0	0	100	0	0	0	0	0	20.5128	0	0	0	0	0	0	0	0
871		0	1.69492	6.89655	0	0	0	0	0	22.6415	23.8806	0	0	0	0	0	0	45.3704	0	0	0	0	20.8791	70.1299	35.0427	2.06897	65.4762	0	21.5385	35	32.6531	0	0	23.4375	31.3725	0	0	0	100	0	21.3675	0	0	9.7561	0	0	0	44.1176	0
901		55.0459	27.9661	18.9655	0	0	100	0	0	78.6164	47.7612	0	0	0	0	0	0	2.77778	0	7.5	0	36.6197	0	57.1429	0	2.06897	0	0	0	57	0	0	0	18.75	0	0	70.4225	0	13.4454	0	23.9316	0	0	0	25.4545	0	9.52381	0	1.25
931		72.4771	0	18.9655	0	0	4	0	9.52381	35.8491	7.46269	0	0	0	0	0	79.7297	22.2222	0	5	62.3656	43.662	0	0	49.5726	100	0	56.5789	38.4615	0	35.7143	0	0	62.5	0	50	60.5634	63.7931	0	24.3243	48.7179	0	0	0	50.9091	0	92.8571	100	0
961		0	0	0	0	0	0	0	41.6667	42.7673	0	0	19.4805	0	0	0	86.4865	60.1852	0	51.25	23.6559	48.5915	46.1538	0	41.8803	51.0345	0	27.6316	9.23077	0	66.3265	45.3125	0	65.625	0	8.10811	0	35.6322	0	79.7297	27.3504	0	73.3333	0	0	0	8.33333	29.4118	0
991		16.5138	51.6949	10.3448	0	0	0	0	16.6667	40.8805	23.8806	4.7619	0	0	29.7297	0	25.6757	0	0	51.25	16.129	17.6056	41.7582	0	8.54701	7.58621	0	44.7368	20	0	46.9388	23.4375	0	3.125	0	0	0	0	0	0	20.5128	0	9.33333	6.09756	0	0	38.0952	0	0
1021		0	0	0	0	67.6056	0	0	98.8095	54.0881	0	61.9048	0	0	38.5135	0	4.05405	0	0	5	17.2043	0	29.6703	63.6364	0	37.2414	0	51.3158	58.4615	0	0	0	41.2162	3.125	0	0	0	0	0	0	31.6239	0	46.6667	65.8537	0	0	1.19048	0	0
1051		0	1.69492	44.8276	60.7143	46.4789	0	0	20.2381	56.6038	4.47761	6.34921	0	97.6471	0	40.2062	0	45.3704	0	0	32.2581	0	39.5604	45.4545	0	11.7241	0	88.1579	0	0	0	0	20.2703	100	0	0	0	0	0	48.6486	38.4615	0	0	0	0	0	16.6667	0	100
1081		27.5229	20.339	26.7241	14.2857	26.7606	0	31.3433	92.8571	58.4906	34.3284	71.4286	0	21.1765	0	65.9794	0	55.5556	0	0	6.45161	0	32.967	0	0	0	0	31.5789	0	0	100	0	0	34.375	0	0	0	0	0	0	47.8632	0	44	0	0	0	13.0952	0	10
1111		41.2844	0	14.6552	0	29.5775	0	28.3582	19.0476	69.1824	2.98507	9.52381	0	0	0	0	0	0	0	0	5.37634	0	27.4725	0	0	0	0	0	0	0	64.2857	0	0	0	64.7059	0	0	33.3333	8.40336	40.5405	26.4957	0	40	0	58.1818	0	1.19048	0	0
1141		0	0	29.3103	0	14.0845	2	5.97015	4.7619	19.4969	79.1045	42.8571	41.5584	0	47.2973	41.2371	0	0	0	0	53.7634	0	6.59341	0	0	8.96552	0	0	58.4615	0	9.18367	0	0	0	6.86275	0	0	43.6782	11.7647	0	12.8205	87.8788	0	0	7.27273	22.0339	3.57143	0	0
1171		0	0	25.8621	0	0	0	14.9254	2.38095	27.673	53.7313	55.5556	0	0	0	4.12371	0	0	0	0	50.5376	0	0	0	54.7009	0.689655	0	0	50.7692	0	30.6122	0	30.4054	46.875	51.9608	0	0	17.8161	0	0	0	34.8485	0	0	0	77.9661	100	0	0
1201		0	0	13.7931	0	0	36	0	1.19048	72.327	0	0	0	0	0	2.06186	28.3784	0	0	0	0	0	0	0	43.5897	4.13793	0	0	0	0	36.7347	0	20.9459	64.0625	0	0	0	0.574713	0	0	21.3675	0	0	0	0	0	47.619	0	66.25
1231		0	0	0	0	60.5634	79	0	2.38095	13.2075	55.2239	0	0	0	0	9.27835	55.4054	0	39.1892	0	0	0	7.69231	70.1299	0	24.1379	0	0	0	0	46.9388	0	9.45946	0	0	1.35135	0	0	0	0	5.98291	0	0	0	0	0	0	0	0
1261		0	0	43.9655	0	30.9859	0	0	21.4286	59.7484	71.6418	14.2857	23.3766	0	0	50.5155	47.2973	0	13.5135	0	3.22581	0	71.4286	53.2468	0	37.931	0	80.2632	41.5385	0	36.7347	32.8125	31.0811	37.5	4.90196	36.4865	0	6.89655	0	0	29.9145	0	0	0	0	0	36.9048	0	0
1291		60.5505	16.1017	37.069	0	28.169	0	49.2537	58.3333	38.3648	56.7164	80.9524	55.8442	0	0	0	14.8649	0	0	12.5	0	0	47.2527	24.6753	9.40171	4.13793	72.619	65.7895	69.2308	37	44.898	39.0625	20.2703	64.0625	45.098	50	0	8.62069	0	95.9459	23.0769	51.5152	0	3.65854	0	0	40.4762	0	0
1321		53.211	23.7288	31.0345	0	100	33	4.47761	25	78.6164	40.2985	47.619	40.2597	0	0	2.06186	0	44.4444	0	63.75	21.5054	32.3944	48.3516	27.2727	35.8974	0	47.619	84.2105	50.7692	34	43.8776	26.5625	13.5135	56.25	49.0196	45.9459	73.2394	44.2529	35.2941	100	25.641	40.9091	0	70.7317	30.9091	0	0	25	0
1351		61.4679	3.38983	38.7931	61.9048	18.3099	65	0	26.1905	42.7673	65.6716	82.5397	14.2857	0	31.7568	100	4.05405	0	0	33.75	0	35.2113	29.6703	20.7792	66.6667	0	100	72.3684	30.7692	0	44.898	37.5	11.4865	34.375	46.0784	48.6486	94.3662	24.7126	30.2521	48.6486	23.9316	0	78.6667	0	30.9091	37.2881	48.8095	48.5294	0
1381		57.7982	22.0339	48.2759	3.57143	30.9859	0	2.98507	54.7619	45.283	68.6567	100	41.5584	28.2353	32.4324	57.732	68.9189	56.4815	33.7838	30	64.5161	29.5775	31.8681	29.8701	41.8803	23.4483	35.7143	75	35.3846	18	54.0816	31.25	12.8378	35.9375	52.9412	50	60.5634	16.092	39.4958	54.0541	22.2222	30.303	45.3333	0	0	23.7288	28.5714	0	56.25
1411		60.5505	29.661	48.2759	35.7143	56.338	92	62.6866	60.7143	61.0063	64.1791	82.5397	35.0649	56.4706	21.6216	52.5773	50	9.25926	44.5946	42.5	45.1613	26.0563	41.7582	31.1688	0	38.6207	38.0952	53.9474	30.7692	26	33.6735	23.4375	23.6486	71.875	45.098	55.4054	67.6056	31.6092	37.8151	68.9189	26.4957	87.8788	41.3333	100	65.4545	32.2034	33.3333	27.9412	35
time																																																spEcells/+	Median
1		37.3333	29.5455	100	62.963	20.2128	56.0345	91.4894	71.5909	50	19.5531	44.3182	38.3562	100	84.8485	39.759	51.8182	33.1288	48.1818	64.3836	94.1176	77.0833	100	69.2308	49.2063	91.25	66.3717	73.9726	28.75	46.0317	44.2211	64.4444	86.8421	40.1961	69.3333	65.7407	27.1605	100	57.6471	43.609	46.729	75	100	100	46.1538	37.2881	77.4775	55.9055	57.6471
31		10.6667	48.8636	29.4118	9.87654	10.6383	4.31034	2.12766	39.7727	11.4583	2.7933	11.3636	26.0274	24.5902	90.9091	7.22892	9.09091	9.20245	20	57.5342	48.5294	28.125	43.6364	25.641	14.2857	38.75	28.3186	57.5342	15.625	26.9841	14.5729	30	27.6316	13.7255	29.3333	26.8519	34.5679	43.3333	35.2941	27.8195	41.1215	39.0625	60.274	81.1594	20.979	16.9492	31.5315	21.2598	26.9841
61		10.6667	23.8636	16.1765	20.9877	6.38298	12.069	2.12766	9.09091	10.4167	1.11732	7.95455	0	19.6721	48.4848	30.1205	8.18182	12.2699	16.3636	45.2055	20.5882	14.5833	17.2727	12.8205	7.93651	21.25	18.5841	20.5479	10.625	12.6984	6.53266	15.5556	43.4211	7.84314	13.3333	25.9259	9.87654	30	7.05882	0.75188	66.3551	20.3125	45.2055	78.2609	11.8881	22.0339	22.5225	18.1102	15.5556
91		8	56.8182	4.41176	39.5062	21.2766	44.8276	0	1.13636	4.16667	5.58659	0	0	14.7541	18.1818	16.8675	7.27273	7.97546	5.45455	34.2466	11.7647	4.16667	10.9091	14.1026	34.9206	3.75	9.73451	2.73973	11.25	9.52381	21.1055	7.77778	14.4737	6.86275	13.3333	1.85185	29.6296	30	7.05882	10.5263	21.4953	21.875	30.137	26.087	6.29371	7.62712	18.018	7.08661	10.5263
121		0	2.27273	5.88235	29.6296	9.57447	69.8276	10.6383	12.5	20.8333	0	0	1.36986	11.4754	3.0303	19.2771	6.36364	3.68098	20.9091	0	2.94118	13.5417	49.0909	7.69231	3.1746	26.25	3.53982	34.2466	5	0	3.51759	13.3333	22.3684	21.5686	4	21.2963	4.93827	20	34.1176	9.77444	0	4.6875	15.0685	42.029	3.4965	16.1017	23.4234	19.685	9.77444
151		2.66667	5.68182	0	2.46914	40.4255	32.7586	0	50	18.75	0.558659	6.81818	32.8767	1.63934	0	9.63855	20.9091	15.9509	22.7273	2.73973	0	25	16.3636	24.359	0	55	3.53982	36.9863	10	0	7.53769	10	3.94737	13.7255	17.3333	12.963	27.1605	20	20	21.8045	0.934579	14.0625	38.3562	0	23.0769	39.8305	1.8018	0	12.963
181		0	32.9545	0	17.284	8.51064	15.5172	0	0	2.08333	0	0	63.0137	9.83607	9.09091	83.1325	26.3636	7.97546	15.4545	19.1781	0	25	8.18182	10.2564	20.6349	36.25	0	1.36986	0	0	13.0653	51.1111	22.3684	18.6275	0	18.5185	6.17284	21.1111	31.7647	24.0602	4.6729	21.875	17.8082	27.5362	4.1958	19.4915	17.1171	11.0236	13.0653
211		0	36.3636	0	22.2222	4.25532	22.4138	0	21.5909	0	8.93855	22.7273	15.0685	54.0984	54.5455	6.0241	5.45455	4.90798	21.8182	15.0685	0	79.1667	31.8182	7.69231	22.2222	35	10.6195	24.6575	20.625	0	17.5879	16.6667	43.4211	40.1961	13.3333	21.2963	27.1605	7.77778	77.6471	21.8045	15.8879	25	30.137	14.4928	0	18.6441	2.7027	21.2598	18.6441
241		0	4.54545	0	32.0988	0	31.8966	0	6.81818	12.5	10.6145	0	6.84932	21.3115	33.3333	20.4819	0	19.6319	17.2727	21.9178	0	35.4167	1.81818	17.9487	15.873	27.5	29.2035	5.47945	6.875	0	15.0754	32.2222	19.7368	35.2941	26.6667	27.7778	11.1111	10	23.5294	13.5338	29.9065	32.8125	58.9041	28.9855	0	29.661	46.8468	16.5354	17.2727
271		0	2.27273	0	30.8642	0	23.2759	0	0	17.7083	15.0838	0	0	62.2951	36.3636	2.40964	1.81818	5.52147	4.54545	15.0685	0	23.9583	17.2727	17.9487	0	25	17.6991	8.21918	8.75	0	0	27.7778	53.9474	57.8431	9.33333	25.9259	0	13.3333	37.6471	36.8421	20.5607	26.5625	76.7123	14.4928	2.0979	8.47458	9.90991	6.29921	9.90991
301		0	17.0455	0	0	0	18.9655	0	0	2.08333	5.02793	0	5.47945	29.5082	12.1212	2.40964	22.7273	2.45399	0	30.137	0	53.125	11.8182	0	0	10	9.73451	45.2055	15.625	0	0	18.8889	77.6316	38.2353	62.6667	23.1481	2.46914	12.2222	31.7647	35.3383	16.8224	15.625	2.73973	28.9855	18.1818	0	8.10811	0	9.73451
331		0	67.0455	0	13.5802	0	0	0	11.3636	0	26.257	22.7273	15.0685	21.3115	30.303	19.2771	2.72727	6.74847	6.36364	23.2877	0	38.5417	11.8182	43.5897	0	13.75	23.8938	46.5753	10	0	0	20	21.0526	0	1.33333	15.7407	0	37.7778	100	14.2857	13.0841	18.75	5.47945	13.0435	7.69231	0	0	18.1102	13.0435
361		1.33333	47.7273	0	25.9259	0	0	6.38298	9.09091	0	3.35196	2.27273	31.5068	54.0984	34.8485	18.0723	0	100	3.63636	30.137	0	0	16.3636	0	0	30	38.9381	35.6164	0	0	0	27.7778	22.3684	0	14.6667	15.7407	0	2.22222	4.70588	27.8195	5.60748	62.5	0	21.7391	33.5664	0	5.40541	18.8976	5.60748
391		54.6667	11.3636	0	8.64198	0	0	0	54.5455	0	20.6704	21.5909	27.3973	0	34.8485	0	0	0	5.45455	0	0	27.0833	27.2727	0	0	15	0	47.9452	0	0	4.0201	0	25	0	36	11.1111	0	0	5.88235	0	12.1495	0	0	17.3913	18.1818	0	20.7207	6.29921	0
421		12	50	0	50.6173	0	0	0	53.4091	0	8.37989	50	19.1781	0	0	0	0	0	0	0	0	0	29.0909	0	0	66.25	0	0	0	0	6.03015	0	7.89474	0	13.3333	0	0	0	0	0	0	0	0	0	2.7972	0	11.7117	14.1732	0
451		1.33333	100	0	7.40741	0	0	25.5319	30.6818	0	32.4022	15.9091	31.5068	0	0	0	0	0	0	0	0	0	44.5455	0	0	0	0	0	0	0	4.52261	0	21.0526	0	0	10.1852	0	0	0	3.00752	0	0	0	0	53.8462	0	8.10811	0	0
481		0	0	0	17.284	0	0	8.51064	12.5	0	50.838	1.13636	5.47945	0	0	0	0	0	0	0	0	0	0	0	0	0	0	28.7671	0	0	3.01508	0	0	0	0	22.2222	6.17284	0	0	15.7895	0	0	0	1.44928	2.7972	18.6441	0	0	0
511		0	13.6364	0	17.284	0	0	100	6.81818	0	11.7318	1.13636	0	0	12.1212	0	0	0	0	0	0	0	0	0	0	75	0	0	0	0	0	0	0	0	0	1.85185	0	0	0	32.3308	0	0	0	57.971	0	0	24.3243	0	0
541		0	0	0	96.2963	0	0	12.766	12.5	15.625	30.1676	3.40909	0	0	0	0	0	0	0	0	0	100	0	0	0	0	47.7876	0	0	0	0	0	0	0	0	29.6296	32.0988	0	0	32.3308	0	0	0	0	0	0	19.8198	4.72441	0
571		0	56.8182	0	14.8148	0	0	6.38298	22.7273	13.5417	16.2011	60.2273	0	0	0	0	10	0	0	56.1644	0	54.1667	53.6364	0	47.619	67.5	30.9735	50.6849	31.25	42.8571	15.5779	65.5556	0	1.96078	0	32.4074	41.9753	60	0	72.9323	35.514	0	0	23.1884	0	30.5085	8.10811	2.3622	13.5417
601		17.3333	39.7727	4.41176	37.037	0	0	17.0213	61.3636	69.7917	18.9944	47.7273	45.2055	70.4918	56.0606	0	50.9091	11.6564	20.9091	31.5068	0	43.75	30	0	23.8095	2.5	51.3274	53.4247	21.25	100	22.1106	34.4444	42.1053	34.3137	24	47.2222	58.0247	53.3333	48.2353	19.5489	25.2336	57.8125	68.4932	46.3768	2.7972	37.2881	15.3153	29.9213	34.3137
631		56	42.0455	98.5294	53.0864	8.51064	65.5172	38.2979	100	72.9167	35.1955	59.0909	60.274	55.7377	48.4848	21.6867	59.0909	28.2209	62.7273	60.274	41.1765	46.875	40	48.7179	57.1429	100	51.3274	86.3014	32.5	66.6667	27.1357	28.8889	52.6316	92.1569	61.3333	65.7407	54.321	52.2222	24.7059	16.5414	37.3832	67.1875	65.7534	47.8261	79.021	29.661	13.5135	3.14961	52.6316
661		60	43.1818	97.0588	60.4938	68.0851	75	23.4043	80.6818	68.75	27.3743	67.0455	68.4932	73.7705	57.5758	61.4458	45.4545	30.0613	49.0909	67.1233	63.2353	58.3333	55.4545	58.9744	39.6825	86.25	47.7876	72.6027	39.375	61.9048	45.7286	73.3333	52.6316	62.7451	70.6667	74.0741	87.6543	61.1111	29.4118	26.3158	37.3832	84.375	50.6849	60.8696	53.8462	28.8136	17.1171	50.3937	60
691		74.6667	75	57.3529	65.4321	68.0851	74.1379	72.3404	84.0909	61.4583	33.5196	76.1364	73.9726	88.5246	30.303	60.241	45.4545	20.2454	66.3636	73.9726	83.8235	77.0833	68.1818	37.1795	60.3175	78.75	37.1681	57.5342	58.125	19.0476	57.2864	91.1111	51.3158	94.1176	49.3333	87.963	48.1481	63.3333	37.6471	27.8195	57.9439	53.125	52.0548	50.7246	60.1399	18.6441	29.7297	69.2913	60.241
721		100	63.6364	69.1176	70.3704	100	100	12.766	87.5	100	100	54.5455	100	34.4262	100	100	100	57.6687	73.6364	100	100	59.375	63.6364	78.2051	61.9048	71.25	100	95.8904	89.375	58.7302	100	93.3333	100	100	100	100	100	92.2222	63.5294	55.6391	100	100	65.7534	82.6087	100	100	100	100	100
751		0	2.27273	0	0	43.617	0	8.51064	0	0	0.558659	0	16.4384	0	43.9394	0	30.9091	15.3374	35.4545	5.47945	0	0	0	33.3333	19.0476	0	0	0	100	0	0	100	11.8421	1.96078	85.3333	0	6.17284	1.11111	0	0	42.9907	0	31.5068	0	6.99301	0	40.5405	88.9764	0.558659
781		0	13.6364	0	0	0	0	21.2766	0	0	3.91061	0	0	0	18.1818	0	26.3636	12.2699	100	0	0	0	0	0	4.7619	0	41.5929	0	1.25	11.1111	7.03518	51.1111	0	0	50.6667	0	0	0	0	0	0	0	58.9041	10.1449	0	0	0	0	0
811		0	10.2273	0	0	0	12.069	0	0	15.625	1.67598	0	0	0	0	0	7.27273	17.1779	0	0	0	0	0	0	38.0952	0	7.07965	0	3.125	0	0	0	6.57895	0	5.33333	0	27.1605	0	0	0	0	0	0	52.1739	0	76.2712	4.5045	0	0
841		0	14.7727	0	0	0	14.6552	4.25532	0	0	13.4078	0	8.21918	0	28.7879	20.4819	60	6.13497	0	72.6027	0	72.9167	15.4545	0	0	7.5	0.884956	0	3.125	0	0	0	0	0	0	0	3.7037	0	0	0	0	0	0	8.69565	0	0	0	25.1969	0
871		0	0	0	1.23457	8.51064	9.48276	17.0213	0	5.20833	0	0	30.137	0	63.6364	0	14.5455	9.81595	0	57.5342	0	28.125	0.909091	0	0	2.5	14.1593	0	41.875	71.4286	0	0	0	0	1.33333	0	12.3457	33.3333	0	0	0	0	0	75.3623	0	0	0	85.8268	0
901		0	0	0	0	29.7872	7.75862	34.0426	3.40909	0	16.7598	0	31.5068	0	16.6667	0	20.9091	16.5644	0	0	0	0	0	0	0	0	5.30973	0	8.75	66.6667	42.7136	0	1.31579	0	0	0	65.4321	38.8889	0	0	0	0	0	0	1.3986	0	37.8378	47.2441	0
931		0	51.1364	22.0588	0	3.19149	0	0	22.7273	0	0	0	0	0	34.8485	0	49.0909	41.7178	0	0	0	0	0	0	0	7.5	63.7168	100	35	76.1905	0	0	73.6842	22.549	0	0	0	0	0	0	0	0	0	0	0	47.4576	9.00901	0	0
961		0	9.09091	0	27.1605	1.06383	21.5517	0	67.0455	0	0	0	6.84932	0	0	0	18.1818	10.4294	40.9091	0	10.2941	38.5417	0	0	57.1429	18.75	8.84956	9.58904	22.5	0	0	0	5.26316	50.9804	0	25.9259	37.037	0	0	0	0	84.375	0	0	0	19.4915	0	0	0
991		0	1.13636	0	39.5062	24.4681	11.2069	85.1064	22.7273	18.75	0	0	0	0	15.1515	0	12.7273	28.8344	53.6364	0	0	43.75	0	0	19.0476	12.5	2.65487	0	0	0	0	0	15.7895	19.6078	0	24.0741	53.0864	0	0	0	0	17.1875	0	0	18.1818	39.8305	25.2252	0	0
1021		0	38.6364	2.94118	44.4444	0	0	10.6383	20.4545	23.9583	0	0	6.84932	0	28.7879	0	10	3.06748	32.7273	0	0	25	0	32.0513	14.2857	32.5	30.0885	0	14.375	0	0	0	13.1579	35.2941	25.3333	15.7407	0	17.7778	0	0	58.8785	78.125	28.7671	78.2609	19.5804	14.4068	10.8108	0	10.8108
1051		0	5.68182	0	75.3086	0	33.6207	0	21.5909	60.4167	0	55.6818	8.21918	0	22.7273	0	20	14.7239	23.6364	0	23.5294	0	0	0	0	90	0	0	16.875	28.5714	0	65.5556	17.1053	4.90196	56	22.2222	0	11.1111	0	0	0	0	75.3425	65.2174	4.1958	24.5763	0	9.44882	5.68182
1081		0	80.6818	0	13.5802	0	5.17241	21.2766	38.6364	0	8.37989	69.3182	38.3562	0	0	0	26.3636	36.1963	0	73.9726	70.5882	41.6667	0	12.8205	0	21.25	1.76991	1.36986	0	22.2222	0	0	0	61.7647	13.3333	11.1111	0	0	0	13.5338	51.4019	0	26.0274	20.2899	4.1958	1.69492	0	37.7953	5.17241
1111		0	9.09091	0	100	0	27.5862	31.9149	38.6364	0	15.0838	73.8636	0	0	0	0	10.9091	0	0	68.4932	14.7059	11.4583	0	16.6667	100	0	0	0	16.25	0	0	52.2222	19.7368	17.6471	65.3333	66.6667	0	0	0	42.8571	32.7103	0	0	53.6232	0	26.2712	28.8288	52.7559	10.9091
1141		0	6.81818	0	6.17284	0	11.2069	0	4.54545	0	20.1117	100	0	0	0	0	5.45455	0	1.81818	36.9863	0	22.9167	0	0	12.6984	0	74.3363	0	10.625	0	0	2.22222	15.7895	50	4	0	0	0	0	2.25564	52.3364	0	0	31.8841	2.0979	38.1356	0	0	0
1171		0	35.2273	0	34.5679	9.57447	50.8621	4.25532	27.2727	37.5	27.933	80.6818	0	0	0	0	0	0	50	5.47945	19.1176	0	0	21.7949	26.9841	0	0	0	0	0	0	0	14.4737	30.3922	50.6667	0	0	48.8889	0	8.27068	0	0	0	0	0	0	0	0	0
1201		0	3.40909	20.5882	37.037	52.1277	20.6897	10.6383	57.9545	20.8333	1.67598	19.3182	0	0	87.8788	38.5542	3.63636	0	33.6364	0	0	0	0	2.5641	0	0	0	80.8219	21.25	0	0	0	17.1053	0	0	3.7037	0	23.3333	0	51.1278	0	0	67.1233	0	0	0	27.9279	29.1339	1.67598
1231		38.6667	65.9091	64.7059	4.93827	0	44.8276	19.1489	30.6818	0	0	75	28.7671	0	24.2424	30.1205	12.7273	0	8.18182	0	0	0	0	0	0	58.75	0	0	0	0	0	0	0	0	0	28.7037	85.1852	25.5556	0	100	0	34.375	46.5753	0	0	0	0	34.6457	0
1261		0	3.40909	54.4118	2.46914	0	0.862069	0	0	11.4583	0	2.27273	0	47.541	0	0	0	0	25.4545	42.4658	0	0	0	100	0	0	0	0	0	0	30.1508	34.4444	0	0	0	0	45.679	7.77778	42.3529	0.75188	0	0	52.0548	0	0	55.9322	0	0	0
1291		0	5.68182	0	43.2099	0	8.62069	0	0	0	0	0	0	36.0656	0	0	0	6.13497	21.8182	79.4521	0	0	25.4545	2.5641	39.6825	11.25	0	0	4.375	0	13.5678	0	0	0	0	0	0	0	21.1765	0.75188	0	0	36.9863	31.8841	2.7972	11.8644	0	0.787402	0
1321		0	51.1364	0	30.8642	0	2.58621	12.766	0	0	0	12.5	0	47.541	6.06061	0	0	7.97546	27.2727	64.3836	58.8235	64.5833	20.9091	0	20.6349	31.25	21.2389	0	18.75	0	0	0	0	0	0	0	60.4938	0	17.6471	41.3534	45.7944	15.625	0	20.2899	19.5804	30.5085	0	0	6.06061
1351		0	44.3182	2.94118	50.6173	24.4681	34.4828	23.4043	23.8636	15.625	13.4078	28.4091	0	0	12.1212	53.012	23.6364	6.13497	27.2727	15.0685	30.8824	23.9583	0	29.4872	9.52381	28.75	5.30973	0	0	9.52381	19.0955	22.2222	53.9474	30.3922	0	35.1852	0	0	71.7647	18.797	0	7.8125	35.6164	0	3.4965	10.1695	40.5405	55.9055	18.797
1381		65.3333	81.8182	11.7647	82.716	61.7021	15.5172	0	25	53.125	9.49721	0	41.0959	6.55738	43.9394	0	15.4545	6.13497	34.5455	0	16.1765	38.5417	23.6364	6.41026	31.746	46.25	0	0	15.625	52.381	1.00503	23.3333	10.5263	0	0	0	0	23.3333	36.4706	2.25564	0	0	19.1781	0	1.3986	45.7627	0	0	11.7647
1411		81.3333	81.8182	10.2941	86.4198	36.1702	29.3103	68.0851	61.3636	40.625	10.6145	43.1818	39.726	52.459	59.0909	9.63855	11.8182	10.4294	40	60.274	36.7647	60.4167	44.5455	5.12821	52.381	45	0	86.3014	26.25	0	36.6834	25.5556	88.1579	24.5098	34.6667	28.7037	30.8642	34.4444	48.2353	26.3158	55.1402	25	0	7.24638	60.1399	16.9492	17.1171	0	36.1702
Slope calculation
481		0	32.2314	0	1.96078	0	0	1.53061	6.71642	0	0	0	0	0	0	2.83019	0	0	0	9.28571	0	0	0	0	0	27.9221	1.1976	40.4255	36.3636	0	0	0	0	0	71.6535	0	1.3245	0	48.0198	0	18.0905	0	0	10.9589	0	23.6686	0	34.7222	0
691		37.5	66.1157	73.8318	73.5294	75.4386	100	20.9184	100	83.3333	69.5652	87.5969	68.254	100	75.7576	91.5094	55.9633	100	46.6019	65	100	58.3333	70.4545	50	54.1401	81.8182	76.6467	79.4326	67.6136	70.4142	98.2759	81.5126	77.2152	100	61.4173	78.125	56.2914	60.396	66.3366	95.6522	40.201	100	84.6995	71.9178	100	46.1538	48.4127	52.0833	76.2712
dy/dt		0.178571	0.161354	0.35158	0.340803	0.359231	0.47619	0.0923226	0.444208	0.396825	0.331263	0.417128	0.325019	0.47619	0.36075	0.422282	0.266492	0.47619	0.221914	0.265306	0.47619	0.277778	0.335498	0.238095	0.25781	0.256648	0.359281	0.185748	0.14881	0.335306	0.46798	0.388155	0.367691	0.47619	-0.0487439	0.372024	0.261747	0.2876	0.087223	0.455487	0.105288	0.47619	0.403331	0.29028	0.47619	0.107072	0.230537	0.082672	0.363196
511		0	0	0	0	33.8028	0	0	0	47.7987	0	7.93651	9.09091	0	3.37838	4.12371	0	0	0	0	0	30.2817	31.8681	10.3896	23.0769	0	0	100	27.6923	1	0	39.0625	0	0	58.8235	0	74.6479	13.2184	0	0	6.83761	51.5152	0	0	60	0	25	45.5882	2.5
691		72.4771	72.8814	79.3103	80.9524	81.6901	60	61.194	92.8571	90.566	83.5821	66.6667	79.2208	49.4118	46.6216	53.6082	100	80.5556	59.4595	86.25	29.0323	24.6479	24.1758	55.8442	67.5214	53.7931	36.9048	60.5263	100	83	48.9796	93.75	32.4324	64.0625	79.4118	100	30.9859	55.7471	59.6639	16.2162	48.7179	53.0303	40	52.439	38.1818	44.0678	42.8571	30.8824	75
dy/dt		0.40265	0.404896	0.440613	0.449735	0.266041	0.333333	0.339967	0.515873	0.237596	0.464345	0.326279	0.38961	0.27451	0.24024	0.274914	0.555556	0.447531	0.33033	0.479167	0.16129	-0.0312989	-0.042735	0.252525	0.246914	0.298851	0.205026	-0.219298	0.401709	0.455556	0.272109	0.303819	0.18018	0.355903	0.114379	0.555556	-0.242567	0.236271	0.331466	0.0900901	0.232669	0.00841751	0.222222	0.291328	-0.121212	0.244821	0.0992063	-0.0816993	0.402778
																																																spEcells-G4/+	Median
541		0	0	0	96.2963	0	0	12.766	12.5	15.625	30.1676	3.40909	0	0	0	0	0	0	0	0	0	100	0	0	0	0	47.7876	0	0	0	0	0	0	0	0	29.6296	32.0988	0	0	32.3308	0	0	0	0	0	0	19.8198	4.72441	0
691		74.6667	75	57.3529	65.4321	68.0851	74.1379	72.3404	84.0909	61.4583	33.5196	76.1364	73.9726	88.5246	30.303	60.241	45.4545	20.2454	66.3636	73.9726	83.8235	77.0833	68.1818	37.1795	60.3175	78.75	37.1681	57.5342	58.125	19.0476	57.2864	91.1111	51.3158	94.1176	49.3333	87.963	48.1481	63.3333	37.6471	27.8195	57.9439	53.125	52.0548	50.7246	60.1399	18.6441	29.7297	69.2913	60.241
dy/dt		0.497778	0.5	0.382353	-0.205761	0.453901	0.494253	0.397163	0.477273	0.305556	0.0223464	0.484848	0.493151	0.590164	0.20202	0.401606	0.30303	0.134969	0.442424	0.493151	0.558824	-0.152778	0.454545	0.247863	0.402116	0.525	-0.0707965	0.383562	0.3875	0.126984	0.38191	0.607407	0.342105	0.627451	0.328889	0.388889	0.106996	0.422222	0.25098	-0.0300752	0.386293	0.354167	0.347032	0.338164	0.400932	0.124294	0.0660661	0.430446	0.401606
LLTC
time
1		18.75	21.3115	3.80952	11.6667	9.375	29.5455	3.57143	27.1739	6.66667	14.4737	12.9032	3.66972	24.6753	23.5955	9.80392	24.4186	20.2899	9.61538	27.3684	64	17.2043	12.987	34.6154	1.47059	64.3836	88.0597	24.7706	25.2632	64.8148	1.53846	4.3956	9.21053	65.0602	7.86517	66.3265	41.6667	7.69231	6.38298	6.8323	60.1942	15.2542	53.0055	1.8315	30.9353	4.87805	28.7879	26.8456	100
31		0	22.9508	0	45	0	46.2121	0	22.8261	0	15.7895	19.3548	77.9817	0	1.1236	20.5882	0	15.942	51.9231	29.4737	0	8.60215	0	6.41026	41.1765	27.3973	98.5075	44.0367	13.6842	15.7407	0	2.1978	6.57895	24.0964	15.7303	48.9796	58.3333	0	7.0922	100	59.2233	0	100	14.652	68.3453	17.8862	14.3939	12.0805	48.8889
61		0	0	0	0	0	13.6364	0	0	0	42.1053	77.4194	3.66972	0	0	17.6471	45.3488	20.2899	0	25.2632	4	0	51.9481	56.4103	2.94118	13.6986	49.2537	42.2018	4.21053	0	3.07692	14.2857	3.94737	37.3494	2.24719	6.12245	28.5714	21.5385	0	0	32.0388	0	18.5792	0.732601	100	1.62602	3.0303	7.38255	32.2222
91		0	6.55738	0	1.66667	1.5625	16.6667	0	0	0	52.6316	0	0	0	0	12.7451	38.3721	17.3913	19.2308	2.10526	6.66667	1.07527	100	8.97436	0	19.1781	95.5224	24.7706	0	3.7037	0	5.49451	57.8947	28.9157	0	23.4694	22.619	0	24.1135	0.621118	42.7184	0	24.5902	21.978	25.8993	4.87805	0.757576	0.671141	44.4444
121		0	0	0	0	0.78125	14.3939	0	0	0	100	0	0	0	0	0.980392	18.6047	7.24638	9.61538	67.3684	53.3333	1.07527	22.0779	1.28205	0	12.3288	0	13.7615	2.10526	53.7037	0	53.8462	0	1.20482	79.7753	56.1224	17.8571	13.8462	4.96454	1.24224	58.2524	0	12.5683	5.86081	14.3885	4.06504	0.757576	0	2.22222
151		0	16.3934	0	0	0	12.1212	3.57143	5.43478	3.33333	5.26316	1.6129	3.66972	24.6753	0	11.7647	0	4.34783	0	0	5.33333	0	1.2987	7.69231	0	19.1781	0	0.917431	2.10526	16.6667	9.23077	27.4725	57.8947	33.7349	57.3034	32.6531	19.0476	0	24.1135	0	23.301	0	57.9235	0	0	8.13008	0	18.7919	0
181		0	4.91803	0	0	0	31.8182	53.5714	15.2174	0	31.5789	0	1.83486	37.6623	0	69.6078	2.32558	10.1449	0	0	0	36.5591	33.7662	1.28205	1.47059	2.73973	0	0	0	0	0	21.978	6.57895	6.0241	6.74157	31.6327	5.95238	0	0	2.48447	34.9515	5.9322	10.929	1.4652	0	0	0	38.9262	30
211		0	11.4754	0	0	0	0	3.57143	0	5	56.5789	0	0	0	0	5.88235	0	18.8406	0	0	9.33333	1.07527	33.7662	5.12821	0	4.10959	0	0	0	0	4.61538	8.79121	21.0526	7.22892	5.61798	5.10204	19.0476	9.23077	0	62.7329	0.970874	1.69492	14.2077	1.0989	0	0	0	38.255	3.33333
241		0	1.63934	0	0	2.34375	5.30303	26.1905	8.69565	10	13.1579	0	0	1.2987	0	0.980392	0	1.44928	0	0	0	6.45161	0	12.8205	0	32.8767	0	41.2844	0	0	3.07692	15.3846	0	14.4578	2.24719	61.2245	71.4286	0	3.5461	72.0497	17.4757	55.9322	14.2077	2.9304	0	0	0	9.39597	34.4444
271		0	0	0	0	23.4375	0	0	0	0	14.4737	54.8387	0	0	0	14.7059	0	46.3768	0	0	0	1.07527	0	55.1282	7.35294	47.9452	1.49254	14.6789	3.15789	4.62963	0	42.8571	90.7895	13.253	10.1124	20.4082	3.57143	9.23077	0	1.24224	11.6505	0	0	0	0	0	0	51.0067	20
301		0	0	0	0	0.78125	2.27273	0	0	0	3.94737	0	0	0	0	3.92157	33.7209	15.942	26.9231	8.42105	0	0	0	30.7692	0	34.2466	0	11.0092	0	27.7778	4.61538	41.7582	11.8421	4.81928	0	22.449	100	10.7692	27.6596	70.1863	7.76699	0	0	0.3663	0	0	17.4242	0	35.5556
331		0	0	0	6.66667	1.5625	0	0	0	0	10.5263	0	0	0	0	0.980392	3.48837	7.24638	0	11.5789	0	0	0	43.5897	0	21.9178	0	4.58716	0	0	0	4.3956	7.89474	6.0241	12.3596	0	11.9048	72.3077	8.51064	74.5342	6.79612	48.3051	0	0.732601	0	0	3.0303	0	0
361		0	0	0	0	0	4.54545	4.7619	0	0	13.1579	16.129	0	3.8961	0	43.1373	0	0	0	0	0	0	14.2857	0	0	9.58904	0	29.3578	0	26.8519	0	7.69231	26.3158	2.40964	11.236	5.10204	0	61.5385	4.25532	0	24.2718	28.8136	0	0	0	0	12.8788	0	50
391		0	0	0	0	0	48.4848	0	3.26087	0	5.26316	32.2581	0	0	0	10.7843	0	0	0	0	64	24.7312	0	47.4359	0	19.1781	4.47761	3.66972	0	10.1852	29.2308	0	2.63158	50.6024	55.0562	27.551	46.4286	69.2308	51.0638	0	0	0.847458	0	2.1978	0	0	54.5455	0	31.1111
421		0	0	0	0	0	81.0606	0	2.17391	0	1.31579	30.6452	0	0	0	85.2941	0	0	0	0	16	4.30108	55.8442	19.2308	0	1.36986	47.7612	67.8899	0	16.6667	69.2308	17.5824	30.2632	83.1325	75.2809	78.5714	7.14286	86.1538	60.9929	1.86335	1.94175	0	0	0	0	0	8.33333	0	6.66667
451		40.625	1.63934	0	0	0	75.7576	0	29.3478	0	22.3684	0	0	1.2987	0	0	0	2.89855	0	0	0	73.1183	57.1429	1.28205	1.47059	34.2466	55.2239	68.8073	14.7368	93.5185	69.2308	62.6374	78.9474	59.0361	80.8989	98.9796	78.5714	87.6923	59.5745	40.3727	3.8835	2.54237	0	1.4652	0	0	0	0	33.3333
481		53.125	80.3279	0	35	0	65.9091	55.9524	59.7826	0	36.8421	0	0	0	32.5843	27.451	0	14.4928	0	0	0	48.3871	88.3117	33.3333	35.2941	67.1233	73.1343	66.9725	100	83.3333	72.3077	62.6374	76.3158	63.8554	87.6404	74.4898	38.0952	100	65.2482	23.6025	41.7476	77.1186	0	0.3663	0	2.43902	23.4848	33.557	23.3333
511		68.75	62.2951	0	80	35.1562	65.9091	46.4286	52.1739	5	98.6842	0	0	28.5714	73.0337	48.0392	59.3023	78.2609	38.4615	57.8947	24	65.5914	59.7403	38.4615	76.4706	63.0137	53.7313	82.5688	80	75.9259	73.8462	59.3407	73.6842	68.6747	85.3933	95.9184	51.1905	76.9231	66.6667	31.677	30.0971	64.4068	26.776	1.4652	16.5468	100	56.0606	36.2416	80
541		48.4375	47.541	72.381	91.6667	91.4062	82.5758	50	53.2609	58.3333	90.7895	53.2258	55.0459	76.6234	69.6629	47.0588	80.2326	88.4058	100	70.5263	54.6667	52.6882	59.7403	46.1538	76.4706	64.3836	89.5522	87.156	75.7895	75.9259	96.9231	72.5275	69.7368	67.4699	69.6629	75.5102	59.5238	96.9231	60.9929	58.3851	6.79612	51.6949	79.235	34.0659	17.9856	38.2114	53.0303	100	65.5556
571		62.5	52.459	88.5714	71.6667	84.375	86.3636	65.4762	71.7391	100	90.7895	77.4194	86.2385	88.3117	67.4157	60.7843	88.3721	73.913	59.6154	62.1053	62.6667	84.9462	63.6364	60.2564	75	75.3425	67.1642	92.6606	69.4737	84.2593	100	73.6264	77.6316	83.1325	79.7753	83.6735	61.9048	96.9231	81.5603	42.236	46.6019	76.2712	71.0383	42.4908	53.9568	38.2114	40.9091	51.0067	60
601		70.3125	63.9344	98.0952	70	87.5	82.5758	75	77.1739	80	75	77.4194	100	96.1039	77.5281	83.3333	87.2093	86.9565	69.2308	85.2632	98.6667	87.0968	88.3117	70.5128	86.7647	68.4932	100	87.156	72.6316	87.963	83.0769	79.1209	81.5789	78.3133	80.8989	75.5102	82.1429	73.8462	75.1773	44.7205	45.6311	68.6441	81.9672	64.4689	44.6043	78.0488	67.4242	46.3087	96.6667
631		71.875	73.7705	100	98.3333	88.2812	87.8788	100	96.7391	100	90.7895	96.7742	85.3211	100	87.6404	90.1961	100	100	59.6154	95.7895	78.6667	80.6452	72.7273	84.6154	80.8824	72.6027	46.2687	87.156	85.2632	95.3704	84.6154	94.5055	100	87.9518	88.764	100	80.9524	80	85.8156	44.7205	66.0194	79.661	62.2951	43.2234	94.2446	75.6098	67.4242	63.7584	67.7778
661		100	77.0492	97.1429	88.3333	88.2812	99.2424	76.1905	91.3043	91.6667	80.2632	87.0968	97.2477	97.4026	86.5169	86.2745	90.6977	95.6522	69.2308	100	100	86.0215	88.3117	64.1026	100	82.1918	64.1791	91.7431	87.3684	100	90.7692	90.1099	85.5263	97.5904	79.7753	87.7551	98.8095	66.1538	80.1418	45.3416	70.8738	100	68.306	100	83.4532	52.8455	54.5455	67.1141	55.5556
691		73.4375	81.9672	94.2857	100	100	100	84.5238	100	71.6667	80.2632	100	94.4954	94.8052	100	100	96.5116	95.6522	86.5385	92.6316	98.6667	100	89.6104	100	92.6471	100	58.209	89.9083	82.1053	99.0741	90.7692	100	92.1053	100	100	93.8776	78.5714	81.5385	100	42.8571	40.7767	84.7458	77.5956	37.7289	48.2014	34.1463	39.3939	50.3356	82.2222
721		81.25	100	57.1429	36.6667	75	48.4848	59.5238	76.087	100	40.7895	46.7742	45.8716	55.8442	56.1798	65.6863	67.4419	34.7826	59.6154	65.2632	77.3333	69.8925	93.5065	24.359	72.0588	64.3836	85.0746	100	74.7368	82.4074	93.8462	79.1209	82.8947	43.3735	73.0337	72.449	63.0952	87.6923	87.234	27.3292	82.5243	55.0847	86.3388	27.1062	58.2734	39.8374	65.1515	53.0201	60
751		35.9375	80.3279	39.0476	8.33333	38.2812	66.6667	59.5238	21.7391	10	73.6842	33.871	39.4495	48.0519	13.4831	36.2745	90.6977	53.6232	30.7692	41.0526	66.6667	60.2151	59.7403	30.7692	66.1765	19.1781	17.9104	47.7064	45.2632	61.1111	66.1538	49.4505	43.4211	25.3012	38.2022	0	69.0476	87.6923	81.5603	0	55.3398	37.2881	80.3279	25.2747	25.8993	22.7642	100	42.953	68.8889
781		42.1875	44.2623	48.5714	20	60.9375	47.7273	35.7143	52.1739	11.6667	14.4737	38.7097	38.5321	23.3766	20.2247	55.8824	54.6512	36.2319	34.6154	49.4737	89.3333	37.6344	12.987	16.6667	35.2941	0	0	100	5.26316	47.2222	60	35.1648	7.89474	6.0241	50.5618	0	63.0952	78.4615	59.5745	0	45.6311	46.6102	86.3388	43.2234	85.6115	17.0732	56.8182	33.557	36.6667
811		28.125	29.5082	21.9048	10	37.5	31.8182	21.4286	28.2609	15	6.57895	3.22581	24.7706	18.1818	0	32.3529	39.5349	20.2899	32.6923	38.9474	44	30.1075	3.8961	3.84615	38.2353	0	0	0	0	36.1111	40	0	3.94737	0	43.8202	0	63.0952	32.3077	52.4823	0	63.1068	50	72.6776	71.4286	25.8993	23.5772	90.9091	26.8456	100
841		6.25	0	23.8095	0	32.8125	26.5152	28.5714	0	0	0	4.83871	7.33945	20.7792	0	23.5294	8.13953	0	13.4615	27.3684	78.6667	24.7312	0	3.84615	25	0	0	0	0	35.1852	40	0	0	0	22.4719	0	54.7619	0	42.5532	0	17.4757	51.6949	62.8415	1.4652	33.8129	16.2602	31.8182	47.651	38.8889
871		18.75	0	2.85714	0	23.4375	26.5152	7.14286	0	0	0	0	19.2661	10.3896	0	20.5882	0	0	3.84615	18.9474	49.3333	16.129	0	0	26.4706	0	0	0	0	25	0	0	0	0	20.2247	0	40.4762	0	24.1135	0	15.534	32.2034	53.5519	0	25.1799	9.7561	43.9394	4.02685	40
901		0	0	0	0	27.3438	20.4545	0	0	0	0	0	5.50459	6.49351	0	2.94118	0	0	0	12.6316	16	12.9032	0	0	4.41176	0	0	0	0	25.9259	0	0	0	0	0	0	48.8095	0	21.2766	0	0	23.7288	14.2077	0	0.719424	0	12.8788	0	36.6667
931		0	0	0	0	18.75	0	0	0	0	0	0	0	0	0	0	0	0	0	32.6316	0	7.52688	0	0	13.2353	0	0	0	0	12.963	0	0	0	0	0	0	44.0476	0	6.38298	0	0	2.54237	0	0	2.8777	0	0	0	33.3333
961		0	0	0	0	6.25	0	0	0	0	0	0	0	0	0	0	0	0	0	4.21053	0	0	0	0	0	0	0	0	0	7.40741	0	0	0	0	0	0	14.2857	0	0	0	0	0.847458	0	0	0	0	0	0	20
991		0	0	0	0	0	0	0	0	0	0	0	0	0	0	0	0	0	0	0	0	0	0	0	0	0	0	0	0	0.925926	0	0	0	0	0	0	23.8095	0	0	0	0	0.847458	0	0	0	0	0	0	10
1021		0	0	0	0	0	0	0	0	0	0	0	0	0	0	0	0	0	0	0	0	0	0	0	0	0	0	0	0	3.7037	0	0	0	0	0	0	25	0	0	0	0	0	1.63934	0	0	0	0	0	1.11111
1051		0	0	0	0	0	0	0	0	0	0	0	0	0	0	0	0	0	0	0	0	0	0	0	0	0	0	0	0	4.62963	0	0	0	0	0	0	16.6667	0	0	0	0	5.9322	0	0	0	0	0	0	0
1081		0	0	0	0	0	0	0	0	0	0	0	0	0	0	0	0	0	0	0	0	0	0	0	0	0	0	0	0	0	0	0	0	0	0	0	7.14286	0	0	0	0	0	0	0	0	0	0	0	0
1111		0	0	0	0	0	0	0	0	0	0	0	0	0	0	0	0	0	0	0	0	0	0	0	0	0	0	0	0	0	0	0	0	0	0	0	0	0	0	0	0	0	0	5.12821	0	0	0	0	0
1141		0	3.27869	0	0	0	0	0	0	0	0	0	0	0	0	0	0	0	0	0	0	0	0	0	0	0	0	0	0	0	0	0	0	0	0	0	4.7619	0	0	0	0	0.847458	0	0	0	0	0	0	0
1171		0	0	0	0	0	0	0	0	0	0	0	0	0	0	0	0	1.44928	0	0	0	0	10.3896	0	0	0	0	0	0	0	0	0	0	0	0	0	0	0	0	0	5.82524	0	0	0	0	0	0	0	0
1201		0	0	0	0	0	0	0	0	0	0	0	0	0	0	0	0	1.44928	0	0	0	0	0	0	0	0	0	0	0	0	0	0	0	0	0	0	0	0	0	0	0	0	0	0	0	4.06504	0	0	0
1231		0	0	0	0	0	0	0	0	0	0	0	0	0	0	0	0	0	0	0	0	0	0	0	0	0	0	0	12.6316	0	0	0	18.4211	0	0	0	0	13.8462	0	0	0	0	0	1.0989	0	0	0	0	0
1261		0	0	0	1.66667	0	0	0	0	0	0	0	0	0	0	0	0	23.1884	0	0	0	0	0	0	0	0	0	0	0	0	0	0	0	0	0	0	0	61.5385	0	0	16.5049	2.54237	0	0	0	0	0	0	0
1291		0	0	0	0	0	0	0	16.3043	0	0	6.45161	0	0	0	0	0	39.1304	5.76923	0	0	0	0	0	0	0	0	0	4.21053	0	0	0	0	0	0	0	0	32.3077	0	0	24.2718	0.847458	0	0	0	2.43902	0.757576	0	0
1321		0	27.8689	0	0	0	0	0	0	0	0	0	0	0	0	0	0	14.4928	3.84615	0	0	0	0	0	0	0	0	0	0	0	0	0	0	0	0	0	0	0	0	0	0	0	0	0	0	0	17.4242	0	0
1351		0	0	0	0	0	0	0	16.3043	0	0	0	0	0	0	0	0	1.44928	0	0	0	0	0	0	0	0	0	0	0	0	0	0	0	0	0	0	0	61.5385	0	0	38.835	0	0	0.3663	0	0	0	0	4.44444
1381		0	0	0	1.66667	0	0	0	14.1304	0	0	0	0	0	0	0	0	5.7971	0	0	2.66667	0	0	0	0	0	0	0.917431	0	0	0	0	0	0	0	0	0	0	0	0	7.76699	2.54237	0	0	0	0	0	0	2.22222
1411		0	0	0	0	0	3.78788	0	8.69565	0	0	1.6129	0	0	0	0	6.97674	4.34783	0	0	24	0	1.2987	0	0	0	0	0	0	0	0	0	0	0	0	0	0	1.53846	0	0	100	0	0	0	0	1.62602	21.9697	0	0
time
1		0	1.92308	11.1111	17.8571	3.79747	6.52174	2.63158	9.25926	1.20482	5.26316	11.2903	2.32558	28.3019	6.19469	25.5319	5.40541	22.0588	17.7419	5.47945	5.40541	11.7647	0	44.6429	14.5923	2.88462	2.06186	8.88889	0	35.3659	5.35714	15.942	21.4286	12.5	18.0328	15	4.58716	4.22535	1.35135	32	0	85.7143	42.8571	3.07692	8.33333	38.2979	0	35.1351	17.4419
31		0	8.33333	100	0	3.79747	0	0	0	0	2.63158	20.9677	29.4574	1.88679	4.42478	0	0	22.0588	29.0323	0	40.5405	0	10	100	13.7339	100	7.21649	25.1852	15.873	45.122	58.9286	26.087	38.0952	27.5	6.55738	35	15.5963	1.40845	1.35135	80	0	12.6984	0	9.23077	52.0833	23.4043	0	5.40541	20.9302
61		0	0	9.72222	1.78571	0	0	0	0	39.759	14.4737	0	13.9535	0	12.3894	0	0	4.41176	9.67742	0	13.5135	0	12	23.2143	16.7382	30.7692	44.3299	27.4074	14.2857	56.0976	89.2857	100	76.1905	50	4.91803	0	53.211	100	28.3784	10	0	0	0	0	27.0833	0	0	0	29.0698
91		0	0	0	0	0	0	0	0	24.0964	22.3684	0	10.8527	0	0	0	10.8108	11.7647	20.9677	0	8.10811	0	16	26.7857	9.44206	23.0769	100	70.3704	3.1746	9.7561	26.7857	60.8696	66.6667	27.5	6.55738	0	32.1101	1.40845	28.3784	16	0	4.7619	0	0	0	31.9149	0	0	8.13953
121		0	7.69231	0	0	0	0	0	0	0	1.31579	0	3.10078	0	0	17.0213	2.7027	41.1765	4.83871	0	5.40541	0	70	16.0714	6.43777	77.8846	19.5876	24.4444	73.0159	48.7805	5.35714	47.8261	0	52.5	6.55738	0	11.0092	43.662	100	0	0	23.8095	0	0	0	38.2979	0	0	38.3721
151		0	48.0769	0	16.0714	0	0	0	0	0	0	0	9.30233	7.54717	0	40.4255	0	14.7059	14.5161	0	13.5135	0	26	23.2143	2.57511	25	20.6186	8.88889	25.3968	42.6829	55.3571	37.6812	35.7143	7.5	18.0328	0	0	19.7183	72.973	52	0	0	0	0	0	4.25532	0	0	45.3488
181		14.2857	25	9.72222	25	0	0	0	0	0	0	0	0.775194	0	0	10.6383	0	52.9412	19.3548	0	5.40541	0	6	0	0.858369	14.4231	52.5773	30.3704	30.1587	17.0732	16.0714	50.7246	19.0476	72.5	9.83607	7.5	25.6881	46.4789	32.4324	56	0	0	0	0	0	100	0	0	100
211		7.93651	8.33333	63.8889	0	0	0	0	0	0	1.31579	0	100	0	0	2.12766	0	4.41176	4.83871	0	13.5135	0	62	67.8571	2.14592	9.61538	39.1753	16.2963	26.9841	19.5122	67.8571	55.0725	71.4286	90	0	0	100	36.6197	28.3784	100	0	0	0	0	0	8.51064	0	0	44.186
241		26.9841	7.69231	13.8889	0	0	0	2.63158	0	0	7.89474	0	8.52713	0	0	4.25532	0	7.35294	30.6452	0	1.35135	0	44	26.7857	0.858369	18.2692	17.5258	40.7407	0	32.9268	76.7857	46.3768	64.2857	15	4.91803	0	17.4312	49.2958	33.7838	42	0	0	0	0	0	6.38298	0	67.5676	32.5581
271		0	21.7949	2.77778	0	0	0	0	0	0	0	0	6.97674	0	0	53.1915	0	0	40.3226	0	8.10811	0	40	5.35714	3.00429	69.2308	35.0515	24.4444	0	15.8537	14.2857	8.69565	19.0476	55	0	0	0	0	32.4324	2	0	0	0	0	0	0	0	18.9189	26.7442
301		0	1.28205	6.94444	30.3571	0	0	0	0	0	0	0	11.6279	0	0	8.51064	0	0	64.5161	0	9.45946	0	64	28.5714	21.8884	5.76923	24.7423	15.5556	3.1746	18.2927	10.7143	0	23.8095	0	0	0	44.0367	0	41.8919	46	0	0	0	0	0	44.6809	0	0	44.186
331		50.7937	6.41026	0	1.78571	0	0	0	0	0	0	0	3.10078	0	0	0	0	0	22.5806	0	4.05405	1.47059	100	53.5714	8.58369	0	6.18557	14.0741	28.5714	0	19.6429	0	0	0	1.63934	0	0.917431	0	27.027	0	0	0	0	0	0	0	0	100	18.6047
361		52.381	7.05128	0	5.35714	0	0	0	0	0	0	0	22.4806	0	0	19.1489	0	0	54.8387	0	0	61.7647	54	25	0	0	0	0.740741	100	0	0	0	0	0	3.27869	17.5	12.844	0	78.3784	0	0	0	0	0	0	0	0	81.0811	36.0465
391		38.0952	44.8718	0	0	0	0	0	0	0	0	0	0	0	0	4.25532	0	5.88235	0	0	0	100	20	51.7857	7.72532	0	0	16.2963	0	0	0	0	0	0	88.5246	0	19.2661	0	25.6757	8	0	0	0	18.4615	2.08333	0	0	59.4595	16.2791
421		42.8571	1.28205	0	0	13.9241	0	0	0	0	3.94737	0	34.8837	0	0	0	0	38.2353	9.67742	0	0	76.4706	24	32.1429	14.5923	0	0	29.6296	0	0	0	0	11.9048	20	55.7377	0	25.6881	0	0	76	0	0	0	0	0	0	1.96078	0	5.81395
451		58.7302	37.8205	0	0	0	0	0	0	0	14.4737	0	0	0	0	0	0	0	0	0	0	50	20	17.8571	15.0215	0	1.03093	25.1852	0	0	0	0	85.7143	75	80.3279	0	33.0275	45.0704	31.0811	28	61.5385	0	0	0	0	0	0	91.8919	34.8837
481		39.6825	19.8718	0	0	0	8.69565	0	3.7037	1.20482	5.26316	0	0.775194	0	0	0	4.05405	0	0	1.36986	0	73.5294	28	16.0714	15.8798	0	25.7732	23.7037	0	48.7805	0	2.89855	80.9524	72.5	75.4098	7.5	32.1101	92.9577	72.973	26	23.0769	1.5873	0	0	0	0	0	62.1622	11.6279
511		77.7778	37.1795	20.8333	0	22.7848	2.17391	0	53.7037	91.5663	7.89474	50	6.97674	0	0	0	47.2973	0	12.9032	43.8356	0	91.1765	24	25	9.44206	0	48.4536	16.2963	61.9048	46.3415	80.3571	81.1594	42.8571	60	63.9344	17.5	26.6055	88.7324	67.5676	18	7.69231	0	5.71429	27.6923	62.5	59.5745	7.84314	54.0541	1.16279
541		60.3175	17.3077	43.0556	0	82.2785	89.1304	2.63158	77.7778	61.4458	69.7368	100	7.75194	86.7925	32.7434	0	67.5676	0	96.7742	100	0	70.5882	52	12.5	19.3133	37.5	46.3918	20	55.5556	40.2439	48.2143	60.8696	52.381	30	93.4426	100	32.1101	84.507	81.0811	40	17.3077	61.9048	62.8571	0	100	46.8085	100	51.3514	0
571		52.381	100	31.9444	35.7143	65.8228	100	89.4737	37.037	50.6024	51.3158	64.5161	55.0388	60.3774	70.7965	4.25532	55.4054	0	37.0968	61.6438	24.3243	94.1176	60	39.2857	14.5923	26.9231	44.3299	14.8148	38.0952	36.5854	57.1429	71.0145	76.1905	50	95.082	97.5	35.7798	71.831	74.3243	20	100	47.619	100	47.6923	37.5	76.5957	56.8627	54.0541	0
601		76.1905	35.8974	50	78.5714	75.9494	39.1304	63.1579	59.2593	51.8072	57.8947	48.3871	28.6822	86.7925	61.9469	76.5957	54.0541	0	61.2903	53.4247	47.2973	89.7059	60	23.2143	16.309	39.4231	39.1753	16.2963	53.9683	58.5366	78.5714	71.0145	92.8571	45	100	62.5	41.2844	80.2817	66.2162	32	61.5385	39.6825	85.7143	61.5385	52.0833	80.8511	74.5098	78.3784	0
631		61.9048	20.5128	41.6667	71.4286	72.1519	60.8696	68.4211	57.4074	59.0361	55.2632	72.5806	53.4884	100	100	80.8511	66.2162	47.0588	74.1935	69.863	33.7838	79.4118	66	10.7143	15.4506	36.5385	40.2062	25.1852	31.746	60.9756	51.7857	62.3188	61.9048	70	90.1639	70	45.8716	54.9296	62.1622	28	55.7692	85.7143	74.2857	100	81.25	51.0638	74.5098	56.7568	37.2093
661		74.6032	26.2821	45.8333	82.1429	100	69.5652	86.8421	55.5556	55.4217	50	50	29.4574	100	92.0354	46.8085	74.3243	63.2353	69.3548	71.2329	32.4324	80.8824	82	16.0714	31.7597	29.8077	42.268	17.7778	47.619	69.5122	73.2143	36.2319	64.2857	60	93.4426	85	34.8624	73.2394	83.7838	34	63.4615	88.8889	57.1429	81.5385	85.4167	29.7872	39.2157	45.9459	53.4884
691		71.4286	32.0513	41.6667	67.8571	82.2785	43.4783	50	53.7037	61.4458	75	66.129	19.3798	94.3396	61.0619	63.8298	81.0811	45.5882	54.8387	58.9041	36.4865	83.8235	82	35.7143	27.4678	28.8462	39.1753	15.5556	34.9206	81.7073	44.6429	50.7246	100	57.5	91.8033	62.5	59.633	50.7042	85.1351	34	73.0769	100	48.5714	61.5385	22.9167	55.3191	31.3725	89.1892	43.0233
721		76.1905	33.9744	69.4444	80.3571	93.6709	91.3043	100	100	100	100	64.5161	42.6357	83.0189	63.7168	100	100	79.4118	96.7742	84.9315	100	70.5882	40	26.7857	25.7511	22.1154	59.7938	32.5926	38.0952	100	100	53.6232	92.8571	100	72.1311	100	50.4587	81.6901	78.3784	36	65.3846	73.0159	14.2857	35.3846	85.4167	74.4681	58.8235	0	29.0698
751		100	33.9744	62.5	100	31.6456	58.6957	84.2105	57.4074	67.4699	55.2632	61.2903	41.0853	75.4717	50.4425	34.0426	66.2162	41.1765	61.2903	34.2466	31.0811	89.7059	0	0	24.0343	32.6923	45.3608	18.5185	47.619	85.3659	55.3571	23.1884	95.2381	70	18.0328	87.5	36.6972	46.4789	89.1892	0	88.4615	23.8095	100	83.0769	79.1667	38.2979	49.0196	0	41.8605
781		74.6032	32.0513	52.7778	94.6429	46.8354	54.3478	63.1579	55.5556	62.6506	56.5789	33.871	30.2326	90.566	70.7965	65.9574	82.4324	52.9412	100	53.4247	36.4865	36.7647	0	0	19.7425	22.1154	23.7113	100	41.2698	69.5122	55.3571	46.3768	90.4762	10	11.4754	95	41.2844	81.6901	54.0541	0	88.4615	30.1587	82.8571	27.6923	41.6667	40.4255	35.2941	8.10811	31.3953
811		50.7937	31.4103	47.2222	60.7143	12.6582	54.3478	71.0526	48.1481	28.9157	46.0526	27.4194	32.5581	66.0377	62.8319	23.4043	89.1892	42.6471	32.2581	36.9863	28.3784	83.8235	0	0	24.0343	26.9231	32.9897	1.48148	22.2222	60.9756	35.7143	15.942	95.2381	7.5	0	80	45.8716	47.8873	63.5135	0	71.1538	23.8095	77.1429	27.6923	35.4167	27.6596	25.4902	43.2432	8.13953
841		34.9206	61.5385	34.7222	25	6.32911	54.3478	50	40.7407	22.8916	34.2105	0	14.7287	26.4151	24.7788	0	40.5405	7.35294	20.9677	12.3288	10.8108	4.41176	0	0	9.87124	21.1538	10.3093	0	3.1746	32.9268	28.5714	0	95.2381	50	0	5	36.6972	39.4366	55.4054	0	63.4615	19.0476	42.8571	36.9231	18.75	12.766	31.3725	54.0541	0
871		30.1587	0	18.0556	3.57143	0	34.7826	34.2105	18.5185	80.7229	19.7368	0	17.0543	13.2075	0	4.25532	50	0	3.22581	8.21918	0	30.8824	0	0	6.00858	14.4231	12.3711	3.7037	3.1746	12.1951	46.4286	0	71.4286	45	0	0	21.1009	35.2113	33.7838	0	44.2308	23.8095	60	24.6154	0	4.25532	21.5686	0	0
901		17.4603	0	2.77778	0	0	32.6087	31.5789	25.9259	16.8675	2.63158	0	4.65116	3.77358	0	0	33.7838	0	0	0	0	33.8235	0	30.3571	0	1.92308	2.06186	22.2222	9.52381	9.7561	25	0	80.9524	15	0	0	22.9358	19.7183	31.0811	16	50	25.3968	37.1429	9.23077	0	0	5.88235	0	0
931		4.7619	0	11.1111	28.5714	84.8101	13.0435	15.7895	24.0741	4.81928	0	0	0	11.3208	0	0	21.6216	0	0	0	0	19.1176	0	41.0714	0	8.65385	12.3711	17.7778	0	7.31707	19.6429	21.7391	76.1905	0	0	0	1.83486	8.4507	28.3784	24	42.3077	25.3968	31.4286	6.15385	4.16667	4.25532	3.92157	0	0
961		28.5714	0	15.2778	5.35714	25.3165	54.3478	44.7368	27.7778	7.22892	0	0	3.87597	35.8491	0	0	33.7838	0	0	13.6986	0	2.94118	0	21.4286	0	13.4615	9.27835	0.740741	0	0	0	8.69565	57.1429	0	0	0	0	18.3099	21.6216	4	53.8462	22.2222	0	43.0769	43.75	0	0	0	0
991		14.2857	0.641026	15.2778	21.4286	79.7468	26.087	15.7895	14.8148	16.8675	0	0	21.7054	9.43396	0	0	29.7297	0	0	15.0685	0	0	0	32.1429	0	5.76923	12.3711	8.14815	0	0	0	26.087	42.8571	0	0	0	20.1835	16.9014	13.5135	8	40.3846	0	0	4.61538	43.75	4.25532	0	0	0
1021		0	0	18.0556	46.4286	60.7595	23.913	0	25.9259	13.253	5.26316	0	13.1783	0	0	0	48.6486	14.7059	0	0	0	32.3529	0	19.6429	0	18.2692	6.18557	14.8148	0	0	0	23.1884	54.7619	0	0	2.5	40.367	28.169	29.7297	12	36.5385	0	0	0	31.25	4.25532	0	0	0
1051		0	21.7949	34.7222	21.4286	83.5443	17.3913	0	25.9259	8.43373	31.5789	0	7.75194	0	0	0	28.3784	14.7059	0	0	0	22.0588	0	16.0714	0	0	12.3711	0.740741	0	0	3.57143	0	40.4762	0	0	0	9.17431	0	21.6216	0	76.9231	15.873	0	27.6923	20.8333	0	0	0	0
1081		3.1746	21.7949	29.1667	10.7143	75.9494	8.69565	0	25.9259	15.6627	1.31579	0	4.65116	0	0.884956	2.12766	39.1892	0	0	0	2.7027	17.6471	0	14.2857	0	0	12.3711	1.48148	0	0	42.8571	0	66.6667	0	0	0	12.844	0	29.7297	4	48.0769	33.3333	0	4.61538	4.16667	0	0	0	29.0698
1111		47.619	10.2564	25	14.2857	51.8987	13.0435	57.8947	7.40741	12.0482	0	0	4.65116	0	0	0	21.6216	0	0	2.73973	2.7027	32.3529	4	0	0	2.88462	4.12371	12.5926	0	25.6098	44.6429	0	52.381	0	0	0	16.5138	0	16.2162	6	48.0769	65.0794	65.7143	6.15385	14.5833	0	0	0	27.907
1141		14.2857	10.8974	18.0556	10.7143	10.1266	15.2174	68.4211	7.40741	14.4578	0	16.129	0	0	3.53982	0	21.6216	0	0	26.0274	0	20.5882	50	23.2143	0	14.4231	5.15464	11.1111	0	0	28.5714	0	23.8095	0	3.27869	12.5	44.9541	11.2676	27.027	0	50	44.4444	40	0	6.25	10.6383	0	0	12.7907
1171		0	1.92308	0	14.2857	10.1266	2.17391	55.2632	3.7037	10.8434	10.5263	0	0	0	0	0	28.3784	0	0	2.73973	8.10811	5.88235	38	8.92857	0	11.5385	1.03093	8.14815	0	17.0732	28.5714	24.6377	42.8571	37.5	0	32.5	41.2844	14.0845	21.6216	0	51.9231	15.873	31.4286	4.61538	0	4.25532	3.92157	0	4.65116
1201		0	0	2.77778	8.92857	2.53165	0	0	1.85185	2.40964	27.6316	0	0	0	0	0	16.2162	0	0	0	2.7027	0	44	3.57143	0	3.84615	0	5.92593	0	12.1951	8.92857	14.4928	45.2381	45	21.3115	27.5	16.5138	11.2676	5.40541	0	28.8462	15.873	31.4286	0	0	0	11.7647	0	12.7907
1231		3.1746	1.28205	0	14.2857	0	4.34783	0	5.55556	0	0	0	1.55039	0	0	0	0	0	0	0	2.7027	25	44	0	0.429185	0.961538	1.03093	0	0	19.5122	28.5714	23.1884	30.9524	5	22.9508	20	15.5963	18.3099	0	0	50	31.746	22.8571	0	0	0	19.6078	0	0
1261		25.3968	0	0	21.4286	0	15.2174	0	12.963	0	0	0	0	0	0	0	0	4.41176	0	0	0	7.35294	38	0	0	0	3.09278	0	0	0	14.2857	0	33.3333	0	0	0	18.3486	0	16.2162	0	19.2308	26.9841	0	1.53846	0	0	17.6471	0	0
1291		0	0	0	0	0	28.2609	0	0	0	0	0	0	0	0	0	0	7.35294	0	0	0	10.2941	36	0	100	0	0	0	0	0	8.92857	0	28.5714	0	1.63934	2.5	25.6881	0	0	0	28.8462	15.873	11.4286	0	0	0	15.6863	0	2.32558
1321		0	1.28205	0	0	0	32.6087	0	0	0	0	0	0	0	0	0	0	5.88235	0	0	0	13.2353	40	0	5.15021	0	0	1.48148	0	0	7.14286	0	40.4762	0	0	0	33.0275	0	0	10	3.84615	14.2857	0	0	0	0	5.88235	0	0
1351		0	5.12821	0	3.57143	0	0	0	0	0	0	0	0	0	0	0	0	4.41176	0	0	6.75676	0	24	0	7.72532	0	0	0.740741	0	0	3.57143	0	19.0476	0	0	0	60.5505	0	0	20	11.5385	0	0	0	0	0	0	0	0
1381		0	1.92308	0	0	0	0	0	0	0	0	0	0	0	0	0	0	100	0	0	12.1622	0	16	0	4.72103	0	0	0	0	0	0	0	16.6667	0	0	0	22.9358	0	0	0	0	0	0	0	0	0	0	0	0
1411		0	10.8974	0	0	0	0	0	0	0	0	0	0	0	15.9292	0	0	20.5882	0	0	16.2162	0	16	0	0	0	0	0	0	0	0	0	0	0	0	0	12.844	0	0	0	0	0	0	0	0	0	1.96078	0	0
time																																															spEcells/+	Median
1		16.1765	6.66667	28.7234	2.77778	95.5556	83.3333	18.5185	14.8936	5.40541	7.79221	4.6875	22.5352	51.8519	69.0909	11.7117	100	30.2013	44.3182	1.75439	35.4839	40	1.36986	11.8519	75	37.931	16.6667	34.1463	24.1379	49.4505	0	60.7843	4.65116	43.0556	83.3333	9.17431	47.9452	8.62069	33.3333	45.8333	100	41.3793	8.10811	58.1395	0	81.4815	22.7273	29.4624
31		7.35294	0	14.8936	30.5556	100	21.6667	72.8395	0	4.5045	0	25	26.7606	87.037	10.9091	17.1171	79	70.4698	55.6818	7.01754	41.9355	47.0588	0	14.0741	45.8333	13.7931	54.7619	39.0244	0	62.6374	0	5.88235	51.1628	44.4444	100	100	100	0	0	100	65.9091	45.977	5.40541	84.8837	10.5263	3.7037	0	25.8803
61		0	0	10.6383	0	35.5556	91.6667	7.40741	0	4.5045	0	0	22.5352	0	10.9091	4.5045	28	69.1275	65.9091	75.4386	43.5484	22.3529	0	10.3704	20.8333	0	61.9048	2.43902	12.069	5.49451	0	0	0	19.4444	23.0769	54.1284	13.6986	0	0	25	3.40909	78.1609	5.40541	50	1.05263	3.7037	13.6364	8.88889
91		0	0	6.38298	0	35.5556	21.6667	0	0	16.2162	3.8961	0	25.3521	0	20	0	26	15.4362	36.3636	14.9123	35.4839	29.4118	0	0	16.6667	0	38.0952	34.1463	0	0	0	0	0	41.6667	14.1026	6.42202	0	0	0	22.2222	5.68182	41.3793	0	33.7209	0	0	0	1.94805
121		0	0	0	0	6.66667	8.33333	3.7037	0	0	3.8961	0	16.9014	0	9.09091	0	27	45.6376	0	18.4211	53.2258	32.9412	0	14.0741	65.2778	0	38.0952	0	0	61.5385	0	0	0	27.7778	0	21.1009	0	0	43.5897	18.0556	0	8.04598	21.6216	91.8605	15.7895	0	31.8182	3.7999
151		0	0	0	25	71.1111	30	0	0	0	0	0	22.5352	1.85185	45.4545	0	0	34.2282	1.13636	9.64912	43.5484	37.6471	0	2.96296	5.55556	0	45.2381	0	0	30.7692	0	0	0	16.6667	0	0	0	0	0	37.5	3.40909	5.74713	32.4324	3.48837	1.05263	0	18.1818	0.526316
181		8.82353	0	0	20.8333	30	0	0	0	0	0	0	46.4789	0	18.1818	0	60	10.0671	0	28.0702	17.7419	4.70588	0	59.2593	2.77778	0	0	0	25.8621	15.3846	0	0	0	100	0	0	0	0	0	23.6111	46.5909	32.1839	8.10811	33.7209	27.3684	0	0	0
211		0	0	0	0	0	88.3333	0	0	0	0	0	81.6901	0	0	0	18	2.01342	1.13636	17.5439	74.1935	11.7647	0	14.8148	43.0556	0	2.38095	0	0	8.79121	0	0	0	4.16667	0	19.2661	0	0	0	29.1667	13.6364	39.0805	0	4.65116	1.05263	0	0	0
241		0	0	0	0	0	1.66667	0	0	7.20721	0	0	21.1268	12.963	29.0909	8.10811	23	100	10.2273	21.0526	48.3871	30.5882	0	3.7037	16.6667	0	30.9524	0	0	1.0989	0	0	0	6.94444	0	0	0	15.5172	0	25	0	49.4253	51.3514	69.7674	9.47368	0	47.7273	1.38278
271		0	0	0	0	0	5	0	0	0.900901	0	0	14.0845	1.85185	56.3636	32.4324	15	4.02685	21.5909	10.5263	12.9032	27.0588	0	16.2963	41.6667	0	14.2857	0	0	29.6703	45.3125	0	0	81.9444	0	0	0	67.2414	0	34.7222	0	0	0	12.7907	3.15789	0	0	0
301		0	20	0	2.77778	0	61.6667	0	0	0	0	0	30.9859	0	9.09091	22.5225	21	9.39597	2.27273	64.9123	37.0968	11.7647	0	0.740741	0	0	42.8571	0	0	23.0769	100	0	0	36.1111	0	0	0	87.931	0	20.8333	0	0	18.9189	33.7209	41.0526	1.85185	0	0.37037
331		0	0	0	1.38889	0	0	1.23457	0	0	0	6.25	4.22535	0	25.4545	18.018	0	24.8322	34.0909	10.5263	27.4194	0	0	0	0	0	0	2.43902	0	0	6.25	0	0	4.16667	0	0	0	13.7931	0	31.9444	0	0	0	2.32558	41.0526	0	0	0
361		4.41176	0	0	11.1111	0	0	11.1111	0	19.8198	0	0	0	0	83.6364	12.6126	0	5.36913	12.5	7.89474	0	0	0	0	0	0	0	0	0	18.6813	0	0	0	0	0	0.917431	9.58904	37.931	0	11.1111	0	0	81.0811	0	36.8421	0	27.2727	0
391		0	0	0	1.38889	4.44444	0	0	0	9.90991	0	0	0	0	0	39.6396	0	4.02685	0	19.2982	0	0	0	0	0	0	0	0	0	0	3.125	23.5294	0	70.8333	2.5641	32.1101	0	50	0	31.9444	0	0	62.1622	0	23.1579	0	0	0
421		0	11.6667	0	15.2778	13.3333	0	0	0	0.900901	0	0	0	0	38.1818	34.2342	0	46.3087	70.4545	70.1754	0	0	0	0	0	0	0	0	31.0345	0	15.625	0	0	6.94444	35.8974	0	0	0	0	0	10.2273	11.4943	37.8378	0	0	0	15.9091	0
451		0	0	0	18.0556	46.6667	0	0	0	0	0	0	0	0	27.2727	18.9189	0	55.7047	55.6818	20.1754	100	0	0	2.96296	0	0	0	0	51.7241	0	28.125	84.3137	0	0	67.9487	44.0367	0	0	66.6667	0	2.27273	22.9885	8.10811	0	0	0	77.2727	0
481		0	0	0	0	62.2222	0	0	0	0	1.2987	0	0	87.037	10.9091	100	0	2.01342	39.7727	42.9825	80.6452	0	10.9589	100	0	0	0	57.3171	29.3103	1.0989	87.5	52.9412	2.32558	0	43.5897	50.4587	0	3.44828	33.3333	0	0	26.4368	2.7027	1.16279	0	0	70.4545	1.23075
511		0	11.6667	0	1.38889	15.5556	0	0	51.0638	39.6396	80.5195	3.125	26.7606	100	0	31.5315	12	25.5034	22.7273	35.9649	85.4839	47.0588	76.7123	5.92593	65.2778	0	95.2381	100	34.4828	10.989	53.125	60.7843	6.97674	0	91.0256	52.2936	78.0822	100	100	0	56.8182	100	32.4324	4.65116	56.8421	0	54.5455	33.4576
541		2.94118	46.6667	37.234	18.0556	34.4444	3.33333	56.7901	78.7234	47.7477	100	51.5625	74.6479	79.6296	27.2727	57.6577	29	38.255	56.8182	35.0877	95.1613	54.1176	42.4658	4.44444	81.9444	65.5172	92.8571	65.8537	48.2759	65.9341	45.3125	47.0588	88.3721	41.6667	67.9487	36.6972	50.6849	68.9655	66.6667	4.16667	70.4545	66.6667	89.1892	4.65116	57.8947	59.2593	100	55.4539
571		60.2941	70	71.2766	73.6111	85.5556	63.3333	71.6049	90.4255	78.3784	77.9221	57.8125	36.6197	81.4815	81.8182	47.7477	36	36.2416	53.4091	35.9649	87.0968	70.5882	100	19.2593	79.1667	58.6207	73.8095	81.7073	44.8276	48.3516	82.8125	100	51.1628	59.7222	56.4103	54.1284	45.2055	74.1379	51.2821	80.5556	65.9091	55.1724	91.8919	66.2791	44.2105	44.4444	36.3636	64.6212
601		79.4118	91.6667	87.234	81.9444	73.3333	100	69.1358	100	59.4595	92.2078	65.625	43.662	75.9259	81.8182	40.5405	35	19.4631	56.8182	52.6316	69.3548	75.2941	80.8219	25.9259	100	50	42.8571	59.7561	86.2069	68.1319	62.5	98.0392	100	56.9444	47.4359	51.3761	30.137	89.6552	48.7179	98.6111	53.4091	59.7701	97.2973	82.5581	45.2632	81.4815	88.6364	69.2453
631		82.3529	100	84.0426	75	78.8889	95	100	89.3617	54.0541	85.7143	73.4375	54.9296	96.2963	50.9091	47.7477	37	33.557	65.9091	45.614	85.4839	78.8235	69.863	33.3333	83.3333	56.8966	100	75.6098	77.5862	87.9121	71.875	78.4314	74.4186	72.2222	80.7692	44.0367	31.5068	81.0345	76.9231	62.5	57.9545	55.1724	91.8919	86.0465	62.1053	90.7407	100	76.2664
661		100	95	80.8511	76.3889	84.4444	95	77.7778	93.617	100	98.7013	100	49.2958	68.5185	63.6364	56.7568	48	30.2013	57.9545	66.6667	67.7419	95.2941	87.6712	22.2222	45.8333	58.6207	47.619	80.4878	96.5517	100	75	78.4314	72.093	73.6111	48.7179	71.5596	47.9452	72.4138	33.3333	73.6111	67.0455	52.8736	64.8649	82.5581	63.1579	100	100	73.0125
691		100	88.3333	100	86.1111	66.6667	95	59.2593	81.9149	62.1622	83.1169	81.25	49.2958	50	30.9091	57.6577	53	32.8859	100	63.1579	80.6452	70.5882	56.1644	17.7778	59.7222	44.8276	83.3333	52.439	100	80.2198	79.6875	72.549	79.0698	66.6667	23.0769	41.2844	79.4521	79.3103	33.3333	100	55.6818	66.6667	97.2973	79.0698	38.9474	57.4074	84.0909	68.6275
721		55.8824	41.6667	39.3617	100	82.2222	63.3333	56.7901	51.0638	63.0631	0	48.4375	40.8451	18.5185	100	54.955	26	36.9128	12.5	48.2456	20.9677	76.4706	91.7808	52.5926	54.1667	84.4828	19.0476	32.9268	48.2759	64.8352	15.625	13.7255	88.3721	4.16667	39.7436	5.50459	46.5753	17.2414	0	0	1.13636	31.0345	48.6486	100	88.4211	29.6296	43.1818	44.8786
751		8.82353	8.33333	0	68.0556	57.7778	1.66667	17.284	0	7.20721	0	23.4375	100	5.55556	34.5455	15.3153	0	48.9933	4.54545	0	0	8.23529	69.863	0	0	27.5862	0	45.122	6.89655	68.1319	42.1875	54.902	48.8372	19.4444	83.3333	22.0183	35.6164	36.2069	0	0	7.95455	24.1379	40.5405	54.6512	100	53.7037	40.9091	20.7314
781		44.1176	40	41.4894	45.8333	37.7778	25	28.3951	2.12766	63.0631	0	32.8125	15.493	0	63.6364	3.6036	0	29.5302	5.68182	100	0	0	58.9041	0	0	0	0	0	0	9.89011	21.875	37.2549	4.65116	5.55556	24.359	18.3486	38.3562	50	0	0	0	29.8851	2.7027	44.186	47.3684	42.5926	20.4545	19.4016
811		0	0	6.38298	0	37.7778	0	0	0	60.3604	0	0	0	0	10.9091	0	0	0	0	0	0	0	1.36986	5.18519	0	37.931	0	2.43902	0	0	23.4375	19.6078	0	19.4444	25.641	5.50459	20.5479	12.069	0	0	0	47.1264	0	22.093	11.5789	0	13.6364	0
841		1.47059	6.66667	0	0	0	0	0	1.06383	9.90991	0	0	0	0	0	0	0	1.34228	2.27273	2.63158	0	95.2941	0	0	0	0	0	21.9512	0	0	0	27.451	0	0	20.5128	0	47.9452	0	0	0	0	4.5977	21.6216	15.1163	0	0	6.81818	0
871		10.2941	0	0	0	8.88889	0	0	11.7021	12.6126	0	0	0	0	7.27273	0	0	0.671141	0	0.877193	0	18.8235	0	0.740741	0	3.44828	0	30.4878	0	46.1538	0	11.7647	46.5116	0	33.3333	0	5.47945	1.72414	0	0	0	0	43.2432	47.6744	14.7368	0	0	0
901		7.35294	5	3.19149	0	0	3.33333	0	40.4255	0	0	0	0	0	0	0	0	0	0	0	0	1.17647	0	61.4815	0	0	0	0	0	26.3736	0	7.84314	39.5349	0	24.359	0	0	0	0	9.72222	0	0	16.2162	0	0	0	0	0
931		0	0	0	0	0	0	0	0	0	0	0	0	0	0	13.5135	0	0	0	1.75439	0	2.35294	0	13.3333	0	58.6207	0	0	0	28.5714	0	7.84314	11.6279	5.55556	0	0	0	1.72414	0	36.1111	0	0	13.5135	4.65116	0	0	0	0
961		0	0	0	0	0	0	0	2.12766	0	0	0	0	0	0	3.6036	0	0	0	0.877193	0	2.35294	0	0	0	20.6897	0	0	0	25.2747	0	0	27.907	0	0	0	13.6986	0	0	5.55556	0	0	59.4595	0	0	0	0	0
991		0	0	0	0	0	0	0	2.12766	0	0	0	7.04225	0	0	2.7027	0	0	0	9.64912	0	4.70588	0	0	0	0	0	0	0	0	0	0	0	0	0	0	8.21918	0	0	0	0	0	0	0	0	3.7037	0	0
1021		0	0	0	0	0	0	0	1.06383	0	0	0	53.5211	0	0	0.900901	0	0	0	0	0	0	0	9.62963	0	8.62069	0	0	0	0	0	0	0	0	0	0	0	0	0	0	0	0	0	0	0	20.3704	0	0
1051		0	0	0	0	7.77778	0	0	1.06383	0	0	0	16.9014	0	0	2.7027	0	0	0	67.5439	0	0	0	8.14815	0	0	0	0	0	0	0	0	0	0	0	0	0	0	0	0	0	0	0	0	0	0	0	0
1081		0	0	0	0	1.11111	0	0	0	0	0	0	81.6901	0	0	1.8018	0	0	0	0	0	2.35294	0	0	18.0556	43.1034	0	0	0	0	0	9.80392	0	0	0	0	0	0	0	0	0	0	0	29.0698	0	0	0	0
1111		0	0	0	0	0	0	0	1.06383	0	0	0	60.5634	0	0	0.900901	0	0	0	0.877193	0	2.35294	0	3.7037	38.8889	67.2414	0	0	0	0	0	17.6471	4.65116	0	0	0	0	0	0	0	0	0	0	17.4419	0	0	0	0
1141		20.5882	0	0	0	38.8889	0	0	0	0	0	0	46.4789	0	0	0.900901	0	0	0	11.4035	0	11.7647	0	2.22222	0	87.931	0	0	0	0	0	0	0	0	1.28205	0	0	0	0	0	6.81818	1.14943	0	11.6279	1.05263	3.7037	0	0
1171		60.2941	0	2.12766	0	0	0	0	0	7.20721	0	0	42.2535	0	0	24.3243	0	0	0	0	0	3.52941	0	4.44444	22.2222	58.6207	0	0	0	0	1.5625	0	0	2.77778	0	0	0	0	0	18.0556	0	0	0	0	0	0	0	0
1201		64.7059	0	0	0	0	0	0	41.4894	41.4414	0	0	11.2676	0	0	0	0	0	0	18.4211	0	1.17647	0	0	73.6111	53.4483	0	0	0	0	0	0	0	0	0	0	0	0	0	0	0	0	0	9.30233	0	0	0	0
1231		1.47059	0	0	0	0	0	0	1.06383	20.7207	0	0	0	0	0	0	0	0	0	0	0	0	0	40.7407	34.7222	53.4483	0	0	0	0	0	0	0	0	0	0	0	0	0	11.1111	0	0	10.8108	9.30233	0	0	0	0
1261		0	0	2.12766	0	0	0	0	9.57447	38.7387	0	0	0	0	0	1.8018	0	0	4.54545	0.877193	0	3.52941	0	0	18.0556	67.2414	0	6.09756	0	0	0	7.84314	0	0	0	0	0	0	0	0	0	0	75.6757	9.30233	0	0	0	0
1291		0	0	1.06383	0	0	0	0	1.06383	37.8378	0	0	0	0	0	6.30631	0	2.68456	14.7727	0	0	100	0	65.1852	58.3333	0	0	0	0	0	0	0	0	5.55556	0	0	0	0	0	38.8889	0	13.7931	2.7027	0	0	0	0	0
1321		0	0	0	0	0	0	0	1.06383	20.7207	0	0	0	0	0	3.6036	0	22.1477	0	0	0	15.2941	0	5.18519	38.8889	0	0	0	0	0	0	0	0	19.4444	0	0	0	0	0	1.38889	0	11.4943	21.6216	0	0	0	0	0
1351		4.41176	0	0	0	24.4444	0	2.46914	10.6383	3.6036	0	0	0	0	0	0	0	25.5034	1.13636	12.2807	0	22.3529	27.3973	29.6296	25	0	0	0	0	0	1.5625	0	0	12.5	0	0	0	0	0	22.2222	0	0	100	0	0	62.963	0	0
1381		0	0	0	0	12.2222	0	0	2.12766	25.2252	0	0	0	0	0	0	0	14.7651	0	0	0	1.17647	0	11.8519	0	5.17241	0	0	0	0	0	0	0	0	0	0	0	0	0	36.1111	0	0	0	23.2558	8.42105	66.6667	0	0
1411		83.8235	0	0	0	48.8889	0	13.5802	1.06383	21.6216	0	0	0	3.7037	10.9091	0	0	22.8188	54.5455	0.877193	0	1.17647	0	4.44444	47.2222	100	0	0	0	0	18.75	13.7255	0	0	0	0	0	0	0	0	0	0	0	59.3023	1.05263	0	0	0
Slope calculation
421		0	0	0	0	0	81.0606	0	2.17391	0	1.31579	30.6452	0	0	0	85.2941	0	0	0	0	16	4.30108	55.8442	19.2308	0	1.36986	47.7612	67.8899	0	16.6667	69.2308	17.5824	30.2632	83.1325	75.2809	78.5714	7.14286	86.1538	60.9929	1.86335	1.94175	0	0	0	0	0	8.33333	0	6.66667
661		100	77.0492	97.1429	88.3333	88.2812	99.2424	76.1905	91.3043	91.6667	80.2632	87.0968	97.2477	97.4026	86.5169	86.2745	90.6977	95.6522	69.2308	100	100	86.0215	88.3117	64.1026	100	82.1918	64.1791	91.7431	87.3684	100	90.7692	90.1099	85.5263	97.5904	79.7753	87.7551	98.8095	66.1538	80.1418	45.3416	70.8738	100	68.306	100	83.4532	52.8455	54.5455	67.1141	55.5556
dy/dt		0.416667	0.321038	0.404762	0.368056	0.367839	0.0757576	0.31746	0.371377	0.381944	0.328947	0.235215	0.405199	0.405844	0.360487	0.00408497	0.377907	0.398551	0.288462	0.416667	0.35	0.340502	0.135281	0.186966	0.416667	0.336758	0.068408	0.0993884	0.364035	0.347222	0.0897436	0.302198	0.230263	0.060241	0.0187266	0.0382653	0.381944	-0.0833333	0.0797872	0.181159	0.287217	0.416667	0.284608	0.416667	0.347722	0.22019	0.192551	0.279642	0.203704
451		58.7302	37.8205	0	0	0	0	0	0	0	14.4737	0	0	0	0	0	0	0	0	0	0	50	20	17.8571	15.0215	0	1.03093	25.1852	0	0	0	0	85.7143	75	80.3279	0	33.0275	45.0704	31.0811	28	61.5385	0	0	0	0	0	0	91.8919	34.8837
631		61.9048	20.5128	41.6667	71.4286	72.1519	60.8696	68.4211	57.4074	59.0361	55.2632	72.5806	53.4884	100	100	80.8511	66.2162	47.0588	74.1935	69.863	33.7838	79.4118	66	10.7143	15.4506	36.5385	40.2062	25.1852	31.746	60.9756	51.7857	62.3188	61.9048	70	90.1639	70	45.8716	54.9296	62.1622	28	55.7692	85.7143	74.2857	100	81.25	51.0638	74.5098	56.7568	37.2093
dy/dt		0.0176367	-0.0961538	0.231481	0.396825	0.400844	0.338164	0.380117	0.31893	0.327979	0.226608	0.403226	0.297158	0.555556	0.555556	0.449173	0.367868	0.261438	0.412186	0.388128	0.187688	0.163399	0.255556	-0.0396825	0.00238436	0.202991	0.21764	0	0.176367	0.338753	0.287698	0.346216	-0.132275	-0.0277778	0.0546448	0.388889	0.0713558	0.0547731	0.172673	0	-0.0320513	0.47619	0.412698	0.555556	0.451389	0.283688	0.413943	-0.195195	0.0129199
																																															spEcells-G4/+	Median
451		0	0	0	18.0556	46.6667	0	0	0	0	0	0	0	0	27.2727	18.9189	0	55.7047	55.6818	20.1754	100	0	0	2.96296	0	0	0	0	51.7241	0	28.125	84.3137	0	0	67.9487	44.0367	0	0	66.6667	0	2.27273	22.9885	8.10811	0	0	0	77.2727	0
631		82.3529	100	84.0426	75	78.8889	95	100	89.3617	54.0541	85.7143	73.4375	54.9296	96.2963	50.9091	47.7477	37	33.557	65.9091	45.614	85.4839	78.8235	69.863	33.3333	83.3333	56.8966	100	75.6098	77.5862	87.9121	71.875	78.4314	74.4186	72.2222	80.7692	44.0367	31.5068	81.0345	76.9231	62.5	57.9545	55.1724	91.8919	86.0465	62.1053	90.7407	100	76.2664

dy/dt		0.457516	0.555556	0.466903	0.316358	0.179012	0.527778	0.555556	0.496454	0.3003	0.47619	0.407986	0.305164	0.534979	0.131313	0.16016	0.205556	-0.123043	0.0568182	0.141326	-0.0806452	0.437908	0.388128	0.168724	0.462963	0.316092	0.555556	0.420054	0.143678	0.4884	0.243056	-0.0326797	0.413437	0.401235	0.0712251	0	0.175038	0.450192	0.0569801	0.347222	0.309343	0.178799	0.465465	0.478036	0.345029	0.504115	0.126263	0.423702
Stats for the box plot
	control_group	test_group	control_N	test_N	effect_size	is_paired	difference	ci_width	ci_lower_limit	ci_upper_limit	pvalue_permutation	pvalue_kruskal	statistic_kruskal
1	exp spE	UAS control	60	58	median difference	FALSE	0.0461525	0.95	-0.0402868	0.125956	0.2422	0.198231	1.65536
2	exp spE	spE control	60	46	median difference	FALSE	0.0871751	0.95	-0.0694635	0.1962	0.1514	0.0178671	5.60913
[truncated: 17 more columns]

## Sheet: Fig. S4
361		0	0	0	0	0	4.54545	4.7619	0	0	13.1579	16.129	0	3.8961	0	43.1373	0	0	0	0	0	0	14.2857	0	0	9.58904	0	29.3578	0	26.8519	0	7.69231	26.3158	2.40964	11.236	5.10204	0	61.5385	4.25532	0	0	22.8571	0	0	0	0	0	1.78571	0
691		73.4375	81.9672	94.2857	100	100	100	84.5238	100	71.6667	80.2632	100	94.4954	94.8052	100	100	96.5116	95.6522	86.5385	92.6316	98.6667	100	89.6104	100	92.6471	100	58.209	89.9083	82.1053	99.0741	90.7692	100	92.1053	100	100	93.8776	78.5714	81.5385	100	42.8571	60.177	84.2857	73.4177	99.1379	0	61.7647	78.2051	87.5	84.7458
dy/dt		0.222538	0.248385	0.285714	0.30303	0.30303	0.289256	0.241703	0.30303	0.217172	0.203349	0.254154	0.28635	0.275482	0.30303	0.172311	0.292459	0.289855	0.262238	0.280702	0.29899	0.30303	0.228257	0.30303	0.280749	0.273973	0.176391	0.183486	0.248804	0.218855	0.275058	0.27972	0.199362	0.295728	0.268982	0.269017	0.238095	0.0606061	0.290135	0.12987	0.182355	0.186147	0.222478	0.300418	0	0.187166	0.236985	0.25974	0.256805
																					clk856>cycDN	Median
361		0	16.6667	0	0	13.9241	0	37.3134	0	0	0	0	15.7143	34.9057	0	35.3535	0	100	4.3956	16.4835	0	0
601		0	13.8889	0	0	0	0	0	65.4206	2.0979	0	0	17.1429	0	0	28.2828	12.3077	1.66667	0	100	80	0
																								Total
dy/dt		0	-0.0115741	0	0	-0.0580169	0	-0.155473	0.272586	0.00874126	0	0	0.00595238	-0.14544	0	-0.0294613	0.0512821	-0.409722	-0.018315	0.347985	0.333333	0		20
																				clk856-Gal4	Median
361		11.9266	0	0	0	100	0	10	65.3061	44.2857	1	21.3333	0	61.9048	1.66667	0	6	21.3115	0	100	6
601		38.5321	80.2632	71.2121	50	63.9535	88.2353	92.5	50	100	29.5	30.6667	48.4127	71.4286	66.6667	30	16	80.3279	82.7957	22.7642	63.9535
																							Total
dy/dt		0.110856	0.33443	0.296717	0.208333	-0.150194	0.367647	0.34375	-0.0637755	0.232143	0.11875	0.0388889	0.20172	0.0396825	0.270833	0.125	0.0416667	0.245902	0.344982	-0.321816	0.241473		19
																																									pdf>cycDN	Median		Theo value	0.5	Exp value	ratio
331		7.04225	4	1.42857	34.6154	0	8.13008	0	2.32558	1.96078	30.4	0	67.9012	38.9671	8.51064	1.62162	0	22.1053	28.9474	5.9322	0	3.0303	0	41.2698	71.25	14.8148	44.7154	0	18.3673	0	22.4044	34.9398	39.6552	0	23.494	6.47482	8.33333	37.0968	0	14.8649	100	8.23171		0.427106	0.213553	0.320205	0.749709
481		60.5634	50.6667	37.1429	74.0385	71.7557	57.7236	24	73.2558	45.098	0	57.4257	72.8395	15.0235	20.2128	26.4865	55.8442	84.2105	78.0702	38.1356	94.2529	95.4545	100	100	97.5	15.4321	84.5529	82.4176	65.3061	87.013	53.5519	77.1084	68.1034	71.7172	25.9036	74.1007	82.2917	90.3226	73.4694	90.5405	100	72.2976
																																												Total	N>0.21	N<0.21
dy/dt		0.356808	0.311111	0.238095	0.262821	0.478372	0.330623	0.16	0.472868	0.287582	-0.202667	0.382838	0.0329219	-0.159624	0.0780142	0.165766	0.372294	0.414035	0.327485	0.214689	0.628352	0.616162	0.666667	0.391534	0.175	0.00411527	0.265583	0.549451	0.312925	0.580087	0.20765	0.281124	0.189655	0.478114	0.0160642	0.450839	0.493056	0.354839	0.489796	0.504505	0	0.427106		40	28	12
																																													70	30
																																		pdf-Gal4	Median		Theo value	0.5	Exp value	ratio
301		15.3584	0	7.8125	0	0.529101	43.8017	12.9032	0	1.0101	48.5714	0	17.4242	0	20.5128	10.5691	0	16.3043	29.8077	0	0	0	4.38596	0	3.8961	1.23457	6.29921	24.3902	14.3911	5.26316	31.0345	33.3333	0	0.699301	4.38596		0.26897	0.134485	0.218436	0.812122
511		7.16723	55.2941	53.125	73.8095	21.6931	1.65289	3.22581	60.8696	59.596	31.4286	75.8621	50.7576	71.7391	73.0769	22.7642	63.4615	60.8696	66.3461	45.8716	85.8586	36.2832	81.579	70.7865	96.1039	91.358	40.1575	74.3902	33.9483	100	49.4253	77.7778	84.9462	40.5594	60.8696
																																					Total	N>0.13	N<0.13
dy/dt		-0.0390054	0.263305	0.215774	0.351474	0.100781	-0.200708	-0.046083	0.289855	0.27898	-0.0816327	0.361248	0.15873	0.341615	0.250305	0.058072	0.302198	0.212215	0.173993	0.218436	0.40885	0.172777	0.367586	0.337079	0.439085	0.429159	0.16123	0.238095	0.0931295	0.451128	0.0875753	0.21164	0.404506	0.18981	0.26897		33	25	8
																																						75.7576	24.2424
																																					DvPDF>cycDN	Median		Theo value	0.5	Exp value	ratio
361		3.07018	60	0	7.54717	20.9302	0	0	0	37.1795	0	26.087	17.3913	78.3784	10.3774	0	0	13.2653	11.1111	3.52941	17.3913	0	0	11.236	0	22.8916	4	0	0	0	0	1.75439	0	0	0	4.73217	1.69641	1.7254		0.343926	0.171963	0.320337	0.931413
601		29.8246	54.5455	100	81.1321	90.6977	85.7143	60	84.4444	84.6154	33.6134	73.913	86.9565	48.6486	0	46.1538	31.6456	87.7551	50	90.5882	96.7391	100	91.25	86.5169	85.7143	67.4699	100	78.481	84.0909	83.1579	89.8148	100	83.0986	92.8571	79.3103	85.9358	2.90237	84.2677
																																								Total	N>0.17	N<0.17
dy/dt		0.111477	-0.0227273	0.416667	0.306604	0.290698	0.357143	0.25	0.351852	0.19765	0.140056	0.199275	0.289855	-0.123874	-0.043239	0.192308	0.131857	0.310374	0.162037	0.362745	0.330616	0.416667	0.380208	0.31367	0.357143	0.185743	0.4	0.327004	0.350379	0.346491	0.374228	0.409357	0.346244	0.386905	0.33046	0.338348	0.00502483	0.343926		36	28	8
																																									77.7778	22.2222
																																									DvPdf-Gal4	Median		Theo value	0.5	Exp value	ratio
391		65.2174	36.25	0	20.8333	0	83.6364	8.33333	47.1545	0	0	0	2	14.5833	0	0	21.2121	0	2.66667	0	8.98876	10.5263	1.50376	9.87654	0	0	2.7027	0	0	3.43348	0	23.5294	32.3741	24.1071	56.25	24.3243	0	0	58.5366	28.5714	48.7805	3.06809		0.436362	0.218181	0.402247	0.921819
541		97.8261	56.25	62.5	0	100	72.7273	82.1429	48.7805	98.6486	65.5738	88.2353	70	85.4167	87.8049	100	58.5859	93.1818	62.6667	91.5254	69.6629	49.1228	95.4887	93.8272	39.3617	64.1304	74.3243	80.2083	26.4286	67.382	31.0345	27.451	69.7842	57.1429	90	17.5676	52.9412	49.3151	67.0732	100	32.9268	68.5224
																																												Total	N>0.218	N<0.218
dy/dt		0.217391	0.133333	0.416667	-0.138889	0.666667	-0.0727273	0.492063	0.0108401	0.657658	0.437158	0.588235	0.453333	0.472222	0.585366	0.666667	0.249158	0.621212	0.4	0.610169	0.404494	0.25731	0.626566	0.559671	0.262411	0.427536	0.477477	0.534722	0.17619	0.426323	0.206897	0.0261438	0.2494	0.220238	0.225	-0.045045	0.352941	0.328767	0.0569106	0.47619	-0.105691	0.436362		40	29	11
																																													72.5	27.5
																																							clk9M>cycDN	Median
331		63	23.8636	0	0	4.81928	54.6296	6.17284	29.0323	0	0	0	10.8434	0	15.5556	0	0	40	42.3913	0	0	72.7941	9.1954	0	10.6796	0	4	0	0	0	0	15.3846	0	0.719424	8.41122	5.47945	1.50376	90.6977	0	1.11159
661		98	73.8636	26.0355	42.2886	100	100	58.0247	82.2581	85.4839	100	76.4045	83.1325	70	78.8889	88.4615	73.2558	31.7647	55.4348	85.2941	82.6087	40.4412	100	57.4074	100	95.5357	98	81.5217	97.561	85	61.5385	71.3287	87.5	71.9424	90.6542	54.7945	97.7444	40.3101	54.5455	81.8899
dy/dt		0.106061	0.151515	0.0788955	0.128147	0.288426	0.137486	0.157127	0.16129	0.259042	0.30303	0.231529	0.219058	0.212121	0.191919	0.268065	0.221987	-0.0249554	0.0395257	0.258467	0.250329	-0.0980392	0.275165	0.173962	0.270668	0.289502	0.284848	0.247036	0.295639	0.257576	0.18648	0.169527	0.265152	0.215827	0.249221	0.14944	0.291638	-0.15269	0.165289	0.244783
																																							clk9M-Gal4	Median
421		39.1753	7.86517	27.3585	5.20833	4.16667	23.6842	0	42.5926	12.2807	2.04082	57.1429	0	0	27.3684	17.9487	7.31707	56.9106	10.2273	0	0	47.6191	1.75439	0	0	15.7233	7.5	0	12.6582	70.4225	0	13.4832	23.5714	16.092	1.02041	2.06186	6.17978	15	1.63934	7.68258
691		58.7629	65.1685	52.8302	80.2083	47.5	80.2632	84.8101	55.5556	87.7193	60.2041	94.2857	43	84.1121	89.4737	74.359	100	68.2927	100	94.186	31.8841	58.7302	80.7018	72.3404	78.7037	34.5912	51.25	16.0494	36.7089	70.4225	28.0255	61.7978	38.5714	50.5747	83.6735	100	19.1011	75	47.541	66.7306
dy/dt		0.0725468	0.212235	0.0943396	0.277778	0.160494	0.209552	0.314112	0.048011	0.279402	0.215419	0.137566	0.159259	0.311526	0.230019	0.208927	0.34327	0.042156	0.332492	0.348837	0.118089	0.0411523	0.292398	0.267928	0.291495	0.0698812	0.162037	0.0594421	0.0890764	0	0.103798	0.178943	0.0555556	0.127714	0.306122	0.362734	0.0478568	0.222222	0.170006	0.218696
																																	4.1M>cycDN	Median
421		1.28205	0	0	0	13.2812	21.5517	6.09756	0	11.5789	0	0	5.78947	1.90476	0	0	9.89011	0	0	12.5	27.7778	62.9032	0	81.25	20.7547	9.73451	11.1111	82.1429	0	0	51.8519	0	23.5294	3.84712
691		80.7692	93.4066	97.1154	88	92.1875	100	96.3415	100	74.7368	95.2381	100	34.2105	70.4762	70.5882	100	85.7143	100	38.4181	100	35.1852	75.8065	62.2222	98.75	86.7925	99.115	54.321	100	57.7778	88.1818	0	98.7952	74.7899	88.0909
dy/dt		0.294397	0.34595	0.359687	0.325926	0.292245	0.290549	0.334237	0.37037	0.233918	0.352734	0.37037	0.105263	0.253968	0.261438	0.37037	0.28083	0.37037	0.142289	0.324074	0.0274348	0.0477897	0.230453	0.0648148	0.244584	0.331039	0.160037	0.0661376	0.213992	0.326599	-0.192044	0.365908	0.189854	0.312014
																																4.1M-Gal4	Median
421		46.3918	12.6126	17.6471	0	25.3521	69.7248	0	0	0	0	0	0	0	0	0	11.25	0.787402	90.2439	90.625	0	7.84314	0	9.7561	0	16.2791	90.4412	3.27869	0	0	46.3415	30.6122	0.787402
691		100	100	97.6471	91.6667	85.9155	91.7431	100	92.4051	100	93.617	97.561	92.126	100	100	93.2836	75	100	100	88.5417	76.9231	42.1569	85.5072	81.7073	61.7143	74.4186	100	100	90.0901	40.8163	84.1463	37.7551	92.126
dy/dt		0.198549	0.323657	0.296296	0.339506	0.224309	0.0815494	0.37037	0.342241	0.37037	0.34673	0.361337	0.341207	0.37037	0.37037	0.345495	0.236111	0.367454	0.0361337	-0.00771605	0.2849	0.127088	0.316694	0.266486	0.228571	0.215332	0.0354031	0.358227	0.333667	0.151172	0.140018	0.026455	0.338291
																																										R16C05>cycDN	Median
421		0	0	0	0	7.69231	0	0	87.5	0	0	0	46.1538	0	0	0	0	12.844	3.15789	0	0	0	0	30.3922	76.9231	0	41.6667	12.9412	0	0	0	2.5	34.8837	3.96825	0	26.6667	0	0	0	36.5854	28.0702	3.82775	0
631		62.963	88.3117	71.7391	93.5065	75.3846	64.2857	78.8732	45.8333	83.5616	100	75.9036	95.3846	73.913	100	87.6543	47.2222	57.7982	93.6842	97.1698	84	68	76.1194	100	94.5055	61.8182	86.6667	100	60.9756	56.8421	84.0909	82.5	96.5116	57.9365	94.5946	80	66.6667	69.6078	75.2475	60.3659	57.0175	16.7464	76.1194
dy/dt		0.299824	0.420532	0.341615	0.445269	0.322344	0.306122	0.375587	-0.198413	0.397913	0.47619	0.361446	0.234432	0.351967	0.47619	0.417402	0.224868	0.214067	0.431078	0.462713	0.4	0.32381	0.362473	0.331466	0.0837258	0.294372	0.214286	0.414566	0.29036	0.270677	0.400433	0.380952	0.293466	0.256992	0.45045	0.253968	0.31746	0.331466	0.358322	0.11324	0.137845	0.0615174	0.362473
																																				R16C05-Gal4	Median
451		0	19.5122	0	0	0	0	14.2857	0	0	1.19048	7.6087	0	0	0	44	28.125	68.7943	2.55102	0	100	0	25.3846	0	0	13.1148	0	0	0	36.3636	43.75	0	16.1074	0	64.7059	8.21256	0
631		75	100	87.8049	98.9247	100	97.2603	58.3333	100	92.8571	78.5714	50	100	76.3158	85.8974	90.6667	48.125	47.5177	25.5102	65.2542	61.5894	53.2258	86.9231	42.8571	54.386	49.1803	36.0248	75	25.5172	96.5909	81.25	100	100	42.963	58.8235	46.8599	75
dy/dt		0.416667	0.447154	0.487805	0.549582	0.555556	0.540335	0.244709	0.555556	0.515873	0.429894	0.235507	0.555556	0.423977	0.477208	0.259259	0.111111	-0.118203	0.127551	0.362524	-0.213392	0.295699	0.34188	0.238095	0.302144	0.200364	0.200138	0.416667	0.141762	0.334596	0.208333	0.555556	0.46607	0.238683	-0.0326797	0.214707	0.416667
																					spLPN>cycDN	Median
391		0	36.8794	35.2941	0	32.0755	0	0	20	27.8481	0	0	0	38.0952	1.23457	76.8293	0	0	0	1.63934	41.3333	0.617284
661		95.6522	26.2411	58.8235	79.5918	86.7925	44.186	89.6552	100	100	100	98.9899	88.1356	40	60.4938	97.561	78.8462	89.011	53.1646	98.3607	96	88.5733
dy/dt		0.354267	-0.0394011	0.087146	0.294785	0.202655	0.163652	0.332056	0.296296	0.267229	0.37037	0.366629	0.326428	0.00705467	0.219479	0.0767841	0.292023	0.32967	0.196906	0.358227	0.202469	0.325763
																			spLPN-Gal4	Median
451		6.45161	0	0	3.7037	44.3038	0	2.32558	1.92308	48.9796	3.80952	84.0491	0	6.48148	0	0	0	0	0	0.961538
691		75.8065	52.9412	66.9118	85.1852	100	49.1935	100	40	64.2857	36.1905	60.7362	100	90.7407	62.7907	100	100	95.7895	86.8421	80.4958
dy/dt		0.288978	0.220588	0.278799	0.339506	0.232068	0.204973	0.406977	0.158654	0.0637755	0.134921	-0.097137	0.416667	0.35108	0.261628	0.416667	0.416667	0.399123	0.361842	0.331393
[truncated: 126 more columns]

## Sheet: Fig. 4
time																					UAS-hid,rpr;ls-tim/s-tim	Median																						;cry-gal19,s-tim/ls-tim	Median
1		0	32.7273	52.9412	1.96078	45.1613	38.0952	4.28571	61.0169	2.85714	40.2685	66.6667	4.25532	0	7.5	58.3333	1.53846	18.8679	0	48.2759	0	13.184			27.6923	0	8.86076	29.3103	66.6667	9.85915	57.1429	56.3025	22.0183	15.7143	5.40541	34.2466	13.0435	62	100	34.7826	65	100	32.7273	17.3077	31.0188			34.2857	80.7692
31		17.3913	0	29.4118	23.5294	0	7.14286	0	0	44.2857	100	61.1111	0	10.3448	0	100	100	62.2642	7.8125	0	0	9.07866			67.6923	10.8696	12.6582	8.62069	66.6667	36.6197	42.8571	44.5378	32.1101	8.57143	13.5135	31.5068	43.4783	0	50	69.5652	12.5	16.2791	5.45455	15.3846	23.893			85.7143	59.6154
61		0	0	0	0	0	0	0	0	0	28.8591	0	0	0	0	66.6667	0	0	26.5625	0	0	0			27.6923	0	13.9241	3.44828	0	4.22535	11.9048	0	6.42202	0	8.10811	20.5479	0	0	59.1837	8.69565	5	0	21.8182	17.3077	5.71101			4.28571	100
91		0	0	0	0	0	2.38095	0	0	0	21.4765	5.55556	0	0	0	65.2778	0	0	17.1875	0	0	0			20	0	3.79747	8.62069	0	5.6338	100	0	17.4312	48.5714	0	5.47945	0	0	26.5306	0	0	0	10.9091	1.92308	2.86027			0	59.6154
121		0	0	0	0	0	0	0	3.38983	0	18.1208	0	0	0	0	51.3889	0	0	7.8125	0	0	0			12.3077	0	0	10.3448	0	2.8169	0	0	11.0092	0	0	0	0	0	24.4898	6.52174	5	0	0	0	0			0	48.0769
151		0	0	0	0	1.6129	0	0	0	1.42857	12.0805	0	0	0	0	45.8333	0	0	7.8125	0	0	0			36.9231	0	0	6.89655	6.94444	2.8169	0	0	15.5963	0	0	10.9589	0	4	28.5714	0	7.5	0	3.63636	3.84615	3.22663			0	61.5385
181		0	0	0	0	9.67742	0	0	33.8983	0	7.38255	0	0	0	0	34.7222	0	0	10.9375	0	0	0			7.69231	0	0	0	4.16667	45.0704	0	0	16.5138	0	24.3243	5.47945	0	0	0	4.34783	0	0	0	0	0			0	40.3846
211		0	0	29.4118	0	100	0	0	8.47458	0	10.7383	0	0	0	0	31.9444	0	0	12.5	0	0	0			0	0	0	0	0	38.0282	0	0	4.58716	0	0	16.4384	4.34783	0	17.3469	100	17.5	0	10.9091	0	0			0	34.6154
241		0	0	14.7059	0	69.3548	7.14286	0	25.4237	0	6.71141	0	0	6.89655	0	22.2222	0	0	18.75	0	0	0			41.5385	0	0	0	22.2222	0	0	0	18.3486	0	8.10811	16.4384	26.087	8	44.898	41.3043	2.5	0	100	0	5.25			0	32.6923
271		6.52174	0	5.88235	0	14.5161	23.8095	100	57.6271	0	5.36913	8.33333	0	0	0	8.33333	0	0	0	0	0	0			75.3846	0	0	0	30.5556	0	0	0	1.83486	0	37.8378	13.6986	17.3913	26	0	50	50	0	1.81818	0	0.909091			0	48.0769
301		0	69.0909	32.3529	0	0	4.7619	8.57143	57.6271	0	9.39597	0	0	6.89655	45	2.77778	0	18.8679	15.625	6.89655	2.5	5.82923			63.0769	0	0	6.89655	19.4444	0	0	0	0	0	32.4324	13.6986	30.4348	2	9.18367	69.5652	37.5	0	32.7273	0	4.44828			0	25
331		6.52174	96.3636	5.88235	86.2745	30.6452	61.9048	12.8571	11.8644	0	4.69799	2.77778	6.38298	8.62069	0	25	1.53846	5.66038	7.8125	58.6207	6.25	7.16712			100	6.52174	11.3924	0	13.8889	0	2.38095	0	100	100	40.5405	43.8356	4.34783	88	3.06122	84.7826	20	0	43.6364	0	12.6406			1.42857	42.3077
361		0	100	20.5882	7.84314	0	64.2857	28.5714	79.661	0	54.3624	30.5556	68.0851	72.4138	20	30.5556	3.07692	16.9811	10.9375	0	42.5	24.5798			46.1538	26.087	49.3671	0	34.7222	0	0	0	3.66972	42.8571	16.2162	63.0137	89.1304	60	9.18367	84.7826	72.5	4.65116	23.6364	5.76923	24.8617			21.4286	44.2308
391		0	100	17.6471	0	24.1935	61.9048	45.7143	79.661	0	22.1477	27.7778	93.617	79.3103	62.5	27.7778	3.07692	16.9811	4.6875	0	92.5	25.9857			41.5385	71.7391	54.4304	27.5862	0	0	0	0	33.0275	32.8571	27.027	84.9315	100	46	39.7959	67.3913	87.5	18.6047	69.0909	100	40.6672			90	48.0769
421		15.2174	90.9091	8.82353	7.84314	50	83.3333	48.5714	100	11.4286	4.69799	100	100	74.1379	70	41.6667	21.5385	33.9623	3.125	13.7931	66.25	45.119			53.8462	54.3478	31.6456	100	65.2778	5.6338	2.38095	0	41.2844	65.7143	100	90.411	76.087	52	45.9184	73.913	67.5	72.093	85.4545	32.6923	59.8128			87.1429	38.4615
451		8.69565	72.7273	26.4706	52.9412	54.8387	92.8571	45.7143	77.9661	4.28571	24.8322	77.7778	68.0851	58.6207	40	34.7222	16.9231	45.283	0	82.7586	51.25	48.4821			75.3846	36.9565	55.6962	94.8276	25	26.7606	2.38095	0	33.0275	77.1429	78.3784	73.9726	0	46	38.7755	34.7826	62.5	74.4186	80	75	50.8481			91.4286	30.7692
481		4.34783	81.8182	5.88235	23.5294	61.2903	52.381	30	23.7288	8.57143	11.4094	86.1111	57.4468	43.1034	85	38.8889	36.9231	39.6226	0	68.9655	40	39.2558			47.6923	73.913	44.3038	41.3793	6.94444	36.6197	4.7619	0	26.6055	77.1429	86.4865	73.9726	0	58	79.5918	34.7826	80	58.1395	65.4545	57.6923	52.6923			100	26.9231
511		36.9565	74.5455	8.82353	41.1765	61.2903	90.4762	27.1429	64.4068	2.85714	2.68456	86.1111	48.9362	55.1724	40	44.4444	35.3846	39.6226	6.25	62.069	51.25	42.8105			26.1538	60.8696	44.3038	58.6207	16.6667	43.662	2.38095	0	47.7064	78.5714	75.6757	53.4247	21.7391	66	50	47.8261	100	37.2093	92.7273	46.1538	47.7663			57.1429	53.8462
541		47.8261	56.3636	26.4706	41.1765	45.1613	59.5238	54.2857	42.3729	11.4286	10.0671	55.5556	29.7872	31.0345	52.5	45.8333	24.6154	28.3019	23.4375	79.3103	28.75	41.7747			52.3077	100	78.481	50	9.72222	100	2.38095	3.36134	33.0275	94.2857	91.8919	61.6438	73.913	70	48.9796	58.6957	92.5	86.0465	94.5455	59.6154	65.8219			64.2857	38.4615
571		41.3043	78.1818	14.7059	33.3333	41.9355	57.1429	50	33.8983	28.5714	6.71141	11.1111	21.2766	20.6897	37.5	59.7222	26.1538	11.3208	17.1875	75.8621	15	30.9524			69.2308	58.6957	48.1013	72.4138	23.6111	69.0141	0	12.605	40.367	82.8571	91.8919	76.7123	34.7826	54	43.8776	60.8696	87.5	48.8372	89.0909	53.8462	56.3478			97.1429	32.6923
601		45.6522	74.5455	20.5882	19.6078	27.4194	76.1905	30	22.0339	17.1429	4.69799	16.6667	17.0213	15.5172	25	41.6667	27.6923	3.77358	6.25	37.931	8.75	21.3111			49.2308	43.4783	75.9494	63.7931	65.2778	54.9296	9.52381	18.4874	42.2018	55.7143	100	83.5616	21.7391	64	48.9796	47.8261	90	30.2326	92.7273	92.3077	55.3219			60	57.6923
631		47.8261	69.0909	23.5294	11.7647	17.7419	35.7143	22.8571	45.7627	20	5.36913	0	0	13.7931	30	34.7222	16.9231	3.77358	65.625	20.6897	7.5	20.3448			47.6923	60.8696	74.6835	96.5517	20.8333	66.1972	14.2857	14.2857	36.6972	68.5714	81.0811	100	21.7391	80	54.0816	45.6522	90	18.6047	87.2727	84.6154	63.5334			71.4286	48.0769
661		43.4783	67.2727	38.2353	3.92157	6.45161	35.7143	12.8571	28.8136	7.14286	19.4631	0	0	24.1379	10	27.7778	4.61538	0	42.1875	13.7931	2.5	13.3251			52.3077	60.8696	82.2785	93.1034	1.38889	81.6901	0	53.7815	56.8807	68.5714	67.5676	76.7123	26.087	70	53.0612	28.2609	55	4.65116	67.2727	63.4615	58.8751			55.7143	40.3846
691		17.3913	45.4545	35.2941	0	9.67742	14.2857	11.4286	52.5424	14.2857	18.1208	5.55556	12.766	31.0345	27.5	30.5556	4.61538	13.2075	54.6875	27.5862	5	15.8385			47.6923	41.3043	68.3544	65.5172	63.8889	56.338	4.7619	1.68067	44.9541	82.8571	86.4865	68.4932	30.4348	44	25.5102	30.4348	37.5	2.32558	83.6364	51.9231	46.3232			54.2857	38.4615
721		41.3043	38.1818	100	100	25.8065	66.6667	24.2857	42.3729	100	44.9664	72.2222	72.3404	75.8621	100	36.1111	78.4615	56.6038	60.9375	100	100	69.4444			7.69231	17.3913	45.5696	10.3448	100	33.8028	80.9524	63.0252	22.0183	31.4286	27.027	54.7945	10.8696	100	19.3878	76.087	5	32.5581	10.9091	34.6154	31.9934			25.7143	65.3846
751		32.6087	23.6364	76.4706	37.2549	0	33.3333	75.7143	33.8983	50	14.7651	0	2.12766	46.5517	60	4.16667	41.5385	79.2453	40.625	37.931	6.25	35.5766			0	4.34783	74.6835	0	18.0556	0	50	41.1765	56.8807	0	0	0	0	2	0	39.1304	0	0	0	0	0			0	48.0769
781		6.52174	47.2727	67.6471	0	0	0	5.71429	33.8983	0	0	0	0	51.7241	40	0	0	49.0566	23.4375	6.89655	0	2.85714			0	2.17391	100	0	2.77778	0	23.8095	100	0	0	0	0	0	0	0	47.8261	0	0	0	0	0			0	48.0769
811		0	49.0909	44.1176	0	0	0	1.42857	11.8644	0	0	0	0	51.7241	42.5	0	0	33.9623	42.1875	0	21.25	0			0	0	0	0	0	0	0	0	0	0	0	0	0	0	0	0	0	0	0	0	0			0	50
841		0	5.45455	58.8235	0	0	0	1.42857	0	0	0	0	0	41.3793	5	0	0	20.7547	0	0	0	0			0	0	2.53165	0	0	0	0	13.4454	0	0	0	0	0	0	0	0	0	0	0	0	0			0	17.3077
871		0	0	32.3529	0	0	0	0	0	0	0	0	0	37.931	15	0	0	62.2642	0	0	0	0			0	0	2.53165	0	0	0	0	0	0	0	0	0	0	0	0	2.17391	0	0	0	0	0			0	0
901		0	0	5.88235	0	0	0	1.42857	0	0	0	0	0	13.7931	0	0	0	0	0	0	0	0			0	0	0	0	0	0	0	22.6891	0	0	0	0	0	0	0	0	0	0	0	0	0			0	0
931		0	0	0	0	0	0	0	0	0	0	0	0	34.4828	0	0	0	0	26.5625	0	0	0			0	0	0	0	0	0	0	0	0	0	0	0	0	0	0	0	0	0	0	0	0			0	0
961		0	0	0	0	0	0	0	0	0	0	0	0	15.5172	0	0	0	0	28.125	0	0	0			0	0	0	0	0	0	0	12.605	0	0	0	0	0	0	0	0	0	0	0	0	0			0	0
991		0	0	0	0	0	0	0	0	0	0	0	0	60.3448	0	0	1.53846	7.54717	1.5625	48.2759	0	0			0	0	1.26582	0	0	0	0	0.840336	0	0	0	1.36986	0	0	0	0	0	0	0	0	0			0	0
1021		0	0	0	0	0	100	0	0	0	0	0	0	24.1379	0	0	78.4615	3.77358	0	0	33.75	0			0	0	10.1266	0	0	0	0	95.7983	0	0	0	0	0	0	0	0	0	0	0	0	0			0	0
1051		0	0	0	0	0	0	0	0	0	0	0	0	0	0	0	0	3.77358	0	0	0	0			0	0	0	0	0	0	26.1905	0	0	0	0	0	0	0	0	4.34783	0	0	0	0	0			0	0
1081		26.087	0	0	0	0	0	0	0	0	0	0	0	100	0	0	0	100	0	0	0	0			0	0	0	0	0	0	0	67.2269	0	0	0	0	0	0	0	0	0	0	0	0	0			0	0
1111		17.3913	0	5.88235	0	0	0	0	0	0	0	0	0	63.7931	0	0	0	1.88679	0	0	0	0			0	0	0	0	2.77778	0	0	68.0672	0	0	0	0	0	0	0	0	0	0	0	0	0			0	0
1141		0	0	50	0	0	52.381	28.5714	0	0	0	0	0	3.44828	15	0	0	0	0	13.7931	0	0			0	0	0	0	15.2778	0	4.7619	0	0	0	0	4.10959	0	0	0	0	0	0	0	0	0			4.28571	0
1171		100	0	11.7647	1.96078	0	0	0	0	0	0	0	0	18.9655	30	0	0	0	0	0	0	0			0	0	0	0	91.6667	0	47.619	0.840336	0	0	0	0	0	0	0	2.17391	0	0	0	0	0			42.8571	0
1201		0	10.9091	0	3.92157	0	0	7.14286	0	0	0	0	0	17.2414	0	0	0	15.0943	0	0	0	0			0	0	0	0	0	0	11.9048	7.56303	0	0	0	0	0	0	0	0	0	0	0	0	0			17.1429	0
1231		0	18.1818	0	11.7647	0	0	0	0	0	0	0	0	1.72414	0	0	0	0	0	0	0	0			0	0	0	0	1.38889	4.22535	0	15.1261	0	0	0	0	0	0	0	2.17391	0	0	0	0	0			10	0
1261		0	0	0	0	0	9.52381	2.85714	0	0	0	0	0	0	0	0	0	18.8679	0	0	0	0			0	0	0	0	0	32.3944	0	0	0	0	0	8.21918	0	2	0	0	0	0	0	0	0			0	0
1291		41.3043	0	0	21.5686	0	0	74.2857	5.08475	0	1.34228	0	0	0	0	0	76.9231	1.88679	1.5625	0	0	0			0	0	0	0	34.7222	1.40845	11.9048	0	0	0	0	0	0	0	0	0	0	0	0	0	0			0	0
1321		36.9565	0	0	11.7647	0	0	0	18.6441	0	0	0	0	0	35	0	0	0	0	0	0	0			0	0	0	0	22.2222	28.169	42.8571	0	0	0	0	0	0	0	0	2.17391	0	0	0	0	0			1.42857	0
1351		10.8696	0	47.0588	0	0	0	0	0	0	0	0	0	5.17241	7.5	0	0	0	0	0	0	0			0	0	2.53165	0	20.8333	0	26.1905	12.605	0	0	0	1.36986	0	0	0	0	0	0	0	0	0			0	0
1381		4.34783	0	32.3529	0	11.2903	76.1905	14.2857	0	0	0	0	0	8.62069	0	0	0	13.2075	1.5625	0	32.5	0			0	0	0	0	0	0	28.5714	75.6303	0	0	0	0	0	0	0	2.17391	0	0	0	0	0			0	0
1411		69.5652	0	0	0	54.8387	0	45.7143	0	0	2.01342	0	0	3.44828	80	0	0	1.88679	100	0	48.75	0			0	0	0	0	0	0	21.4286	14.2857	0	0	0	0	0	0	0	0	0	2.32558	0	0	0			0	0
time																																								UAS-hid,Uasrpr
1		57.6923	15.1163	25.3333	3.96825	96.9466	82.9268	33.7209	7.05882	11.2903	2.24719	62.7273	60.2273	22.7273	43.1034	4.93827	44.4444	25.4545	32.5301	13.0435	30.303	4.54545	23.0769	0.884956	47.9452	0	2.8169	10.6383	0	50.7692	100	1.72414	26.3158	56.6667	6.81818	76.1905	16.6667	18.4211	17.1053	47.541	100	51.25	100	100	79.3103	38.3562	83.0769	1.35135	0
31		19.2308	6.97674	4	0.793651	1.52672	58.5366	5.81395	5.88235	19.3548	8.98876	8.18182	51.1364	6.81818	15.5172	3.7037	40.2778	58.1818	3.61446	4.34783	32.3232	9.09091	63.0769	0	0	2.32558	14.0845	0	0	0	96.8254	0	5.26316	4.44444	0	85.7143	16.6667	25	5.26316	9.83607	31.8841	25	4.91803	94.4444	15.5172	57.5342	0	0	0
61		3.84615	4.65116	0	0	5.34351	29.2683	3.48837	1.17647	0	3.37079	1.81818	37.5	0	5.17241	13.5802	27.7778	1.81818	0	4.34783	76.7677	6.06061	10.7692	0	0	41.8605	0	10.6383	0	0	85.7143	0	7.01754	0	0	76.1905	11.5385	13.1579	0	0	10.1449	0	3.27869	0	0	0	6.15385	0	0
91		26.9231	25.5814	0	10.3175	0	12.1951	22.093	0	11.2903	0	0	26.1364	0	0	22.2222	52.7778	12.7273	2.40964	5.21739	22.2222	0	0	2.65487	10.9589	4.65116	0	0	0	0	57.1429	0	12.2807	6.66667	0	47.619	6.41026	34.2105	0	0	0	2.5	0	6.66667	0	0	0	0	0
121		11.5385	76.7442	0	0	0	9.7561	10.4651	4.70588	5.64516	4.49438	0	43.1818	0	0	6.17284	8.33333	72.7273	12.0482	23.4783	24.2424	0	0	32.7434	34.2466	0	0	0	0	0	65.0794	6.03448	5.26316	13.3333	0	73.8095	15.3846	10.5263	0	0	0	0	0	0	0	0	0	0	0
151		0	5.81395	0	1.5873	0	30.4878	11.6279	0	0	3.37079	0	22.7273	3.40909	0	0	11.1111	9.09091	0	43.4783	64.6465	0	0	0.884956	10.9589	0	0	0	0	0	55.5556	1.72414	21.0526	1.11111	0	57.1429	0	6.57895	0	0	0	0	0	4.44444	3.44828	0	0	0	0
181		11.5385	0	0	15.873	0	20.7317	0	0	32.2581	0	0	14.7727	4.54545	0	0	0	7.27273	0	15.6522	30.303	4.54545	0	3.53982	6.84932	0	0	0	0	0	53.9683	3.44828	0	43.3333	0	4.7619	1.28205	5.26316	0	0	0	11.25	0	11.1111	22.4138	0	0	0	0
211		7.69231	5.81395	2.66667	50.7937	57.2519	2.43902	0	0	0	14.6067	0	5.68182	46.5909	0	0	0	5.45455	71.0843	0.869565	24.2424	24.2424	0	3.53982	4.10959	0	0	0	0	0	53.9683	5.17241	0	100	0	0	6.41026	17.1053	15.7895	0	5.7971	76.25	0	0	0	0	0	0	0
241		80.7692	0	0	7.93651	1.52672	7.31707	6.97674	0	2.41935	49.4382	13.6364	19.3182	2.27273	0	11.1111	15.2778	23.6364	67.4699	0	21.2121	0	0	100	0	5.81395	0	0	0	0	57.1429	0	29.8246	48.8889	0	0	19.2308	9.21053	9.21053	0	28.9855	3.75	0	0	0	0	0	0	0
271		0	12.7907	29.3333	0	67.1756	8.53659	3.48837	16.4706	4.83871	0	0	52.2727	0	0	4.93827	4.16667	80	0	0.869565	36.3636	1.51515	0	1.76991	9.58904	0	0	0	0	0	33.3333	0	1.75439	2.22222	0	61.9048	5.12821	3.94737	0	0	1.44928	1.25	0	0	0	0	0	0	0
301		0	0	4	3.1746	22.9008	29.2683	0	0	50.8065	0	4.54545	62.5	2.27273	25.8621	97.5309	19.4444	5.45455	14.4578	0	2.0202	0	0	0	19.1781	0	0	0	0	0	65.0794	0	22.807	25.5556	0	47.619	2.5641	0	0	0	26.087	0	0	7.77778	3.44828	4.10959	0	0	0
331		71.1538	0	9.33333	0	38.1679	82.9268	41.8605	100	36.2903	0	23.6364	27.2727	42.0455	13.7931	17.284	94.4444	7.27273	72.2892	8.69565	40.404	7.57576	0	0.884956	2.73973	2.32558	1.40845	0	4.31655	1.53846	71.4286	0	10.5263	33.3333	0	0	100	0	5.26316	0	76.8116	65	6.55738	22.2222	3.44828	35.6164	4.61538	0	0
361		73.0769	27.907	80	0	29.0076	70.7317	5.81395	70.5882	35.4839	5.61798	56.3636	32.9545	70.4545	0	96.2963	83.3333	94.5455	62.6506	55.6522	69.697	1.51515	0	0	100	9.30233	14.0845	2.12766	25.1799	58.4615	63.4921	4.31034	0	7.77778	0	45.2381	0	0	22.3684	8.19672	5.7971	100	27.8689	46.6667	32.7586	60.274	100	28.3784	18.1034
391		69.2308	54.6512	89.3333	47.619	35.1145	78.0488	89.5349	51.7647	30.6452	60.6742	48.1818	36.3636	61.3636	13.7931	90.1235	84.7222	87.2727	53.012	55.6522	60.6061	98.4848	100	0	1.36986	0	100	82.9787	63.3094	96.9231	49.2063	62.931	0	63.3333	2.27273	83.3333	6.41026	57.8947	63.1579	0	24.6377	65	83.6066	45.5556	41.3793	67.1233	92.3077	77.027	30.1724
421		78.8462	47.6744	86.6667	46.0317	44.2748	84.1463	100	67.0588	38.7097	73.0337	60	31.8182	63.6364	74.1379	85.1852	73.6111	85.4545	84.3373	46.087	55.5556	3.0303	98.4615	0	0	79.0698	77.4648	100	63.3094	69.2308	58.7302	100	61.4035	30	77.2727	76.1905	11.5385	88.1579	82.8947	52.459	49.2754	52.5	62.2951	54.4444	65.5172	80.8219	67.6923	66.2162	30.1724
451		90.3846	48.8372	96	61.9048	45.8015	63.4146	66.2791	61.1765	35.4839	93.2584	52.7273	35.2273	76.1364	75.8621	81.4815	70.8333	80	93.9759	45.2174	58.5859	54.5455	86.1538	3.53982	38.3562	81.3953	76.0563	76.5957	57.554	66.1538	87.3016	81.0345	35.0877	45.5556	100	59.5238	58.9744	81.5789	88.1579	100	57.971	53.75	86.8852	67.7778	75.8621	82.1918	84.6154	81.0811	37.069
481		84.6154	40.6977	82.6667	50	51.145	78.0488	66.2791	85.8824	28.2258	79.7753	54.5455	26.1364	100	67.2414	75.3086	61.1111	72.7273	100	29.5652	58.5859	100	75.3846	29.2035	46.5753	86.0465	69.0141	97.8723	46.7626	80	52.381	66.3793	56.1404	42.2222	79.5455	69.0476	67.9487	73.6842	98.6842	88.5246	69.5652	52.5	90.1639	58.8889	79.3103	68.4932	69.2308	100	50.8621
511		57.6923	41.8605	100	49.2063	47.3282	95.122	82.5581	81.1765	30.6452	61.7978	43.6364	22.7273	69.3182	62.069	100	73.6111	70.9091	80.7229	47.8261	64.6465	95.4545	67.6923	38.9381	42.4658	90.6977	49.2958	76.5957	61.1511	89.2308	80.9524	68.1034	85.9649	36.6667	86.3636	100	67.9487	100	94.7368	81.9672	53.6232	48.75	47.541	72.2222	65.5172	100	64.6154	63.5135	39.6552
541		50	39.5349	68	38.0952	51.9084	100	67.4419	77.6471	31.4516	51.6854	32.7273	34.0909	82.9545	100	83.9506	66.6667	90.9091	93.9759	40	68.6869	93.9394	67.6923	42.4779	50.6849	100	67.6056	80.8511	37.4101	100	49.2063	58.6207	68.4211	34.4444	84.0909	85.7143	71.7949	100	100	86.8852	63.7681	43.75	62.2951	50	81.0345	67.1233	72.3077	90.5405	43.1034
571		55.7692	31.3953	73.3333	32.5397	42.7481	56.0976	74.4186	74.1176	35.4839	53.9326	16.3636	27.2727	79.5455	53.4483	77.7778	55.5556	100	59.0361	42.6087	78.7879	80.303	67.6923	38.9381	52.0548	90.6977	59.1549	55.3191	48.2014	95.3846	82.5397	38.7931	52.6316	40	56.8182	85.7143	55.1282	88.1579	96.0526	65.5738	55.0725	42.5	50.8197	42.2222	53.4483	80.8219	52.3077	72.973	37.931
601		42.3077	18.6047	52	33.3333	45.0382	85.3659	62.7907	72.9412	35.4839	48.3146	20	29.5455	69.3182	67.2414	61.7284	51.3889	85.4545	44.5783	33.913	70.7071	51.5152	46.1538	30.0885	68.4932	66.2791	46.4789	68.0851	65.4676	80	66.6667	45.6897	50.8772	21.1111	75	95.2381	83.3333	61.8421	73.6842	93.4426	75.3623	55	52.459	46.6667	51.7241	72.6027	63.0769	59.4595	41.3793
631		19.2308	3.48837	38.6667	25.3968	50.3817	70.7317	68.6047	49.4118	28.2258	58.427	22.7273	43.1818	57.9545	20.6897	79.0123	40.2778	74.5455	68.6747	27.8261	56.5657	43.9394	35.3846	27.4336	46.5753	59.3023	49.2958	68.0851	55.3957	53.8462	55.5556	98.2759	42.1053	22.2222	47.7273	78.5714	41.0256	84.2105	64.4737	60.6557	39.1304	53.75	50.8197	43.3333	55.1724	95.8904	72.3077	55.4054	26.7241
661		26.9231	16.2791	44	19.0476	36.6412	40.2439	38.3721	38.8235	31.4516	42.6966	20	18.1818	61.3636	10.3448	82.716	48.6111	65.4545	24.0964	31.3043	57.5758	40.9091	18.4615	20.354	35.6164	54.6512	42.2535	29.7872	54.6763	46.1538	65.0794	81.8966	40.3509	32.2222	52.2727	80.9524	44.8718	77.6316	50	19.6721	63.7681	51.25	36.0656	65.5556	51.7241	75.3425	50.7692	50	26.7241
691		48.0769	32.5581	40	18.254	30.5344	64.6341	36.0465	34.1176	17.7419	48.3146	12.7273	28.4091	54.5455	0	46.9136	31.9444	85.4545	21.6867	37.3913	53.5354	46.9697	43.0769	17.6991	16.4384	31.3953	32.3944	12.766	45.3237	35.3846	17.4603	50.8621	14.0351	18.8889	45.4545	83.3333	39.7436	63.1579	40.7895	0	18.8406	50	36.0656	56.6667	20.6897	36.9863	46.1538	64.8649	17.2414
721		96.1538	100	32	100	100	100	59.3023	25.8824	100	100	100	100	36.3636	84.4828	58.0247	100	67.2727	36.1446	100	100	89.3939	67.6923	30.0885	67.1233	61.6279	49.2958	10.6383	30.2158	43.0769	1.5873	43.1034	100	0	79.5455	83.3333	85.8974	42.1053	44.7368	0	85.5072	22.5	47.541	47.7778	100	58.9041	12.3077	43.2432	100
751		100	39.5349	0	33.3333	35.8779	37.8049	23.2558	0	0	11.236	0	77.2727	0	6.89655	0	15.2778	80	0	6.08696	29.2929	37.8788	41.5385	23.0088	43.8356	0	25.3521	0	9.35252	27.6923	0	0	57.8947	24.4444	63.6364	100	33.3333	40.7895	0	27.8689	57.971	23.75	45.9016	41.1111	48.2759	53.4247	60	60.8108	37.069
781		65.3846	4.65116	0	0	73.2824	64.6341	0	0	0	0	0	7.95455	76.1364	0	0	0	0	0	0	0	0	0	9.73451	19.1781	0	0	0	89.9281	0	0	0	21.0526	0	38.6364	71.4286	0	11.8421	0	39.3443	44.9275	26.25	26.2295	35.5556	55.1724	71.2329	32.3077	63.5135	49.1379
811		11.5385	0	0	0	0.763359	29.2683	0	0	0	0	0	0	15.9091	0	0	0	0	0	0	0	0	29.2308	11.5044	0	0	0	34.0426	100	40	0	0	0	0	86.3636	54.7619	0	0	1.31579	4.91803	20.2899	0	22.9508	38.8889	3.44828	79.4521	27.6923	37.8378	52.5862
841		0	0	0	0	0	0	0	0	0	0	0	0	0	0	0	0	0	0	0	0	0	0	0	0	0	0	14.8936	10.0719	7.69231	0	0	0	0	18.1818	45.2381	25.641	31.5789	46.0526	0	0	0	16.3934	36.6667	0	0	21.5385	0	15.5172
871		0	0	0	0	0	0	0	0	0	0	0	0	0	0	0	0	0	0	0	0	0	0	0	0	0	0	0	0	0	0	0	0	0	0	0	0	0	2.63158	0	0	0	13.1148	15.5556	0	0	9.23077	0	14.6552
901		0	0	0	0	0.763359	0	0	0	0	0	0	0	0	0	0	0	0	0	0	0	0	0	0	0	0	0	0	0	0	0	0	0	0	0	0	0	0	0	0	0	0	0	0	0	0	0	0	0
931		0	0	0	0	0.763359	0	0	0	0	0	0	0	0	0	0	0	0	0	0	0	0	0	0	0	0	0	0	0	0	0	0	0	0	0	0	0	0	0	0	0	0	0	0	0	0	0	0	0
961		0	0	0	0	0	0	0	0	0	0	0	0	0	0	0	0	0	0	0	0	0	0	0	0	0	0	0	0	0	0	0	0	0	0	0	0	0	1.31579	0	0	0	0	0	0	0	0	0	0
991		0	0	0	0	0.763359	0	0	0	0	0	0	0	0	0	0	0	0	0	0	0	0	0	0	0	0	0	0	0	0	0	0	0	0	0	0	0	0	0	0	0	0	19.6721	0	0	0	0	0	0
1021		0	0	0	0	9.16031	0	0	0	0	0	0	0	0	0	0	0	0	0	0	0	0	0	0	0	0	0	0	0	0	0	0	0	0	0	0	0	0	0	0	0	0	6.55738	0	0	0	0	0	0
1051		0	0	0	0	0.763359	0	0	0	0	0	0	0	0	0	0	0	0	0	0	0	0	0	0	0	0	0	0	0	0	0	0	0	0	0	0	0	0	0	0	0	0	24.5902	0	0	0	0	0	0
1081		0	0	0	0	3.81679	15.8537	0	0	0	0	0	0	0	0	0	0	0	0	0	0	0	0	0	0	0	0	0	0	0	0	0	0	0	0	0	0	0	0	0	0	0	21.3115	0	0	0	0	0	0
1111		0	0	0	0	0	12.1951	0	0	0	0	0	0	0	0	0	0	0	0	0	0	0	0	0	0	0	0	0	0	0	0	0	0	0	0	0	0	0	0	0	0	0	8.19672	15.5556	0	0	0	0	0
1141		0	0	0	0	0	2.43902	0	0	0	0	0	0	0	0	0	0	0	0	0	0	0	0	0	0	0	0	0	0	0	0	0	0	0	0	0	0	0	43.4211	0	0	0	0	15.5556	0	0	0	0	0
1171		0	0	0	0	3.05344	15.8537	0	0	0	0	0	0	0	0	0	0	0	0	0	0	0	0	0	0	0	0	0	0	0	0	0	0	0	0	0	0	0	23.6842	0	0	0	0	0	0	0	0	0	0
1201		0	0	0	0	3.05344	1.21951	0	0	0	0	0	0	2.27273	0	0	0	0	0	5.21739	0	0	0	6.19469	0	0	0	0	0	0	0	0	0	2.22222	0	0	0	0	2.63158	0	0	0	0	0	0	0	0	0	0
1231		0	0	0	0	0.763359	1.21951	0	0	0	0	0	0	0	0	0	0	0	0	0	0	0	0	0.884956	0	0	0	0	0	0	0	0	0	8.88889	0	61.9048	0	26.3158	3.94737	0	0	0	0	0	0	0	0	8.10811	0
1261		1.92308	0	0	0	29.771	0	0	0	0	0	0	0	0	0	0	0	0	0	0	0	0	0	0.884956	0	0	0	0	0	0	0	0	0	0	31.8182	73.8095	0	1.31579	0	0	0	0	0	0	0	0	0	0	0
1291		0	0	0	0	2.29008	2.43902	0	0	0	0	0	0	0	0	0	0	0	0	0	0	0	0	0	0	0	0	0	0	0	0	0	45.614	0	0	42.8571	0	0	0	0	0	0	0	14.4444	0	0	0	0	0
1321		3.84615	0	0	4.7619	0	0	0	0	0	0	0	0	0	0	0	0	0	0	0	0	0	0	0	0	0	0	0	0	1.53846	0	0	0	0	0	9.52381	0	14.4737	0	0	0	0	0	0	0	0	0	0	0
1351		0	0	0	1.5873	0	36.5854	0	0	0	0	0	0	0	15.5172	0	0	0	0	0	0	0	0	0.884956	0	0	0	0	0	0	0	0	0	0	0	7.14286	0	2.63158	0	0	0	0	0	45.5556	0	0	0	0	0
1381		0	0	0	0	0	32.9268	0	0	0	0	0	0	0	6.89655	0	0	0	0	0	0	0	0	65.4867	0	0	0	0	0	0	0	0	0	0	0	0	0	15.7895	0	0	0	0	0	1.11111	0	0	0	0	0
1411		0	0	0	0	0	25.6098	0	0	0	0	0	0	0	0	0	0	0	0	0	0	0	0	0.884956	0	0	0	0	0	0	0	0	0	0	25	11.9048	0	1.31579	0	0	0	0	0	20	0	0	0	0	0
time																			SpEC>hid,rpr 1013																	SpEC>hid,rpr
1		46.9136	100	18.9655	33.9286	78.4615	43.8596	10.3448	93.1034	1.69492	55.9633	100	3.84615	20	93.0693	0	0	1.42857	16.25	19.6721	1.85185	1.63934	0	54.321	10	15.8879	0	6.25	100	0	1.25	100	8.75	4.49438	17.3913	21.2121	50	100	36.3636	0	0	0	1.38889	10.8108	34.4262	16.129	1.25	20.6897	46.4286
31		75.3086	87.2093	154.667	42.8571	38.9313	67.0732	32.5581	18.8235	0	75.2809	14.5455	9.09091	0	129.31	0	0	23.6364	71.0843	21.3115	42.5926	27.8689	0	0	30	9.34579	0	72.9167	9.09091	0	3.75	71.4286	17.5	32.5843	41.3043	45.4545	69.6429	20.4082	100	2.38095	15.7895	13.4146	6.94444	0	49.1803	22.5806	30	3.44828	0
61		61.7284	19.7674	30.6667	8.73016	9.16031	10.9756	19.7674	4.70588	0	12.3596	0	18.1818	0	41.3793	0	0	3.63636	4.81928	1.63934	0	4.91803	0	0	12.5	14.0187	66.6667	2.08333	19.0083	7.77778	2.5	94.2857	47.5	0.561798	6.52174	0	21.4286	14.2857	27.2727	30.9524	0	1.21951	25	0	18.0328	0	43.75	17.2414	7.14286
91		41.9753	10.4651	0	6.34921	16.7939	9.7561	36.0465	4.70588	0	51.6854	0	0	0	51.7241	0	0	0	49.3976	1.63934	0	6.55738	0	0	45	35.514	7.84314	0	9.09091	95.5556	27.5	37.1429	42.5	4.49438	0	0	0	26.5306	36.3636	28.5714	0	0	2.77778	0	4.91803	0	11.25	10.3448	0
121		24.6914	16.2791	0	3.96825	4.58015	0	26.7442	35.2941	0	14.6067	19.0909	0	2.27273	67.2414	0	0	0	0	8.19672	0	18.0328	0	0	12.5	18.6916	0	0	0	82.2222	1.25	57.1429	23.75	1.1236	0	0	0	18.3673	40.9091	35.7143	0	0	0	0	3.27869	0	3.75	0	0
151		0	3.48837	4	0	3.81679	7.31707	1.16279	2.35294	0	38.2022	35.4545	0	0	25.8621	0	0	9.09091	38.5542	8.19672	50	4.91803	0	0	2.5	0.934579	3.92157	0	0	20	38.75	11.4286	0	0	15.2174	0	0	20.4082	45.4545	7.14286	0	0	0	0	11.4754	0	5	6.89655	0
181		16.0494	53.4884	5.33333	0	4.58015	69.5122	4.65116	60	0	4.49438	3.63636	0	15.9091	108.621	0	0	3.63636	24.0964	4.91803	31.4815	32.7869	0	3.7037	17.5	0	92.1569	0	0	100	0	37.1429	0	10.6742	89.1304	0	0	38.7755	13.6364	9.52381	0	0	0	0	3.27869	0	1.25	0	0
211		0	10.4651	77.3333	3.96825	12.2137	0	11.6279	24.7059	0	41.573	20	3.40909	0	50	0	0	127.273	56.6265	6.55738	29.6296	11.4754	0	17.284	2.5	0.934579	31.3725	0	0	8.88889	100	8.57143	0	7.30337	0	0	0	63.2653	72.7273	11.9048	0	0	0	0	1.63934	0	5	3.44828	7.14286
241		83.9506	19.7674	29.3333	8.73016	17.5573	0	63.9535	9.41176	0	50.5618	16.3636	0	0	22.4138	0	0	32.7273	0	13.1148	18.5185	11.4754	0	8.64198	52.5	4.6729	100	0	0	63.3333	20	0	56.25	0	2.17391	0	0	26.5306	54.5455	0	0	0	0	0	8.19672	3.22581	13.75	3.44828	7.14286
271		35.8025	12.7907	46.6667	42.0635	49.6183	0	50	2.35294	0	3.37079	45.4545	1.13636	6.81818	13.7931	0	0	83.6364	16.8675	29.5082	25.9259	42.623	0	2.46914	2.5	0	13.7255	2.08333	1.65289	77.7778	2.5	0	13.75	2.80899	100	3.0303	0	63.2653	86.3636	9.52381	10.5263	0	12.5	0	11.4754	22.5806	16.25	0	0
301		67.9012	3.48837	44	38.8889	27.4809	0	36.0465	23.5294	0	38.2022	20.9091	3.40909	0	46.5517	0	0	0	96.3855	11.4754	29.6296	22.9508	0	12.3457	5	1.86916	5.88235	10.4167	14.876	0	21.25	0	5	0	0	0	0	65.3061	86.3636	19.0476	26.3158	0	55.5556	21.6216	34.4262	0	27.5	0	46.4286
331		58.0247	37.2093	44	33.3333	9.92366	0	67.4419	40	0.806452	77.5281	12.7273	53.4091	13.6364	77.5862	0	0	0	18.0723	13.1148	50	3.27869	0	0	17.5	17.757	27.451	6.25	2.47934	0	2.5	0	1.25	7.86517	0	3.0303	0	65.3061	81.8182	14.2857	5.26316	1.21951	19.4444	18.9189	77.0492	3.22581	20	13.7931	57.1429
361		93.8272	43.0233	41.3333	30.1587	2.29008	34.1463	53.4884	30.5882	8.87097	58.427	19.0909	59.0909	0	87.931	0	0	0	77.1084	40.9836	38.8889	100	0	8.64198	12.5	41.1215	58.8235	0	63.6364	0	6.25	0	0	1.68539	54.3478	9.09091	10.7143	71.4286	40.9091	38.0952	10.5263	39.0244	48.6111	54.0541	65.5738	67.7419	11.25	48.2759	46.4286
391		41.9753	34.8837	52	30.1587	22.1374	35.3659	46.5116	9.41176	47.5806	71.9101	18.1818	57.9545	73.8636	75.8621	0	0	5.45455	8.43373	32.7869	38.8889	65.5738	0	3.7037	0	20.5607	39.2157	0	49.5868	0	0	0	31.25	1.68539	13.0435	33.3333	100	59.1837	86.3636	52.381	42.1053	58.5366	44.4444	27.027	70.4918	22.5806	15	41.3793	42.8571
421		59.2593	13.9535	42.6667	38.0952	25.1908	48.7805	34.8837	9.41176	29.8387	48.3146	19.0909	52.2727	62.5	50	7.40741	0	105.455	1.20482	0	16.6667	67.2131	0	2.46914	0	33.6449	60.7843	37.5	25.6198	57.7778	0	0	10	19.1011	23.913	90.9091	85.7143	38.7755	81.8182	64.2857	100	31.7073	43.0556	100	68.8525	29.0323	10	48.2759	53.5714
451		60.4938	26.7442	52	44.4444	14.5038	60.9756	39.5349	2.35294	20.1613	65.1685	15.4545	57.9545	44.3182	56.8966	0	0	85.4545	68.6747	0	11.1111	47.541	0	0	0	28.972	70.5882	27.0833	33.0579	45.5556	42.5	60	6.25	11.236	63.0435	69.697	73.2143	53.0612	50	45.2381	10.5263	29.2683	31.9444	72.973	57.377	64.5161	7.5	51.7241	35.7143
481		55.5556	18.6047	28	41.2698	24.4275	54.878	33.7209	10.5882	22.5806	68.5393	21.8182	53.4091	45.4545	65.5172	0	1.38889	32.7273	20.4819	24.5902	14.8148	34.4262	2.85714	0	17.5	37.3832	47.0588	0	17.3554	54.4444	63.75	85.7143	28.75	11.7978	60.8696	57.5758	76.7857	26.5306	40.9091	40.4762	31.5789	35.3659	26.3889	67.5676	36.0656	90.3226	21.25	100	78.5714
511		34.5679	17.4419	37.3333	42.8571	18.3206	52.439	32.5581	11.7647	12.9032	75.2809	9.09091	46.5909	31.8182	48.2759	0	30.5556	56.3636	15.6627	72.1311	11.1111	49.1803	31.4286	0	10	38.3178	49.0196	35.4167	30.5785	40	32.5	2.85714	12.5	13.4831	60.8696	84.8485	44.6429	40.8163	77.2727	66.6667	5.26316	42.6829	30.5556	40.5405	16.3934	80.6452	13.75	96.5517	39.2857
541		24.6914	18.6047	34.6667	30.1587	27.4809	32.9268	34.8837	11.7647	21.7742	76.4045	12.7273	50	29.5455	3.44828	69.1358	4.16667	61.8182	20.4819	93.4426	38.8889	29.5082	25.7143	8.64198	15	100	19.6078	2.08333	18.1818	33.3333	18.75	88.5714	15	15.7303	26.087	100	50	36.7347	50	35.7143	78.9474	31.7073	26.3889	45.9459	19.6721	100	21.25	48.2759	60.7143
571		100	24.4186	46.6667	34.9206	18.3206	9.7561	44.186	16.4706	9.67742	47.191	8.18182	42.0455	18.1818	41.3793	64.1975	18.0556	56.3636	30.1205	100	7.40741	27.8689	45.7143	18.5185	12.5	39.2523	31.3725	0	3.30579	25.5556	18.75	42.8571	36.25	11.7978	15.2174	100	32.1429	40.8163	50	100	21.0526	42.6829	36.1111	32.4324	16.3934	70.9677	40	79.3103	67.8571
601		34.5679	16.2791	34.6667	29.3651	16.7939	2.43902	36.0465	14.1176	6.45161	42.6966	11.8182	37.5	25	43.1034	45.679	30.5556	30.9091	30.1205	85.2459	16.6667	9.83607	5.71429	100	65	19.6262	15.6863	0	0	23.3333	0	5.71429	0	5.05618	4.34783	96.9697	50	34.6939	45.4545	40.4762	42.1053	19.5122	30.5556	10.8108	22.9508	67.7419	100	37.931	89.2857
631		23.4568	18.6047	33.3333	30.9524	16.7939	0	40.6977	24.7059	0	13.4831	13.6364	18.1818	21.5909	10.3448	25.9259	41.6667	12.7273	40.9639	37.7049	0	9.83607	8.57143	50.6173	0	14.0187	7.84314	27.0833	0	12.2222	0	28.5714	26.25	8.98876	0	100	55.3571	26.5306	54.5455	40.4762	47.3684	20.7317	44.4444	18.9189	22.9508	41.9355	50	48.2759	85.7143
661		8.64198	15.1163	13.3333	26.9841	23.6641	0	32.5581	11.7647	0	58.427	19.0909	6.81818	11.3636	67.2414	11.1111	34.7222	30.9091	59.0361	18.0328	25.9259	0	5.71429	46.9136	0	15.8879	0	4.16667	0	13.3333	0	34.2857	22.5	8.98876	0	66.6667	21.4286	48.9796	68.1818	35.7143	73.6842	42.6829	34.7222	27.027	13.1148	16.129	11.25	34.4828	92.8571
691		2.46914	22.093	18.6667	29.3651	13.7405	3.65854	40.6977	7.05882	0	122.472	10.9091	4.54545	21.5909	3.44828	0	20.8333	38.1818	38.5542	16.3934	5.55556	0	5.71429	56.7901	0	33.6449	0	2.08333	0	5.55556	0	34.2857	0	6.17978	0	57.5758	7.14286	53.0612	50	76.1905	31.5789	4.87805	100	18.9189	21.3115	12.9032	22.5	13.7931	100
721		41.9753	0	126.667	0.793651	38.9313	42.6829	55.814	68.2353	0	2.24719	50	2.27273	3.40909	0	0	51.3889	0	79.5181	80.3279	100	0	100	67.9012	7.5	50.4673	0	100	0	25.5556	0	82.8571	30	11.236	0	18.1818	28.5714	77.551	4.54545	35.7143	21.0526	6.09756	4.16667	78.3784	0	0	3.75	55.1724	0
751		9.87654	29.0698	112	0	0	0	47.6744	38.8235	1.6129	74.1573	15.4545	0	0	0	0	34.7222	0	6.0241	55.7377	0	0	34.2857	0	12.5	16.8224	0	0	0	20	23.75	0	25	0	0	0	41.0714	55.102	0	0	31.5789	35.3659	0	94.5946	54.0984	0	0	0	0
781		25.9259	30.2326	0	0	0	0	23.2558	0	8.06452	32.5843	0	0	0	51.7241	0	23.6111	0	0	8.19672	0	0	0	0	100	13.0841	0	0	0	7.77778	0	0	16.25	0	0	0	35.7143	14.2857	0	35.7143	0	93.9024	0	59.4595	100	0	0	0	39.2857
811		0	5.81395	0	0	0	14.6341	0	0	0	43.8202	0	0	0	60.3448	0	20.8333	0	4.81928	16.3934	0	0	0	0	45	0	0	0	3.30579	3.33333	0	0	0	0	0	0	19.6429	0	0	11.9048	0	0	0	43.2432	44.2623	0	0	13.7931	35.7143
841		75.3086	0	0	0	0	19.5122	0	0	0	2.24719	0	0	0	12.069	0	55.5556	0	75.9036	3.27869	0	0	0	0	0	0	0	0	4.95868	16.6667	0	25.7143	0	0	0	0	14.2857	38.7755	0	0	0	0	0	0	0	0	0	41.3793	0
871		0	0	0	0	0	0	0	0	0	4.49438	0	0	0	10.3448	0	154.167	0	4.81928	0	0	0	0	0	0	0	0	0	0	0	0	62.8571	0	0	0	0	19.6429	14.2857	0	0	0	0	0	0	0	0	0	0	0
901		0	0	0	0	0	0	0	0	0	40.4494	0	0	0	0	0	0	0	1.20482	32.7869	0	0	0	0	0	0	0	0	0	0	0	57.1429	0	0	0	0	0	0	0	0	0	100	0	0	0	0	0	0	0
931		0	0	0	0	0	0	0	0	0	0	0	0	0	0	0	0	0	3.61446	0	0	0	0	0	0	0	0	0	0	0	0	0	0	0	0	0	0	0	0	0	0	1.21951	0	0	0	0	0	0	0
961		0	0	0	0	0	0	0	0	0	58.427	0	0	0	0	0	0	0	2.40964	8.19672	0	0	0	0	0	0	0	0	0	0	0	0	0	0	0	0	0	0	0	0	0	0	0	0	0	0	0	0	0
991		0	0	0	0	0	0	0	0	0	22.4719	0	0	0	0	0	9.72222	0	6.0241	1.63934	0	0	0	0	0	0	0	0	0	0	0	0	0	0	0	0	0	0	0	0	0	0	0	0	0	0	0	0	0
1021		0	0	0	0	0	0	0	35.2941	0	1.1236	0	0	0	0	0	102.778	0	1.20482	1.63934	0	0	0	0	0	0	0	0	0	0	0	0	0	0	0	0	1.78571	0	0	0	0	0	0	0	0	0	0	0	0
1051		0	0	0	0	0	0	0	0	0	20.2247	0	0	0	0	0	55.5556	0	37.3494	18.0328	0	0	0	0	0	0	0	0	0	0	0	0	0	0	0	0	0	0	0	0	0	0	0	0	0	0	0	0	0
1081		0	0	0	0	0	0	0	1.17647	0	21.3483	0	0	0	0	0	9.72222	0	0	1.63934	0	0	0	0	0	0	0	0	0	0	0	0	0	100	0	0	0	0	0	0	0	0	0	0	0	0	0	0	0
1111		0	0	0	0	0	0	0	20	0	6.74157	0	0	0	0	0	55.5556	0	51.8072	26.2295	0	0	0	0	0	0	0	0	0	0	0	0	0	0	0	0	0	0	68.1818	0	0	69.5122	0	0	0	0	0	0	0
1141		0	0	0	0	0	0	0	0	0	1.1236	0	0	0	0	0	0	0	2.40964	0	0	0	0	0	0	0	0	0	0	0	0	0	0	0	0	0	0	0	0	0	0	0	0	0	0	0	0	0	0
1171		0	0	0	0	0	0	0	0	0	7.86517	0	0	0	12.069	0	0	0	0	0	0	0	0	0	0	0	0	0	0	0	0	0	0	0	0	0	21.4286	0	31.8182	0	0	0	0	0	0	0	0	0	0
1201		0	0	0	0	0	0	0	3.52941	0	1.1236	0	0	0	174.138	0	0	0	51.8072	1.63934	0	0	0	0	0	0	0	0	0	0	0	0	0	0	0	0	55.3571	0	9.09091	0	0	0	0	0	0	0	0	0	0
1231		0	0	0	0	0	0	0	0	0	0	0	0	0	0	0	54.1667	0	10.8434	0	0	0	0	0	0	0	0	0	0	0	0	0	0	0	0	0	48.2143	0	27.2727	0	0	0	0	0	0	0	0	0	0
1261		0	0	0	0	0	0	0	0	0	0	0	0	0	0	0	223.611	0	0	1.63934	0	0	0	0	0	0	0	0	0	0	0	0	0	0	0	0	8.92857	0	22.7273	0	0	0	0	0	0	0	0	0	0
1291		0	0	0	0	0	0	0	0	0	0	0	0	0	0	0	0	0	0	6.55738	0	0	0	0	0	0	0	0	0	0	0	0	16.25	0	0	0	0	0	0	0	0	0	0	0	0	0	0	0	0
1321		0	0	0	0	0	0	0	0	0	5.61798	0	0	0	0	0	11.1111	0	0	1.63934	0	0	0	0	0	0	0	0	0	0	0	0	93.75	0	0	0	0	0	54.5455	0	0	0	0	0	0	0	0	0	0
1351		0	0	0	0	0	0	0	0	0	30.3371	0	0	0	0	0	0	0	0	0	0	0	0	0	0	0	0	0	0	0	0	62.8571	20	0	0	0	23.2143	0	0	0	0	19.5122	0	0	0	0	0	0	7.14286
1381		29.6296	27.907	0	0	0	0	0	0	0	31.4607	2.72727	0	0	0	0	0	0	0	1.63934	0	0	0	0	0	0	0	0	0	0	0	40	100	0	0	0	28.5714	0	0	0	0	0	0	0	0	0	0	0	0
1411		2.46914	29.0698	0	0	0	0	0	0	0	28.0899	0.909091	0	0	0	0	0	0	0	0	0	0	0	0	0	0	0	0	0	1.11111	0	5.71429	21.25	0	0	0	5.35714	0	0	0	0	59.7561	0	0	0	0	0	0	0
time																																								SpEC/+	Average	sem	Median
1		100	57.6923	31.3725	37.5	58.2278	0	38.2353	5.42636	100	6.59341	2.7027	44.2105	26.4957	100	29.4737	0	2.17391	31.1828	28.2158	16.9811	0	13.2075	14.4737	15.625	34.7826	6.30631	9.375	87.6712	100	25.5319	1.69492	8.75	62.5	8.77193	0	100	6.17284	100	0	23.6842	45.679	9.33333	7.69231	13.9535	33.3333	28.7671	33.3333	41.6667
31		60.7477	48.8372	45.3333	1.5873	28.2443	0	0	7.05882	73.3871	12.3596	3.63636	55.6818	100	37.931	28.3951	98.6111	21.8182	27.7108	39.1304	13.2075	0	41.5094	0	0	31.8841	14.4144	7.8125	28.7671	59.7826	31.9149	0	0	40.2778	0	0	19.6581	11.1111	72.3077	1.49254	0	17.284	0	95.1923	0	0	0	0	58.3333
61		35.514	24.4186	80	25.3968	7.63359	0	0	0	34.6774	0	64.5455	36.3636	44.3182	51.7241	0	56.9444	76.3636	30.1205	2.6087	0	0	0	0	12.5	24.6377	0	0	0	66.3043	46.8085	0	0	30.5556	0	5.55556	19.6581	50.6173	35.3846	0	0	3.7037	0	12.5	0	8.60215	0	0	0
91		14.0187	29.0698	56	19.0476	15.2672	0	13.9535	1.17647	26.6129	0	43.6364	10.2273	23.8636	156.897	81.4815	6.94444	0	57.8313	13.0435	0	0	0	0	23.4375	7.24638	6.30631	0	0	53.2609	10.6383	1.69492	0	1.38889	0	0	3.4188	17.284	30.7692	0	0	0	0	25	0	67.7419	0	0	0
121		0	2.32558	90.6667	0	1.52672	0	0	0	0	0	0	51.1364	37.5	108.621	65.4321	0	0	32.5301	6.95652	0	0	0	0	1.5625	21.7391	7.20721	0	16.4384	38.0435	38.2979	0	0	0	0	0	20.5128	0	13.8462	0	0	0	0	0	0	24.7312	0	0	0
151		0	23.2558	81.3333	0	1.52672	0	0	0	0	31.4607	0	15.9091	39.7727	18.9655	11.1111	81.9444	0	9.63855	20	0	0	0	0	21.875	7.24638	4.5045	6.25	0	28.2609	14.8936	0	0	20.8333	26.3158	0	3.4188	24.6914	13.8462	0	0	0	0	0	20.9302	17.2043	0	0	0
181		34.5794	73.2558	37.3333	0	20.6107	0	0	97.6471	0	0	0	0	132.955	0	0	48.6111	5.45455	12.0482	3.47826	0	4.34783	52.8302	0	0	2.89855	18.018	14.0625	0	27.1739	0	0	3.75	16.6667	33.3333	0	0	0	0	0	0	0	0	0	23.2558	0	0	0	2.38095
211		18.6916	27.907	28	0	9.16031	12.1951	0	4.70588	0	6.74157	0	1.13636	61.3636	0	0	33.3333	40	33.7349	10.4348	0	0	13.2075	0	0	0	22.5225	0	16.4384	18.4783	0	0	23.75	86.1111	0	0	4.2735	0	23.0769	0	0	0	0	0	0	22.5806	0	0	0
241		6.54206	53.4884	100	0	0.763359	0	31.3953	9.41176	0	0	0	2.27273	53.4091	65.5172	0	11.1111	14.5455	32.5301	24.3478	0	0	0	0	0	0	42.3423	0	30.137	42.3913	0	0	71.25	13.8889	36.8421	0	29.0598	0	0	0	0	0	0	33.6538	0	60.2151	0	25	0
271		6.54206	72.093	14.6667	0	31.2977	0	37.2093	68.2353	0	0	0	17.0455	25	48.2759	22.2222	19.4444	1.81818	101.205	24.3478	0	0	0	0	0	0	0	6.25	5.47945	4.34783	0	0	100	0	0	0	0	0	0	0	0	0	2.66667	66.3462	0	25.8065	0	0	15.4762
301		12.1495	31.3953	68	0	9.16031	0	8.13953	7.05882	0	3.37079	2.72727	7.95455	53.4091	22.4138	35.8025	12.5	3.63636	33.7349	7.82609	0	0	0	0	0	0	0	0	49.3151	0	0	0	6.25	0	0	0	6.83761	0	0	0	0	0	0	20.1923	0	76.3441	0	0	67.8571
331		37.3832	17.4419	9.33333	1.5873	13.7405	0	0	3.52941	0	0	1.81818	61.3636	30.6818	0	25.9259	83.3333	90.9091	21.6867	0	0	0	0	0	0	0	0	0	6.84932	0	0	0	2.5	0	0	0	1.7094	0	0	0	0	0	0	21.1538	12.7907	41.9355	0	0	48.8095
361		44.8598	5.81395	57.3333	82.5397	12.9771	0	13.9535	27.0588	0	0	0	5.68182	27.2727	3.44828	0	37.5	118.182	3.61446	5.21739	0	0	0	0	0	0	0	0	15.0685	0	0	0	3.75	0	0	0	15.3846	2.46914	0	0	0	0	0	36.5385	0	12.9032	0	0	63.0952
391		38.3178	16.2791	57.3333	0	16.0305	0	38.3721	2.35294	0	8.98876	3.63636	3.40909	30.6818	134.483	0	36.1111	1.81818	16.8675	10.4348	0	0	0	0	0	0	5.40541	0	4.10959	0	0	0	0	0	0	0	3.4188	0	0	0	0	0	0	12.5	0	1.07527	0	0	2.38095
421		0	2.32558	136	28.5714	26.7176	76.8293	1.16279	24.7059	0	40.4494	0	56.8182	5.68182	0	16.0494	13.8889	7.27273	92.7711	11.3043	0	0	0	0	0	0	0	0	50.6849	0	0	0	23.75	0	0	0	3.4188	0	0	0	0	0	0	17.3077	0	7.52688	0	0	5.95238
451		0	20.9302	69.3333	0	31.2977	0	36.0465	49.4118	0	12.3596	0	56.8182	9.09091	0	0	33.3333	34.5455	0	8.69565	0	0	0	0	0	0	0	0	0	35.8696	0	18.6441	93.75	0	0	0	9.40171	0	0	5.97015	44.7368	56.7901	0	50	2.32558	7.52688	0	0	30.9524
481		20.5607	103.488	53.3333	38.8889	47.3282	0	79.0698	2.35294	32.2581	86.5169	69.0909	44.3182	2.27273	125.862	28.3951	0	54.5455	0	2.6087	0	15.942	0	23.6842	0	0	0	0	0	11.9565	0	57.6271	2.5	0	1.75439	0	43.5897	58.0247	0	20.8955	47.3684	38.2716	46.6667	26.9231	32.5581	0	0	38.8889	4.7619
511		42.0561	80.2326	73.3333	33.3333	49.6183	0	38.3721	80	35.4839	96.6292	77.2727	59.0909	68.1818	108.621	81.4815	73.6111	127.273	3.61446	64.3478	7.54717	50.7246	0	51.3158	0	0	14.4144	54.6875	0	0	0	25.4237	93.75	40.2778	71.9298	0	33.3333	30.8642	0	53.7313	75	82.716	44	52.8846	93.0233	38.7097	47.9452	37.5	66.6667
541		53.271	120.93	88	26.1905	44.2748	3.65854	61.6279	105.882	42.7419	100	75.4545	82.9545	109.091	100	117.284	87.5	130.909	112.048	107.826	100	31.8841	45.283	63.1579	40.625	4.34783	93.6937	56.25	28.7671	27.1739	0	86.4407	6.25	65.2778	66.6667	50	53.8462	67.9012	0	50.7463	86.8421	91.358	52	40.3846	98.8372	69.8925	60.274	62.5	64.2857
571		58.8785	109.302	110.667	38.0952	58.0153	41.4634	54.6512	96.4706	50	88.764	93.6364	79.5455	109.091	113.793	100	87.5	132.727	102.41	95.6522	84.9057	69.5652	71.6981	75	50	88.4058	85.5856	75	80.8219	55.4348	0	61.0169	51.25	87.5	100	65.5556	54.7009	53.0864	27.6923	47.7612	88.1579	77.7778	74.6667	58.6538	83.7209	54.8387	57.5342	90.2778	72.619
601		54.2056	79.0698	118.667	43.6508	60.3053	13.4146	67.4419	97.6471	36.2903	98.8764	83.6364	87.5	117.045	148.276	80.2469	111.111	145.455	107.229	90.4348	84.9057	73.913	90.566	82.8947	84.375	100	88.2883	56.25	100	54.3478	38.2979	81.3559	87.5	97.2222	100	47.7778	66.6667	69.1358	29.2308	73.1343	75	74.0741	88	83.6538	100	75.2688	68.4932	76.3889	80.9524
631		54.2056	98.8372	122.667	46.8254	58.7786	10.9756	61.6279	124.706	48.3871	87.6404	100.909	79.5455	132.955	215.517	88.8889	127.778	167.273	101.205	104.348	67.9245	89.8551	94.3396	81.5789	81.25	76.8116	100	59.375	90.411	43.4783	97.8723	100	71.25	100	92.9825	100	76.9231	100	69.2308	62.6866	100	100	100	61.5385	72.093	78.4946	71.2329	91.6667	94.0476
661		48.5981	105.814	120	63.4921	54.9618	14.6341	72.093	151.765	34.6774	102.247	95.4545	107.955	107.955	158.621	90.1235	131.944	161.818	101.205	100.87	96.2264	100	100	76.3158	100	73.913	90.0901	70.3125	93.1507	53.2609	100	62.7119	80	87.5	91.2281	44.4444	58.1197	76.5432	89.2308	68.6567	53.9474	100	98.6667	74.0385	88.3721	100	75.3425	100	100
691		55.1402	106.977	98.6667	59.5238	57.2519	17.0732	66.2791	141.176	21.7742	97.7528	88.1818	81.8182	109.091	55.1724	86.4198	158.333	121.818	84.3373	105.217	90.566	100	86.7925	100	78.125	71.0145	65.7658	92.1875	86.3014	73.913	76.5957	71.1864	96.25	59.7222	61.4035	72.2222	53.8462	62.963	98.4615	55.2239	68.4211	88.8889	86.6667	63.4615	77.907	96.7742	100	81.9444	69.0476
721		15.8879	24.4186	5.33333	18.254	45.8015	80.4878	75.5814	51.7647	54.0323	17.9775	18.1818	39.7727	37.5	60.3448	54.321	33.3333	49.0909	39.759	209.565	35.8491	85.5072	39.6226	42.1053	18.75	30.4348	16.2162	21.875	63.0137	75	55.3191	47.4576	36.25	43.0556	57.8947	48.8889	74.359	4.93827	56.9231	46.2687	68.4211	72.8395	69.3333	50	13.9535	54.8387	41.0959	27.7778	15.4762
751		26.1682	0	0	0	6.87023	0	16.2791	0	0	0	0	0	0	0	0	0	0	0	0	0	18.8406	0	0	0	0	0	0	0	55.4348	0	0	0	0	0	0	21.3675	0	50.7692	5.97015	42.1053	9.87654	44	100	30.2326	69.8925	45.2055	13.8889	34.5238
781		0	0	0	0	0	0	9.30233	0	0	0	0	0	0	0	0	0	0	0	0	0	0	0	0	0	0	0	0	0	53.2609	0	0	0	0	0	0	0	0	49.2308	0	26.3158	2.46914	37.3333	0	51.1628	30.1075	0	36.1111	40.4762
811		0	0	0	0	0	0	51.1628	0	0	0	0	0	0	0	37.037	0	0	0	8.69565	7.54717	0	0	0	0	0	0	0	0	9.78261	0	0	0	0	0	0	29.0598	0	35.3846	100	51.3158	16.0494	22.6667	0	22.093	0	0	33.3333	4.7619
841		0	0	0	0	0	0	1.16279	0	0	0	0	0	0	0	0	0	0	0	0	0	0	0	0	0	0	0	0	0	0	0	0	0	0	0	0	41.0256	0	26.1538	0	5.26316	0	45.3333	0	4.65116	0	0	19.4444	7.14286
871		0	0	0	0	0	0	0	0	0	0	0	0	0	0	0	0	0	0	0	0	0	0	0	0	0	0	0	0	0	0	0	0	0	0	0	1.7094	0	0	0	0	0	18.6667	0	3.48837	0	0	18.0556	11.9048
901		0	0	0	0	0	0	1.16279	0	0	0	0	0	0	0	0	0	0	0	0	0	0	0	0	0	0	0	0	0	0	0	0	0	0	0	0	0	0	0	0	0	0	0	0	0	0	0	13.8889	0
931		0	0	0	0	0	0	0	0	0	0	0	0	0	0	0	0	0	0	0	0	0	0	0	0	0	0	0	0	0	0	0	0	0	0	0	1.7094	0	0	0	0	0	14.6667	0	0	0	0	0	0
961		0	0	0	0	0	0	13.9535	0	0	0	0	1.13636	0	0	0	0	0	0	0	0	0	0	0	0	0	0	0	0	0	0	0	0	0	0	0	1.7094	0	0	0	0	0	0	0	0	0	0	0	0
991		0	0	0	0	0	0	5.81395	0	0	0	0	21.5909	0	0	0	0	0	0	0	0	0	0	0	0	0	0	0	0	0	0	0	0	0	0	0	0	0	0	0	0	0	0	0	0	0	0	0	0
1021		0	0	0	0	0	0	0	0	0	0	0	0	0	0	0	0	0	0	0	0	0	0	0	0	0	0	100	0	0	0	0	0	0	0	0	2.5641	0	0	0	0	0	0	0	0	0	0	0	0
1051		0	0	0	0	0	0	0	0	0	0	0	12.5	0	0	0	0	0	0	0	0	0	0	0	0	0	0	6.25	0	0	0	0	0	0	0	0	10.2564	0	0	0	0	0	0	0	0	0	0	0	0
1081		0	50	0	0	0	0	0	0	0	0	0	0	0	0	0	0	0	0	0	0	0	0	0	0	0	0	6.25	0	0	0	0	0	0	0	0	0	0	0	0	0	0	0	0	0	0	0	0	0
1111		0	63.9535	0	0	0	0	0	0	0	0	0	36.3636	0	0	0	0	0	0	3.47826	0	0	0	0	0	0	0	0	0	0	0	0	0	0	0	0	0	0	0	0	0	0	0	0	0	0	0	0	0
1141		0	16.2791	0	0	0	0	0	0	0	0	0	0	0	0	0	9.72222	0	0	21.7391	0	0	0	0	0	0	0	9.375	0	0	0	0	0	0	0	0	1.7094	0	0	0	0	0	0	0	0	0	0	0	0
1171		0	16.2791	0	0	0	0	0	0	0	0	0	0	0	0	0	0	0	0	1.73913	0	0	0	0	0	0	0	0	21.9178	0	0	0	0	0	0	0	11.9658	0	0	0	0	0	0	0	0	0	0	0	0
1201		0	15.1163	0	0	0	0	2.32558	0	0	0	0	1.13636	37.5	0	13.5802	0	0	0	0	0	0	0	0	0	0	0	0	23.2877	0	0	0	0	0	0	0	0	0	0	0	0	0	0	0	0	0	0	0	0
1231		0	15.1163	0	0	0	0	0	1.17647	0	0	0	0	6.81818	0	0	0	0	0	0	0	0	0	0	0	0	0	0	2.73973	16.3043	0	0	0	0	0	0	0	0	0	0	0	0	0	0	0	0	0	0	0
1261		0	6.97674	0	0	0	0	0	2.35294	0	0	0	0	54.5455	0	0	0	0	0	0.869565	0	0	0	0	0	0	0	0	31.5068	17.3913	0	0	0	0	0	0	5.12821	0	0	0	0	0	0	0	0	0	0	0	0
1291		0	20.9302	0	0	0	0	0	0	0	0	0	0	65.9091	0	0	0	0	0	4.34783	0	0	0	0	0	0	0	1.5625	16.4384	0	0	0	0	0	0	0	10.2564	0	0	0	0	0	0	0	0	0	0	0	0
1321		0	9.30233	0	0	0	0	18.6047	0	0	0	0	0	10.2273	0	0	0	0	0	46.087	0	0	0	0	0	0	0	20.3125	45.2055	0	0	0	0	0	0	0	2.5641	0	0	0	0	0	0	0	0	0	0	0	0
1351		0	63.9535	0	0	0	0	17.4419	0	0	14.6067	0	10.2273	25	0	0	0	0	0	26.087	0	0	0	0	0	0	0	14.0625	78.0822	17.3913	0	0	0	0	0	0	15.3846	0	0	0	0	0	0	0	0	0	0	0	0
1381		0	3.48837	0	0	0	0	4.65116	2.35294	0	3.37079	0	26.1364	34.0909	0	0	0	0	12.0482	25.2174	0	0	0	0	0	0	0	0	39.726	34.7826	0	0	0	0	0	0	0	0	0	0	0	0	0	0	0	0	0	0	0
1411		0	29.0698	0	2.38095	0	0	0	0	0	11.236	0	10.2273	29.5455	0	0	0	0	67.4699	48.6957	0	0	0	0	0	0	0	1.5625	43.8356	47.8261	0	0	0	0	0	0	0	0	0	0	0	0	0	0	0	0	0	0	0
Slope calculation
																					UAS-hid,rpr/Y;ls-tim/s-tim	Median		Slothe	0.5	Sloexp	ratio
271		6.52174	0	5.88235	0	14.5161	23.8095	100	57.6271	0	5.36913	8.33333	0	0	0	8.33333	0	0	0	0	0	0		0.269345	0.134673	0.223118	0.828373
451		8.69565	72.7273	26.4706	52.9412	54.8387	92.8571	45.7143	77.9661	4.28571	24.8322	77.7778	68.0851	58.6207	40	34.7222	16.9231	45.283	0	82.7586	51.25	48.4821
																								Total	N>0.13	N<0.13
dy/dt		0.0120773	0.40404	0.114379	0.294118	0.224014	0.383598	-0.301587	0.112994	0.0238095	0.108128	0.385802	0.378251	0.32567	0.222222	0.146605	0.0940171	0.251572	0	0.45977	0.284722	0.269345		20	12	8
																									60	40
																					cry19-gal4,s-tim/ls-tim	Median		Slothe	0.5	Sloexp	ratio
271		75.3846	0	0	0	30.5556	0	0	0	1.83486	0	37.8378	13.6986	17.3913	26	0	50	50	0	1.81818	0	0.909091		0.240418	0.120209	0.183296	0.762404
541		52.3077	100	78.481	50	9.72222	100	2.38095	3.36134	33.0275	94.2857	91.8919	61.6438	73.913	70	48.9796	58.6957	92.5	86.0465	94.5455	59.6154	65.8219
																								Total	N>0.12	N<0.12
dy/dt		-0.0854701	0.37037	0.29067	0.185185	-0.0771605	0.37037	0.00881834	0.0124494	0.115528	0.349206	0.2002	0.177575	0.20934	0.162963	0.181406	0.0322061	0.157407	0.318691	0.343434	0.220798	0.240418		20	14	6
																									70	30
																			cry19>hid,rpr	Median		Slothe	0.5	Sloexp	ratio
151		0	61.5385	100	45	8	38.4615	9.25926	16.6667	32.9268	4.44444	28.8462	0	3.44828	0	0	51.1628	4.0404	0	8.62963		0.147271	0.0736356	0.0951405	0.646022
421		87.1429	38.4615	17.3469	28.3333	24	66.6667	96.2963	3.7037	56.0976	88.8889	1.92308	59.1837	58.6207	45	72.3404	41.8605	12.1212	51.7857	48.3929
																						Total	N>0.07	N<0.07
dy/dt		0.322751	-0.0854701	-0.306122	-0.0617284	0.0592593	0.104463	0.322359	-0.048011	0.0858175	0.312757	-0.0997151	0.219199	0.204342	0.166667	0.267928	-0.0344531	0.0299289	0.191799	0.147271		18	10	8
																							55.5556	44.4444
time																																								UAS-hid,rpr/Y;s-tim/ls-tim
301		0	0	4	3.1746	22.9008	29.2683	0	0	50.8065	0	4.54545	62.5	2.27273	25.8621	97.5309	19.4444	5.45455	14.4578	0	2.0202	0	0	0	19.1781	0	0	0	0	0	65.0794	0	22.807	25.5556	0	47.619	2.5641	0	0	0	26.087	0	0	7.77778	3.44828	4.10959	0	0	0
511		57.6923	41.8605	100	49.2063	47.3282	95.122	82.5581	81.1765	30.6452	61.7978	43.6364	22.7273	69.3182	62.069	100	73.6111	70.9091	80.7229	47.8261	64.6465	95.4545	67.6923	38.9381	42.4658	90.6977	49.2958	76.5957	61.1511	89.2308	80.9524	68.1034	85.9649	36.6667	86.3636	100	67.9487	100	94.7368	81.9672	53.6232	48.75	47.541	72.2222	65.5172	100	64.6154	63.5135	39.6552
dy/dt		0.274725	0.199336	0.457143	0.219199	0.116321	0.313589	0.393134	0.386555	-0.0960061	0.294275	0.186147	-0.189394	0.319264	0.172414	0.0117578	0.257937	0.311688	0.315548	0.227743	0.29822	0.454545	0.322344	0.185419	0.110894	0.431894	0.234742	0.364742	0.291196	0.424908	0.0755858	0.324302	0.300752	0.0529101	0.411255	0.249433	0.311355	0.47619	0.451128	0.39032	0.131125	0.232143	0.226386	0.306878	0.295567	0.456621	0.307692	0.302445	0.188834
																																				spEcells>hid,rpr
121		24.6914	16.2791	0	3.96825	4.58015	0	26.7442	35.2941	0	14.6067	19.0909	0	2.27273	67.2414	0	0	0	0	8.19672	0	18.0328	0	0	12.5	18.6916	0	0	0	82.2222	1.25	57.1429	23.75	1.1236	0	0	0	18.3673	40.9091	35.7143	0	0	0	0	3.27869	0	3.75	0	0
451		60.4938	26.7442	52	44.4444	14.5038	60.9756	39.5349	2.35294	20.1613	65.1685	15.4545	57.9545	44.3182	56.8966	0	0	85.4545	68.6747	0	11.1111	47.541	0	0	0	28.972	70.5882	27.0833	33.0579	45.5556	42.5	60	6.25	11.236	63.0435	69.697	73.2143	53.0612	50	45.2381	10.5263	29.2683	31.9444	72.973	57.377	64.5161	7.5	51.7241	35.7143
dy/dt		0.108492	0.0317125	0.157576	0.122655	0.0300717	0.184775	0.0387597	-0.0998217	0.0610948	0.153218	-0.0110193	0.17562	0.12741	-0.031348	0	0	0.258953	0.208105	-0.0248385	0.03367	0.0894188	0	0	-0.0378788	0.0311526	0.213904	0.0820707	0.100175	-0.111111	0.125	0.00865801	-0.0530303	0.0306435	0.191041	0.211203	0.221861	0.105133	0.0275482	0.02886	0.0318979	0.0886918	0.0968013	0.22113	0.163934	0.195503	0.0113636	0.15674	0.108225
																																								spEcells-G4/+
451		0	20.9302	69.3333	0	31.2977	0	36.0465	49.4118	0	12.3596	0	56.8182	9.09091	0	0	33.3333	34.5455	0	8.69565	0	0	0	0	0	0	0	0	0	35.8696	0	18.6441	93.75	0	0	0	9.40171	0	0	5.97015	44.7368	56.7901	0	50	2.32558	7.52688	0	0	30.9524
661		48.5981	105.814	120	63.4921	54.9618	14.6341	72.093	151.765	34.6774	102.247	95.4545	107.955	107.955	158.621	90.1235	131.944	161.818	101.205	100.87	96.2264	100	100	76.3158	100	73.913	90.0901	70.3125	93.1507	53.2609	100	62.7119	80	87.5	91.2281	44.4444	58.1197	76.5432	89.2308	68.6567	53.9474	100	98.6667	74.0385	88.3721	100	75.3425	100	100
dy/dt		0.23142	0.404208	0.24127	0.302343	0.112686	0.0696864	0.17165	0.487395	0.165131	0.428036	0.454545	0.243506	0.470779	0.755337	0.429159	0.469577	0.606061	0.481928	0.438923	0.458221	0.47619	0.47619	0.363409	0.47619	0.351967	0.429	0.334821	0.443575	0.0828157	0.47619	0.209847	-0.0654762	0.416667	0.434419	0.21164	0.23199	0.364491	0.424908	0.298507	0.0438596	0.205761	0.469841	0.114469	0.409745	0.440348	0.358774	0.47619	0.328798
[truncated: 18 more columns]

## Sheet: Fig. S5
S5A
time																					UAS-hid,rpr;ls-tim/s-tim	Median																							;cry-gal19,s-tim/ls-tim	Median
1		35.8974	80.9524	40.2174	32.4324	51.5625	17.5	86.1386	34.6774	47.561	100	100	45.122	37.3626	51.0204	46.6667	55.4745	36.6197	64.5455	61.8557	13.5135	47.1138				59.8985	62.2951	66.9118	66.2069	88.4615	68.5315	93.2039	100	86.3636	67.8899	37.0588	100	66.9421	62.1359	75.1412	100	58.4906	82.8829	67.2269	53.0612	67.5584			35.2941
31		19.6581	52.381	10.8696	28.8288	10.1562	10	52.4752	0	30.4878	17.1233	40.5405	13.4146	34.0659	33.6735	15.5556	41.6058	26.7606	19.0909	44.3299	9.90991	23.2093				100	18.8525	18.3824	45.5172	56.7308	54.5455	75.7282	69.9346	56.0606	26.6055	10	57.3427	67.7686	13.5922	54.2373	87.395	28.3019	50.4505	23.5294	4.08163	52.3439			13.369
61		1.7094	16.1905	23.913	16.2162	3.125	11.6667	23.7624	0.806452	3.65854	6.16438	13.5135	0	7.14286	19.3878	13.3333	18.2482	11.2676	0.909091	5.15464	0	9.20523				21.3198	1.63934	0	44.8276	33.6538	16.0839	89.3204	79.085	38.6364	3.66972	1.17647	81.1189	7.43802	0	36.1582	60.5042	0	9.90991	0	0	12.9969			0
91		18.8034	6.66667	29.3478	17.1171	5.46875	0.833333	7.92079	20.1613	0	46.5753	11.7117	0	3.2967	15.3061	14.4444	15.3285	11.2676	15.4545	0	0	11.4897				10.1523	0	0	6.89655	19.2308	13.986	40.7767	46.4052	21.9697	0	0	14.6853	0	0	21.4689	14.2857	0	0.900901	0	0	3.89873			0
121		1.7094	0	9.78261	13.5135	10.1562	0	0	3.22581	0	3.42466	3.6036	0	15.3846	75.5102	14.4444	2.18978	6.33803	14.5455	0	6.30631	3.51413				3.5533	0	0	6.89655	15.3846	7.69231	0	18.3007	0.757576	0	0	0	0	0	18.6441	0	0	0	0	0	0			0
151		9.40171	0	1.08696	0	8.59375	0	23.7624	25.8065	0	1.36986	9.90991	0	1.0989	21.4286	11.1111	0	0	26.3636	0	6.30631	1.23438				0	0	0	0	6.73077	0	0	0	0	0	2.94118	0	0	3.8835	7.9096	34.4538	0	0	0	0	0			0
181		11.9658	11.4286	18.4783	0	7.03125	1.66667	21.7822	0	0	4.79452	18.9189	0	3.84615	2.04082	11.1111	0	0	5.45455	0	0.900901	2.94349				0	0.819672	0	0	4.80769	0	0	0	0	5.50459	0	3.4965	0	0	0	0	0	0	0	0	0			0
211		1.7094	0	6.52174	0	6.25	0	0	0	0	1.36986	9.00901	0	8.24176	53.0612	13.3333	0	0	3.63636	0	2.7027	0.684932				0	14.7541	0	4.82759	2.88462	0	0	0	0	5.50459	0	9.79021	0	0	0.564972	0	0	0	0	20.4082	0			1.06952
241		0	0	16.3043	27.027	3.90625	0	0	0	0	0	4.5045	0	10.989	20.4082	4.44444	0	0	10	0	0	0				0	0	0	0.689655	10.5769	0	0	0	0	0	1.17647	8.39161	0	0	0	0	0.943396	0	0	11.2245	0			7.48663
271		0	0	8.69565	10.8108	5.46875	0	0	0.806452	0	0	0	0	0	16.3265	7.77778	0	0	16.3636	0	0	0				0	0	0	21.3793	5.76923	0	0	0	0	0	0	0	0	0	0	0	3.77358	0	0	22.449	0			4.81283
301		0	0	10.8696	76.5766	5.46875	0	0	0	0	4.79452	13.5135	0	1.64835	13.2653	1.11111	0	0	10	0	0	0				0	0	0	2.75862	0	0	0	0	0	21.1009	0	0	0	0	0	0	0	0	0	4.08163	0			2.13904
331		0	0	4.34783	0	0	0.833333	0	0	0	4.10959	40.5405	0	0	15.3061	32.2222	0	0	1.81818	0	0	0				0	9.83607	0	0	6.73077	0	0	3.26797	0	0	0	0	0	0	0	0	0	0	0	19.3878	0			9.62567
361		0	0	8.69565	11.7117	16.4062	0	0	0	0	17.8082	0	0	0	1.02041	5.55556	0	0	1.81818	0	0	0				0	4.09836	20.5882	100	0	0	0	0	0	0	0	0	0	0	2.25989	0	0	14.4144	0	3.06122	0			1.60428
391		0	0.952381	5.43478	79.2793	6.25	0	0	0	0	8.21918	0	0	0	73.4694	3.33333	0	0.704225	3.63636	0	0	0				0	0	15.4412	0	0	4.8951	0	1.30719	0	0	0	6.99301	0	0	0	0	0	18.9189	0	0	0			1.06952
421		0	27.619	6.52174	3.6036	10.1562	0	0	11.2903	0	3.42466	0	0	0	89.7959	0	0	0	0	0	0	0				0	0	0	3.44828	0	0	0	16.9935	0	0	4.70588	0	0	0	0	0	0	0	0	0	0			0
451		0	5.71429	2.17391	17.1171	14.8438	0	0	0	0	0	0	0	7.69231	9.18367	0	0	0	0	1.03093	0	0				0	0	93.3824	0	6.73077	0	0	4.57516	0	0	0	0	0	0	0	0	0	0	0	0	0			0.534759
481		0	100	6.52174	6.30631	8.59375	0	19.802	11.2903	0	0	0	4.87805	1.64835	52.0408	0	0	0	14.5455	10.3093	0	3.2632				0	0	0.735294	0.689655	5.76923	0	0	3.26797	0	0	0	0	0	0	0	0	0	0	0	0	0			1.06952
511		0	0	0	0	0	0.833333	0	0	0	0	0	0	8.79121	4.08163	3.33333	0	10.5634	29.0909	14.433	0	0				0.507614	0	48.5294	51.7241	0	0	0	0	0	0	0	0	0	0	0	0	0	0	0	0	0			0
541		0	0	0	0	0	0	0	6.45161	0	0	0	0	0	38.7755	0	0	6.33803	3.63636	18.5567	0	0				0	0	1.47059	17.931	0	0	0	3.26797	0	0	2.94118	23.0769	0	0	1.12994	0	0	0	0	18.3673	0			0
571		0	1.90476	0	0	0	0	0.990099	12.9032	0	17.1233	0	0	0	5.10204	1.11111	0	57.7465	0	43.299	0	0				5.07614	0	4.41176	11.7241	27.8846	0	0	0	0	0	2.35294	3.4965	0	10.6796	0	0	0	0	0	37.7551	0			0
601		13.6752	7.61905	0	0	0	9.16667	9.90099	54.0323	1.21951	19.1781	0	26.8293	0	1.02041	3.33333	0	2.11268	0	4.12371	0	1.66609				19.2893	0.819672	32.3529	0	7.69231	0.699301	27.1845	0	21.2121	48.6239	20.5882	72.7273	4.13223	25.2427	6.77966	4.20168	2.83019	0	0.840336	16.3265	7.23598			0.534759
631		0.854701	22.8571	17.3913	9.90991	3.90625	25.8333	0	19.3548	0	1.36986	0	45.122	24.7253	27.551	41.1111	0	0	0	23.7113	0	6.90808				42.132	10.6557	14.7059	22.069	27.8846	6.29371	20.3883	56.8627	25	91.7431	27.6471	63.6364	17.3554	39.8058	38.9831	39.4958	25.4717	39.6396	33.6134	40.8163	30.749			34.2246
661		44.4444	37.1429	14.1304	19.8198	9.375	41.6667	26.7327	10.4839	0	31.5068	9.90991	62.1951	44.5055	35.7143	66.6667	7.29927	22.5352	13.6364	65.9794	17.1171	24.6339				46.1929	65.5738	42.6471	44.8276	70.1923	75.5245	74.7573	41.8301	53.0303	74.3119	32.3529	62.2378	84.2975	77.6699	36.7232	42.8571	50.9434	21.6216	63.0252	45.9184	51.9868			34.7594
691		2.5641	48.5714	0	30.6306	35.1562	45.8333	62.3762	3.22581	14.6341	27.3973	25.2252	67.0732	42.8571	36.7347	75.5556	29.1971	31.6901	53.6364	53.6082	6.30631	33.4232				51.269	77.0492	56.6176	37.931	66.3462	81.8182	75.7282	52.2876	64.3939	65.1376	33.5294	66.4336	83.4711	86.4078	42.9379	64.7059	76.4151	45.045	61.3445	46.9388	64.5499			1.06952
721		100	100	100	81.0811	82.8125	73.3333	96.0396	75	100	70.5479	75.6757	78.0488	95.0549	97.9592	100	91.2409	54.2254	100	100	100	95.5473				79.1878	100	100	75.1724	100	100	99.0291	75.817	100	100	64.7059	95.1049	100	97.0874	90.3955	98.3193	100	100	100	100	100			100
751		77.7778	57.1429	95.6522	54.955	89.8438	54.1667	100	70.9677	65.8537	71.9178	56.7568	76.8293	46.7033	56.1224	88.8889	100	42.9577	59.0909	43.299	63.0631	64.4584				52.7919	90.9836	9.55882	1.37931	76.9231	80.4196	75.7282	83.6601	85.6061	29.3578	48.8235	74.8252	93.3884	70.8738	100	94.958	67.9245	84.6847	2.52101	75.5102	75.6192			77.0053
781		67.5214	58.0952	70.6522	59.4595	94.5312	41.6667	86.1386	68.5484	40.2439	73.9726	38.7387	67.0732	37.3626	50	75.5556	67.1533	39.4366	54.5455	46.3918	54.0541	58.7773				0.507614	91.8033	0	0	0	0	65.0485	84.9673	6.06061	0	44.7059	0	3.30579	0	88.7006	17.6471	0	13.5135	0	33.6735	1.9067			52.9412
811		81.1966	0	75	0	60.1562	6.66667	85.1485	59.6774	0	97.9452	45.045	48.7805	7.69231	0	0	26.2774	42.9577	64.5455	74.2268	32.4324	44.0014				0.507614	0	0	0	0	0	0	11.7647	0	0	0.588235	0	12.3967	0	14.1243	0.840336	0	0	0	0	0			34.2246
841		85.4701	1.90476	70.6522	0	0	0	2.9703	70.1613	0	34.2466	8.10811	0	0	0	0	0	20.4225	12.7273	15.4639	25.2252	2.43753				0.507614	0	0	0	0	0	0	0	0	0	2.94118	0	4.95868	0	0	0	0	0	0	0	0			3.74332
871		2.5641	2.85714	0	0	0	0	0	70.1613	0	0	0	0	0	0	0	0	9.15493	0	0	0	0				44.6701	0	0	0	0	0	0	0	0	0	3.52941	0	19.8347	0	0	0	0	0	0	0	0			1.06952
901		1.7094	7.61905	0	12.6126	0	0	0	20.1613	0	0	1.8018	3.65854	0	0	0	0	2.8169	0	0	0	0				0	0	0	0	0	0	0	0	0	0	6.47059	0	1.65289	0	0	2.52101	0	0	0	0	0			1.60428
931		0	26.6667	0	44.1441	0	0	19.802	10.4839	0	5.47945	1.8018	18.2927	0	0	0	0	4.92958	0	0	0	0				0	0	0	0	0	0	0	0	0	0	0	11.8881	0.826446	0	0	0	0	0	0	3.06122	0			41.7112
961		0	0	0	11.7117	1.5625	0	21.7822	1.6129	0	0	0.900901	15.8537	12.6374	0	0	0	0	0	0	0	0				0.507614	0	0	0	0	0	0	0	0	0	0	11.8881	22.314	0	0	0	0.943396	0	0	0	0			44.385
991		0	0	0	2.7027	8.59375	0	13.8614	16.129	0	5.47945	33.3333	3.65854	28.5714	0	0	7.29927	0	0.909091	0	0	0.454545				0	0	0	0	0	0	0	0	0	0	11.7647	2.0979	4.13223	0	0	0	0	7.20721	0	0	0			22.9947
1021		0	0	0	40.5405	0.78125	0	8.91089	0	0	22.6027	0	0	3.2967	0	0	69.3431	0	2.72727	0	0	0				0	0	0	0	0	0	0	0	0	0	0.588235	30.0699	4.95868	0	0	0	0	9.00901	0	0	0			13.9037
1051		9.40171	0	0	1.8018	0	0	8.91089	4.03226	0	8.21918	2.7027	0	59.8901	0	0	16.0584	7.04225	11.8182	0	0	0.900901				0	0	0	10.3448	0	0	18.4466	0	0	0	0	8.39161	3.30579	0	0	0.840336	0	0	0	0	0			11.2299
1081		0	0	0	56.7568	35.9375	5.83333	11.8812	0.806452	0	6.84932	48.6486	21.9512	100	0	0	2.18978	71.831	41.8182	0	0	4.01156				0	0	0	0	0	0	0	0	0	1.83486	0.588235	21.6783	28.9256	0	0	0	0	0	0	0	0			33.1551
1111		0.854701	0	47.8261	33.3333	25	54.1667	27.7228	3.22581	0	21.2329	2.7027	80.4878	2.74725	0	0	0	7.04225	0	0	0	2.72498				0	0	0	0	0	0	0.970874	0	0	0	1.76471	50.3497	3.30579	0	0	0	0	3.6036	0	0	0			66.3102
1141		0	58.0952	22.8261	10.8108	35.1562	1.66667	44.5545	4.03226	0	29.4521	10.8108	0	0	0	0	0	11.9718	0	0	5.40541	2.84946				0	0	0	3.44828	0	0	0.970874	20.915	0	0	3.52941	0	0	0	0	0	0	0	0	0	0			20.3209
1171		0	1.90476	14.1304	0	0	0	1.9802	100	0	7.53425	0	0	0	0	0	5.10949	0	73.6364	0	0	0				0	0	0	0	0	0	37.8641	0	0	0	2.94118	0	0	0	0	0	0	0	0	0	0			13.9037
1201		0.854701	0	0	0	38.2812	0	47.5248	41.129	0	36.3014	0	41.4634	0	1.02041	0	0	0	61.8182	0	0	0				0	0	0	0	0	0	0.970874	7.18954	0	0	24.7059	0	1.65289	0	0	0	0	0	0	0	0			41.7112
1231		0	13.3333	2.17391	18.9189	12.5	0	10.8911	1.6129	0	64.3836	0	14.6341	14.2857	8.16327	0	37.9562	0	0.909091	0	0	1.89341				5.58376	0	0	0	0.961538	0	28.1553	1.96078	0	11.0092	0	0	0	0	0	0	0	0	0	0	0			33.1551
1261		4.2735	0	85.8696	100	0	6.66667	34.6535	0	0	0	7.20721	4.87805	28.5714	0	20	0	37.3239	44.5455	0	0	4.57578				0.507614	36.0656	0	0	0	9.79021	24.2718	0	0	24.7706	0	0	9.91736	0	18.6441	0	0	0	0	51.0204	0			13.9037
1291		2.5641	0.952381	70.6522	36.036	14.0625	29.1667	7.92079	0	0	0	30.6306	39.0244	87.3626	0	92.2222	0	64.0845	0.909091	0	0	5.24245				0	5.7377	0	27.5862	0	0	10.6796	0	0	36.6972	26.4706	0	0	0	3.9548	0	26.4151	4.5045	0	15.3061	0			6.41711
1321		23.0769	0	6.52174	2.7027	24.2188	17.5	20.7921	19.3548	2.43902	0	3.6036	0	7.69231	100	2.22222	2.91971	74.6479	1.81818	0	6.30631	4.95495				0	0	0	18.6207	0	0	0.970874	2.61438	0	55.9633	100	0	4.13223	0	0	1.68067	77.3585	0	11.7647	62.2449	0.485437			31.5508
1351		38.4615	12.381	3.26087	41.4414	16.4062	25.8333	0	9.67742	15.8537	0	32.4324	15.8537	2.1978	7.14286	0	1.45985	100	50	0	57.6577	14.1173				0	76.2295	5.88235	0	0	0	38.835	47.0588	22.7273	41.2844	58.8235	0	38.843	0	42.3729	0	28.3019	0	46.2185	9.18367	15.9555			58.8235
1381		30.7692	0	91.3043	0	100	100	0.990099	0	0	34.2466	55.8559	100	58.7912	4.08163	58.8889	4.37956	54.2254	9.09091	0	45.9459	32.5079				12.6904	8.19672	8.08824	13.7931	72.1154	0	14.5631	30.719	25	48.6239	25.2941	67.1329	0	19.4175	3.38983	0	61.3208	0	23.5294	74.4898	16.9903			31.5508
1411		20.5128	34.2857	45.6522	7.20721	57.8125	0	0	30.6452	3.65854	40.411	41.4414	60.9756	2.1978	87.7551	0	67.1533	66.1972	2.72727	47.4227	3.6036	32.4654				39.0863	45.082	0	7.58621	29.8077	53.1469	100	81.0458	74.2424	11.0092	31.1765	69.2308	31.405	100	74.5763	0	42.4528	43.2432	5.88235	0	40.7696			9.09091
Time																					UAS hid, UASrpr																				UAS hid, UASrpr	Median
1		69.6774	48.7437	48.1481	71.3235	93.7008	90.8257	89.3805	60.8466	68.3333	46.2366	100	52	58.642	69.3069	59.3548	100	97.4576	54.7059	99.0741	84	64.7059	95	71.7241	68.9394	46.7626	70.5479	61.2676	64.3939	94.8905	50.8671	88.6364	76.0331	64.1667	61.0169	100	46.5839	76.9231	99.2958	75.3846	70.4545	70.066
31		42.5806	36.1809	32.0988	44.1176	67.7165	61.4679	47.7876	47.0899	47.5	36.0215	62.5	30.8571	35.1852	46.5347	37.4194	70.2899	80.5085	27.0588	49.0741	66.6667	60.2941	55	57.2414	43.1818	30.2158	45.2055	48.5915	54.5455	59.854	54.9133	67.4242	52.8926	32.5	37.2881	66.6667	25.4658	58.4615	65.493	63.0769	62.1212	48.8328
61		33.5484	29.6482	9.25926	27.2059	42.5197	40.367	25.6637	32.2751	27.5	23.6559	34.375	21.1429	30.2469	28.7129	23.2258	49.2754	71.1864	7.64706	14.8148	48	46.3235	40	38.6207	19.697	15.8273	25.3425	34.507	27.2727	45.9854	41.6185	36.3636	30.5785	0.833333	16.1017	44.1667	12.4224	32.8205	36.6197	36.9231	31.8182	31.1983
91		8.3871	13.5678	4.32099	13.9706	3.14961	8.25688	0.884956	0	21.6667	15.0538	14.5833	1.14286	12.3457	6.93069	9.03226	4.34783	56.7797	0.588235	0	38.6667	32.3529	13.3333	10.3448	3.78788	0	0.684932	12.6761	13.6364	17.5182	23.6994	5.30303	4.95868	0	2.54237	5	2.48447	6.66667	16.1972	11.5385	6.06061	7.59379
121		0	1.50754	1.23457	3.67647	0.787402	6.42202	0	0	3.33333	1.6129	9.375	2.28571	0.617284	1.9802	0	0	47.4576	0.588235	0	19.3333	7.35294	1.66667	0.689655	7.57576	0	0	2.8169	8.33333	15.3285	8.09249	0	0.826446	12.5	6.77966	1.66667	0.621118	0	1.40845	0	16.6667	1.56022
151		0	2.51256	0	0	6.29921	1.83486	7.07965	0	0	0	2.08333	1.14286	0	0	1.93548	0	29.661	2.94118	0	5.33333	11.0294	0	0	7.57576	0.719424	19.1781	0	16.6667	15.3285	1.7341	15.1515	0	0	14.4068	0	0	0	0	0	16.6667	0.359712
181		0	7.03518	0	1.47059	0	0.917431	8.84956	4.2328	1.66667	6.98925	4.16667	15.4286	0	7.92079	12.9032	12.3188	0	20.5882	0.925926	0	8.08824	0	4.13793	12.1212	0	3.42466	0	24.2424	0	0	0	15.7025	0	0	0	8.69565	9.74359	0	0	37.1212	1.56863
211		1.29032	3.51759	0	8.82353	3.14961	45.8716	2.65487	0	0	5.37634	1.04167	15.4286	0	22.7723	14.1935	16.6667	0	6.47059	0	0	2.94118	0	8.27586	11.3636	0	0	2.8169	27.2727	0	0	0	1.65289	0	22.0339	0	8.69565	1.53846	0	4.61538	34.8485	2.15388
241		2.58065	4.52261	0	2.20588	5.51181	17.4312	13.2743	0	0	5.91398	2.08333	10.8571	0	0	23.2258	15.2174	0.847458	9.41176	0	0.666667	1.47059	22.5	38.6207	16.6667	0	0	4.92958	15.1515	0	0	0.757576	12.3967	0	5.08475	0	3.10559	6.15385	0	59.2308	9.84848	2.84312
271		21.9355	1.50754	8.02469	0	0	46.789	10.6195	0	0	2.15054	0	5.71429	0	0	19.3548	0.724638	1.69492	7.05882	0	16	0.735294	4.16667	1.37931	41.6667	0	0	8.4507	15.9091	0.729927	0	28.7879	1.65289	0	36.4407	0	3.10559	6.66667	0	3.84615	2.27273	1.6739
301		9.67742	2.51256	1.23457	44.1176	11.0236	4.58716	5.30973	0	0	7.52688	4.16667	5.71429	28.3951	6.93069	9.03226	0	5.9322	2.35294	0	9.33333	0	0	3.44828	4.54545	0	0	1.40845	23.4848	18.9781	0	3.78788	18.1818	0	0	0	0	0.512821	0	30	4.54545	3.61808
331		7.09677	3.01508	16.0494	0	0	4.58716	7.9646	0	5	22.043	20.8333	0.571429	16.0494	0.990099	7.74194	0	7.62712	12.3529	0	28.6667	0	0	2.75862	6.06061	0	0	36.6197	1.51515	57.6642	0	0	4.95868	0	0	0	8.07453	19.4872	0	23.0769	9.84848	3.80112
361		1.93548	0	1.85185	0	2.3622	0	0	0	6.66667	0	2.08333	4.57143	8.64198	0	46.4516	0	6.77966	0	0	38.6667	7.35294	5.83333	43.4483	3.0303	0	11.6438	8.4507	1.51515	0.729927	0	1.51515	7.43802	0	0	0	0	4.61538	0	26.1538	16.6667	1.6835
391		0	0	1.85185	12.5	0	0	0	0	30	0	5.20833	4.57143	20.3704	42.5743	16.7742	0	5.9322	0	0	28.6667	4.41176	13.3333	4.13793	2.27273	0	13.0137	2.11268	0.757576	13.1387	0	16.6667	0	0	0	0	0.621118	0	0	5.38462	9.84848	1.30471
421		0	17.0854	9.87654	4.41176	0	72.4771	0	0	2.5	0	3.125	1.14286	12.3457	1.9802	46.4516	0	23.7288	0	0	88	42.6471	50.8333	0	0	0	9.58904	26.0563	22.7273	4.37956	0	57.5758	0	0	0	0	0	0.512821	0	0.769231	17.4242	0.956044
451		0.645161	7.03518	0	3.67647	0	87.156	0	0	3.33333	1.6129	7.29167	2.28571	0.617284	0	2.58065	0	1.69492	0	0	0	2.94118	2.5	24.1379	0	0	9.58904	43.662	1.51515	17.5182	0	16.6667	0	0	0	0	0	39.4872	0	2.30769	25	1.08016
481		30.3226	3.01508	9.87654	0	0	12.844	0	0	7.5	40.3226	11.4583	2.28571	3.7037	0	0	0	13.5593	0	0	0	0	2.5	0	0	0	14.3836	8.4507	23.4848	2.91971	13.2948	7.57576	0	0	0	0	4.96894	0	0	3.07692	11.3636	1.14286
511		17.4194	0	0	0	0	0.917431	0	0	35	0	0	4.57143	29.6296	0	3.22581	0	12.7119	0	0	0	0	15.8333	2.06897	0	0	4.79452	2.8169	0	0	7.51445	0.757576	0	0	0	0	25.4658	0	0	38.4615	5.30303	0
541		2.58065	0	0	0	2.3622	0	0	17.4603	0	0	2.08333	0	0.617284	74.2574	0	0	18.6441	0	0	0	0	95.8333	0	0	1.43885	16.4384	0.704225	6.06061	0	6.93642	0	0	0	0	0	11.1801	0	0	2.30769	9.09091	0
571		43.871	42.7136	25.9259	0	11.811	0	3.53982	1.0582	12.5	9.67742	0	5.71429	0	62.3762	0	0	67.7966	0	0	6	0	2.5	0	0	0	22.6027	0	23.4848	0	0	0	0	0	0	0	31.677	0	0	0	19.697	0
601		19.3548	36.6834	3.7037	0	32.2835	0	15.9292	11.6402	35.8333	38.172	3.125	26.8571	24.0741	29.703	2.58065	0	61.0169	3.52941	0	40	0	34.1667	0	0	0.719424	26.0274	14.0845	9.84848	0	0	0	0	0	0	0	4.96894	0	0	0	43.1818	3.32721
631		8.3871	34.6734	43.8272	5.14706	66.9291	28.4404	73.4513	20.6349	23.3333	36.5591	17.7083	27.4286	45.0617	77.2277	39.3548	5.7971	66.1017	30.5882	0.925926	72.6667	0	0	0	0	0.719424	36.9863	22.5352	47.7273	2.91971	0	0	0	15	0	0	29.1925	0	0	0	12.1212	16.3542
661		43.2258	30.1508	35.1852	39.7059	51.1811	77.9817	54.8673	56.0847	36.6667	40.8602	89.5833	12.5714	44.4444	55.4455	54.8387	61.5942	62.7119	37.6471	7.40741	62	0	41.6667	22.069	16.6667	2.8777	45.2055	45.7746	51.5152	54.0146	39.3064	3.0303	7.43802	46.6667	7.62712	10	47.205	1.02564	0	9.23077	7.57576	40.283
691		54.1935	38.191	35.1852	50	61.4173	70.6422	59.292	41.2698	57.5	45.1613	60.4167	21.1429	41.9753	79.2079	49.6774	57.971	66.9492	35.8824	72.2222	63.3333	29.4118	46.6667	47.5862	47.7273	32.3741	47.2603	41.5493	62.1212	50.365	56.6474	13.6364	61.9835	55	52.5424	57.5	45.9627	38.4615	0	65.3846	48.4848	49.8387
721		100	100	100	100	100	100	100	83.5979	100	100	89.5833	78.2857	79.6296	100	100	87.6812	100	100	100	100	93.3824	100	100	100	74.8201	93.8356	100	100	94.8905	91.3295	100	100	85.8333	94.0678	98.3333	100	98.4615	100	100	100	100
751		67.0968	48.2412	87.6543	79.4118	78.7402	96.3303	63.7168	75.1323	94.1667	77.4194	73.9583	100	80.2469	80.198	65.8065	94.9275	72.0339	1.76471	93.5185	82.6667	99.2647	49.1667	84.8276	93.1818	71.223	100	76.7606	95.4545	100	100	99.2424	85.124	100	100	78.3333	97.5155	100	48.5915	95.3846	85.6061	84.9758
781		66.4516	2.01005	28.3951	42.6471	82.6772	56.8807	68.1416	62.963	92.5	61.828	46.875	18.2857	28.3951	71.2871	80	81.1594	11.8644	0	65.7407	47.3333	100	0	22.069	45.4545	71.223	46.5753	69.0141	84.8485	48.9051	56.0694	62.8788	40.4959	16.6667	71.1864	15	31.677	25.641	0	88.4615	96.9697	52.4872
811		36.7742	0	0	0	0	11.0092	16.8142	1.0582	90.8333	3.22581	0	2.28571	0	33.6634	12.9032	26.8116	0	0	39.8148	0	4.41176	0	7.58621	5.30303	70.5036	0	0	2.27273	0	5.20231	0	0	0	80.5085	0	4.34783	0	0	14.6154	95.4545	1.66546
841		0	1.50754	0	0	0	2.75229	0	3.1746	13.3333	0	0	13.1429	0	0	0	1.44928	0	0	0	0	2.94118	0	5.51724	19.697	35.9712	0	0	0	0	1.15607	2.27273	4.95868	0	11.0169	0	0.621118	0	0	0	31.8182	0
871		0	0	0	0	0	39.4495	0	1.0582	0	0.537634	0	0	0	0	0	2.89855	0	0	0	2.66667	12.5	0	2.06897	9.09091	12.9496	0	0	0	0	0	0	10.7438	0	0	0.833333	1.24224	0	22.5352	15.3846	14.3939	0
901		0	0	19.1358	1.47059	0	0	0.884956	15.3439	0	0	0	0	17.9012	0	0	0.724638	0	0	0	0	0	0	0	22.7273	6.47482	0	0	0	0	0	0.757576	27.2727	0	0	2.5	0	0	11.9718	14.6154	0	0
931		0	2.51256	4.93827	0	0	2.75229	0	1.0582	35	3.76344	0	0	0	0	0	19.5652	0	0	0	5.33333	0	0	0	0	0	0	0	11.3636	0	0	3.0303	26.4463	0	36.4407	5	0	0	7.74648	2.30769	6.81818	0
961		10.3226	13.5678	9.87654	0	0	0.917431	0	1.5873	0	0	30.2083	0.571429	100	0	0	6.52174	0	1.17647	0	24	3.67647	0	0	0	0	0	0	0	0	0	0	18.1818	0	0	40.8333	0	0	0	31.5385	9.09091	0
991		15.4839	0	0	0	3.93701	21.1009	9.73451	1.0582	8.33333	17.7419	19.7917	0	0	1.9802	0	3.62319	0	0	0	0.666667	6.61765	0	0	0	0	0	0	27.2727	0	0	0	11.5702	0	0	72.5	0	0	0	22.3077	21.2121	0
1021		11.6129	0	0	0	0	0.917431	38.9381	1.0582	0	1.07527	2.08333	0	0	0	0	0	0	0	0	30	28.6765	0	2.06897	12.1212	3.59712	0.684932	0	1.51515	0	0	0	5.78512	0	1.69492	16.6667	0	0	0	0.769231	0	0
1051		2.58065	0	19.1358	0	0	0	77.8761	3.1746	0	9.67742	9.375	4.57143	0	0	0	0	2.54237	0	0	5.33333	29.4118	0	2.06897	15.1515	0	2.73973	0	0	0.729927	0	6.06061	4.13223	2.5	12.7119	0	0	0	0	15.3846	4.54545	0.364964
1081		42.5806	16.5829	0	0	0	46.789	40.708	1.5873	0	39.2473	9.375	7.42857	56.1728	0	0	0	37.2881	0	0	0	20.5882	0	2.06897	27.2727	5.03597	11.6438	5.6338	0	0	0	13.6364	5.78512	1.66667	0.847458	0	0	0	0	23.8462	37.1212	1.62698
1111		5.80645	37.1859	17.284	71.3235	0	29.3578	0	30.1587	3.33333	1.07527	27.0833	14.8571	50	0	25.8065	1.44928	4.23729	11.7647	0	0	0	0	0	16.6667	0	0	1.40845	4.54545	2.18978	10.4046	12.1212	22.314	30	0	0	0	0	0	1.53846	26.5152	2.76156
1141		52.9032	48.2412	46.9136	19.8529	0	0	25.6637	11.1111	75	12.9032	14.5833	0	32.716	15.8416	43.871	0	6.77966	32.9412	0	0	69.8529	0	0	7.57576	41.0072	15.0685	28.169	24.2424	0	9.82659	53.0303	11.5702	22.5	0	2.5	0	0	26.0563	20	12.8788	13.7433
1171		25.8065	37.6884	1.85185	0.735294	0	0	0	100	57.5	10.7527	63.5417	0	17.9012	0	0	0	16.1017	32.9412	59.2593	11.3333	20.5882	0	0	0	69.0647	23.2877	0	25	8.0292	0	23.4848	4.13223	2.5	34.7458	0	0	0	35.2113	20.7692	0.757576	6.08071
1201		25.8065	36.1809	0	4.41176	31.4961	0	46.9027	16.4021	5	2.68817	44.7917	0	6.17284	96.0396	0	0	50	0	50	14	0	0	0	0	40.2878	6.16438	4.22535	57.5758	0.729927	6.93642	59.0909	33.0579	0	50	0	0	0.512821	14.0845	9.23077	0	5.58219
1231		15.4839	0	0	0	69.2913	8.25688	58.4071	0	44.1667	0	0	0	0	29.703	0	0	66.9492	0	35.1852	9.33333	0	0	5.51724	0	0	4.10959	28.169	11.3636	6.56934	2.31214	6.06061	13.2231	0	0	0	0	8.20513	0	0	18.1818	0
1261		7.74194	0	0	0	18.1102	26.6055	1.76991	13.7566	0	0	0	32	0	74.2574	0	0	19.4915	0	14.8148	73.3333	0	1.66667	6.89655	0	36.6906	34.2466	9.85915	0	16.7883	6.35838	17.4242	34.7107	0	0	0	32.9193	0	0	0	91.6667	1.71829
1291		14.1935	27.6382	6.79012	6.61765	28.3465	60.5505	0	1.5873	0	42.4731	0	20.5714	0	0	0	0	0	0	0	17.3333	0	4.16667	1.37931	0	100	11.6438	2.8169	0	84.6715	0	31.0606	88.4298	29.1667	0	0	8.07453	25.1282	0	0	78.7879	2.2021
1321		15.4839	19.598	0	21.3235	0	46.789	14.1593	27.5132	0	41.9355	18.75	25.1429	21.6049	54.4554	0	55.0725	0	0	0	0	0	10.8333	0.689655	17.4242	10.0719	36.3014	6.33803	0	7.29927	12.7168	0	1.65289	70.8333	0	0	16.7702	6.66667	0	3.07692	38.6364	8.68561
1351		6.45161	0	16.6667	80.1471	0	1.83486	14.1593	6.34921	57.5	39.2473	77.0833	30.8571	62.963	5.94059	38.0645	78.2609	42.3729	0	0	0	0	48.3333	20	84.8485	2.8777	2.73973	7.04225	0	0	54.9133	5.30303	0	34.1667	20.339	0	5.59006	7.69231	0	9.23077	0	6.74693
1381		48.3871	20.603	54.9383	11.0294	0	7.33945	24.7788	35.9788	50	34.9462	35.4167	8	37.037	36.6337	16.7742	48.5507	5.9322	0	62.963	0	44.8529	55	1.37931	13.6364	60.4317	0	0	0	0	41.6185	38.6364	0	25.8333	22.8814	8.33333	65.2174	41.0256	34.507	70.7692	0	25.306
1411		40.6452	26.1307	43.8272	41.1765	59.8425	68.8073	18.5841	54.4974	35.8333	47.3118	50	8.57143	37.6543	65.3465	36.129	40.5797	29.661	41.7647	57.4074	46	65.4412	31.6667	0	0	60.4317	84.2466	9.85915	75	0	3.46821	98.4848	59.5041	59.1667	30.5085	48.3333	16.7702	52.8205	0.704225	73.0769	48.4848	42.7959
time																				SpEC>hid,rpr																				SpEC>hid,rpr	Median
1		62.0253	68.75	37.1429	44.4444	12.987	68.75	75.3086	56.1983	100	80.7018	71.6049	81.0811	98.1818	100	72.6496	45.977	52.1739	60.6742	54.7445	61.7188	28.7805	37.7622	63.6364	55.6962	60.2151	58.7302	80.2326	10.3448	100	70.8333	64.9485	51.4286	65.812	71.875	100	94.1176	24.7934	17.5824	49.5798	62.0253
31		0	35.4167	45.7143	14.4444	0	15	16.0494	25.6198	8.24742	35.0877	37.037	33.7838	5.45455	53.2468	46.1538	31.0345	21.7391	31.4607	40.8759	38.2812	16.0976	6.99301	28.5714	18.9873	46.2366	9.52381	47.6744	2.29885	38.0952	36.4583	42.268	13.3333	39.3162	58.3333	55.9524	70.5882	11.5702	5.49451	36.1345	31.4607
61		0	0	14.2857	23.3333	0	16.25	3.7037	0	2.06186	21.0526	12.3457	28.3784	10.9091	20.7792	25.641	16.092	1.44928	3.37079	16.0584	16.4062	11.7073	11.1888	6.49351	11.3924	15.0538	0	60.4651	1.72414	0	2.08333	45.3608	1.90476	10.2564	39.5833	25	51.7647	6.61157	2.1978	10.084	11.1888
91		0	0	7.14286	4.44444	0	7.5	0	2.47934	2.06186	17.5439	9.87654	5.40541	5.45455	2.5974	16.2393	72.4138	0	0	0	8.59375	7.31707	4.1958	0	0	5.37634	10.3175	24.4186	0	0	0	30.9278	0	0	12.5	59.5238	27.0588	1.65289	2.1978	5.04202	4.1958
121		0	0	0	0	0	0	0	0	1.03093	17.5439	12.3457	0	25.4545	0	66.6667	0	0	0	0	0	1.95122	16.7832	0	10.1266	0	6.34921	13.9535	55.7471	0	0	19.5876	2.85714	0	0	0	0	0	0	0	0
151		0	0	0	0	0	0	0	0	29.8969	0	0	0	36.3636	0	11.1111	0	0	41.573	0.729927	0	0	11.1888	0	3.79747	0	3.1746	2.32558	0	0	0	4.12371	7.61905	0	0	0	0	0	0	6.72269	0
181		0	0	0	4.44444	0	0	0	0	0	5.26316	0	0	1.81818	0	0	0	0	13.4831	5.10949	5.46875	0	4.8951	1.2987	98.7342	0	0	0	8.04598	0	6.25	0	10.4762	0	0	0	0	2.47934	1.0989	8.40336	0
211		0	0	0	0	0	0	0	0	0	5.26316	0	0	0	0	0	0	0	3.37079	13.1387	0.78125	2.43902	25.1748	0	1.26582	0	3.96825	0	0	0	27.0833	0	5.71429	60.6838	0	0	8.23529	1.65289	0	5.04202	0
241		0	0	0	0	0	0	0	0	0	0	0	0	0	0	0	0	0	0	58.3942	3.90625	0	4.1958	0	11.3924	0	3.1746	0	0	0	25	0	53.3333	47.0085	0	0	55.2941	7.43802	0	10.9244	0
271		0	0	0	0	0	0	0	0	0	0	0	0	0	0	0	0	0	0	6.56934	2.34375	0	18.8811	0	0	0	0	0	0	0	34.375	0	1.90476	0	0	0	3.52941	4.95868	0	5.88235	0
301		0	0	0	8.88889	0	0	0	0.826446	0	0	0	0	0	0	0	0	0	0	13.1387	0	0	4.1958	0	0	0	1.5873	0	0	0	23.9583	0	6.66667	0	0	0	4.70588	11.5702	0	8.40336	0
331		0	0	0	7.77778	0	0	0	0	0	3.50877	2.46914	0	0	0	0.854701	0	0	33.7079	1.45985	3.125	1.46341	0	0	0	0	0	0	0	0	0	0	33.3333	0	0	0	1.17647	0	0	29.4118	0
361		0	0	0	0	0	0	6.17284	0	0	29.8246	0	0	0	0	43.5897	0	0	0	6.56934	4.6875	0	0	0	0	0	0	0	0.574713	0	14.5833	0	0	0	0	0	9.41176	0	0	3.36134	0
391		0	0	0	0	0	0	0	0	0	26.3158	0	0	0	0	11.9658	0	0	1.1236	15.3285	0	0	0	0	0	0	0	1.16279	10.3448	7.14286	14.5833	0	0	0	0	0	24.7059	0	0	0.840336	0
421		0	0	0	0	0	0	0	0	0	1.75439	43.2099	0	0	0	18.8034	0	4.34783	41.573	3.64964	1.5625	0	0	0	0	66.6667	0	2.32558	7.47126	0	7.29167	0	5.71429	0	0	0	0	1.65289	0	0	0
451		0	0	0	4.44444	0	0	51.8519	0	0	0	0	0	0	0	31.6239	0	1.44928	19.1011	0	1.5625	0	0	11.6883	0	49.4624	8.73016	2.32558	1.14943	0	15.625	0	16.1905	0	0	0	0	2.47934	0	0	0
481		0	0	0	0	0	0	0	19.8347	0	0	0	0	0	0	25.641	0	0	10.1124	0	0	0	0	10.3896	0	0	6.34921	1.16279	0	0	5.20833	0	88.5714	0	0	0	0	9.09091	12.0879	5.88235	0
511		0	0	0	0	0	0	0	0	0	8.77193	0	0	0	0	4.2735	0	4.34783	0	37.2263	4.6875	0	0	0	0	0	19.0476	0	0	1.19048	22.9167	0	28.5714	0	0	0	0	0	0	24.3697	0
541		0	0	0	0	0	0	76.5432	0	0	0	27.1605	0	0	0	0	0	14.4928	0	0	3.125	1.95122	0	0	0	0	26.1905	0	0	0	0	0	3.80952	58.1197	0	0	0	0	0	0	0
571		0	0	0	0	0	0	30.8642	0	18.5567	0	0	0	0	0	4.2735	0	0	1.1236	0	0	9.26829	0	2.5974	0	1.07527	0	0	0	3.57143	0	0	0.952381	100	0	0	0	0	10.989	52.9412	0
601		0	0	0	0	0	0	25.9259	0	14.433	3.50877	0	9.45946	0	0	52.1368	0	0	30.3371	0	4.6875	6.82927	0	53.2468	0	24.7312	0	0	0	33.3333	0	0	0	76.0684	0	0	0	0	85.7143	49.5798	0
631		5.06329	0	7.14286	0	14.2857	0	51.8519	0	64.9485	29.8246	0	22.973	0	0	63.2479	27.5862	0	4.49438	0	21.875	5.85366	21.6783	1.2987	0	66.6667	0	0	13.7931	53.5714	0	0	9.52381	0	18.75	1.19048	0	1.65289	50.5495	35.2941	4.49438
661		16.4557	0	24.2857	3.33333	55.8442	31.25	88.8889	0	45.3608	85.9649	60.4938	48.6486	18.1818	0	64.1026	55.1724	13.0435	15.7303	62.7737	29.6875	14.1463	46.8531	0	34.1772	0	0	1.16279	23.5632	48.8095	54.1667	0	21.9048	31.6239	14.5833	42.8571	0	30.5785	47.2527	30.2521	29.6875
691		94.9367	11.4583	100	64.4444	67.5325	21.25	83.9506	1.65289	25.7732	63.1579	88.8889	43.2432	92.7273	11.6883	65.812	44.8276	56.5217	53.9326	9.48905	35.9375	9.26829	37.7622	35.0649	55.6962	1.07527	19.0476	8.13953	25.2874	61.9048	61.4583	32.9897	37.1429	50.4274	61.4583	20.2381	11.7647	38.0165	43.956	44.5378	43.2432
721		100	70.8333	100	100	100	85	100	79.3388	68.0412	100	100	100	100	85.7143	74.359	77.0115	100	88.764	75.9124	100	39.0244	100	74.026	86.0759	97.8495	67.4603	96.5116	32.7586	85.7143	95.8333	48.4536	89.5238	53.8462	81.25	88.0952	98.8235	68.595	27.4725	100	88.0952
751		48.1013	100	58.5714	62.2222	80.5195	52.5	80.2469	71.9008	60.8247	71.9298	100	40.5405	78.1818	75.3247	41.0256	100	60.8696	100	55.4745	57.0312	20	86.014	59.7403	100	100	100	68.6047	32.1839	96.4286	71.875	57.732	100	41.8803	72.9167	79.7619	85.8824	31.405	68.1319	67.2269	71.875
781		44.3038	32.2917	54.2857	46.6667	57.1429	21.25	41.9753	100	28.866	19.2982	53.0864	45.9459	47.2727	45.4545	23.0769	44.8276	15.942	53.9326	10.9489	61.7188	19.5122	39.8601	100	82.2785	5.37634	65.873	63.9535	28.1609	70.2381	100	57.732	41.9048	35.8974	75	3.57143	61.1765	100	27.4725	75.6303	45.9459
811		27.8481	14.5833	54.2857	22.2222	70.1299	0	2.46914	52.0661	0	1.75439	0	32.4324	0	22.0779	36.7521	5.74713	15.942	29.2135	0.729927	33.5938	9.7561	32.8671	44.1558	11.3924	0	7.14286	100	4.5977	10.7143	82.2917	61.8557	20.9524	44.4444	9.375	0	51.7647	27.2727	21.978	33.6134	21.978
841		25.3165	1.04167	34.2857	15.5556	42.8571	1.25	0	35.5372	0	26.3158	0	8.10811	0	14.2857	21.3675	0	0	3.37079	0	7.8125	1.95122	34.965	0	6.32911	0	0	1.16279	4.5977	3.57143	47.9167	56.701	0	3.4188	23.9583	0	30.5882	19.8347	24.1758	50.4202	4.5977
871		34.1772	0	47.1429	23.3333	35.0649	38.75	0	14.876	0	3.50877	0	12.1622	0	29.8701	16.2393	0	0	40.4494	0	0	0.487805	24.4755	0	13.9241	0	11.9048	2.32558	0	0	7.29167	59.7938	0	64.1026	14.5833	0	0	66.9421	53.8462	0	3.50877
901		49.3671	37.5	38.5714	26.6667	40.2597	63.75	0	25.6198	0	7.01754	0	20.2703	0	40.2597	35.0427	0	0	8.98876	0	0	0	4.8951	0	0	0	13.4921	47.6744	6.32184	11.9048	58.3333	55.6701	0	37.6068	11.4583	0	0	0	100	0	7.01754
931		21.519	61.4583	37.1429	13.3333	41.5584	41.25	45.679	36.3636	0	43.8596	0	20.2703	0	23.3766	11.9658	3.44828	0	0	0	14.8438	4.39024	0	0	0	0	12.6984	8.13953	13.7931	25	0	64.9485	0	26.4957	5.20833	0	0	31.405	54.9451	0	11.9658
961		20.2532	0	28.5714	7.77778	32.4675	100	0	41.3223	8.24742	84.2105	0	16.2162	0	20.7792	0	43.6782	2.89855	0	0	13.2812	18.0488	0	0	0	0	3.1746	0	0	58.3333	0	69.0722	1.90476	20.5128	4.16667	11.9048	100	6.61157	86.8132	0	6.61157
991		29.1139	5.20833	47.1429	27.7778	76.6234	68.75	6.17284	35.5372	19.5876	38.5965	0	12.1622	0	15.5844	100	6.89655	0	0	48.9051	4.6875	4.87805	3.4965	1.2987	24.0506	0	19.0476	44.186	18.9655	53.5714	19.7917	100	1.90476	61.5385	12.5	86.9048	52.9412	34.7107	47.2527	29.4118	19.7917
1021		12.6582	0	54.2857	80	49.3506	15	17.284	37.1901	0	33.3333	0	14.8649	0	19.4805	13.6752	0	0	0	32.8467	31.25	15.122	47.5524	1.2987	6.32911	0	13.4921	0	14.3678	48.8095	28.125	88.6598	86.6667	70.9402	100	4.7619	7.05882	0.826446	41.7582	58.8235	15
1051		35.443	0	11.4286	32.2222	38.961	1.25	17.284	19.8347	0	77.193	45.679	12.1622	0	0	12.8205	2.29885	2.89855	10.1124	21.8978	2.34375	0	18.1818	41.5584	13.9241	0	9.52381	19.7674	100	19.0476	35.4167	80.4124	3.80952	30.7692	18.75	17.8571	0	47.1074	39.5604	37.8151	17.8571
1081		6.32911	0	12.8571	36.6667	38.961	0	4.93827	2.47934	0	26.3158	8.64198	0	0	0	52.9915	0	0	53.9326	2.18978	12.5	0	11.1888	36.3636	8.86076	4.30108	6.34921	1.16279	29.8851	22.619	31.25	81.4433	0	15.3846	0	0	0	3.30579	51.6484	11.7647	6.32911
1111		17.7215	0	24.2857	8.88889	29.8701	0	27.1605	12.3967	0	7.01754	0	14.8649	0	0	0	51.7241	23.1884	1.1236	9.48905	7.8125	1.95122	13.2867	3.8961	25.3165	0	49.2063	41.8605	14.3678	15.4762	2.08333	88.6598	0	0	94.7917	0	0	0	35.1648	0	7.8125
1141		18.9873	0	32.8571	41.1111	23.3766	0	0	4.95868	0	29.8246	0	0	0	0	6.83761	16.092	0	33.7079	3.64964	4.6875	1.46341	0	0	34.1772	0	15.0794	60.4651	45.977	0	44.7917	91.7526	37.1429	7.69231	7.29167	0	0	0	39.5604	8.40336	4.95868
1171		5.06329	0	11.4286	0	24.6753	0	2.46914	26.4463	0	47.3684	0	0	0	0	19.6581	47.1264	0	20.2247	0.729927	7.03125	100	0	0	72.1519	0	6.34921	0	0	0	17.7083	92.7835	11.4286	61.5385	21.875	82.1429	89.4118	0	54.9451	0	5.06329
1201		6.32911	0	0	0	38.961	0	0	2.47934	46.3918	0	0	0	0	0	0	6.89655	0	0	0	2.34375	0	0	3.8961	1.26582	1.07527	26.9841	18.6047	1.14943	0	0	69.0722	0	2.5641	1.04167	67.8571	15.2941	0	48.3516	0	0
1231		0	0	0	0	24.6753	0	62.963	0	53.6082	0	0	0	0	0	9.40171	0	0	7.86517	16.0584	14.8438	0	0	0	40.5063	0	3.96825	10.4651	0	0	0	81.4433	0	13.6752	27.0833	0	0	25.6198	9.89011	50.4202	0
1261		0	0	0	0	0	0	16.0494	0	0	59.6491	0	0	0	0	0	0	0	2.24719	4.37956	5.46875	0	0	0	1.26582	15.0538	0	30.2326	0	15.4762	0	63.9175	0	17.9487	73.9583	47.619	0	5.78512	4.3956	20.1681	0
1291		8.86076	0	0	0	0	0	0	17.3554	0	0	0	0	0	12.987	0	0	0	0	45.2555	34.375	0	0	0	0	0	0	5.81395	0	0	0	90.7216	0	39.3162	2.08333	0	0	11.5702	0	0	0
1321		0	0	0	17.7778	0	0	0	15.7025	3.09278	0	0	8.10811	0	0	0	0	0	2.24719	4.37956	3.125	0	0	0	29.1139	0	0	2.32558	0	0	45.8333	93.8144	0	0	0	0	0	56.1983	0	0	0
1351		0	20.8333	0	97.7778	11.6883	0	30.8642	0	0	0	0	74.3243	0	7.79221	0	0	0	7.86517	2.18978	21.0938	0	0	0	59.4937	0	0	0	0	0	0	72.1649	39.0476	23.9316	0	0	31.7647	13.2231	3.2967	0	0
1381		0	29.1667	48.5714	1.11111	68.8312	0	0	0	0	0	22.2222	13.5135	0	2.5974	33.3333	0	0	0	100	5.46875	0	34.965	0	1.26582	0	0	0	0	19.0476	0	81.4433	0	6.83761	7.29167	0	50.5882	0	4.3956	13.4454	0
1411		15.1899	7.29167	0	0	63.6364	0	1.23457	11.5702	10.3093	50.8772	34.5679	27.027	0	15.5844	12.8205	0	0	3.37079	4.37956	7.03125	0	17.4825	0	3.79747	6.45161	0	43.0233	0	13.0952	0	71.134	15.2381	50.4274	3.125	0	37.6471	0	32.967	26.8908	7.03125
time																					SpEC/+																							SpEC/+	Median
1		50	55.1546	58.9286	58.3333	100	10.1852	100	85.9155	33.3333	100	68.4685	44.5312	94.7368	84.8	39.9061	57.4803	86.7925	17.2775	74.4	100	86.3014	38.2353	44.4444	46.0938	30.7692	81.0811	37.3737	58.3942	65.3465	95.5882	52.9412	94.3182	43.5644	90.1235	50	87.6923	63.7931	47.8261	47.5177	54.4118	49.0566	38.6364	34.375	57.4803
31		33.3333	15.9794	10.7143	26.0417	72.1154	7.40741	24.5763	67.6056	6.50407	13.5802	55.8559	0	51.5789	24.8	10.7981	3.14961	36.7925	1.57068	34.4	57.5	16.4384	14.7059	4.93827	21.0938	10.2564	25.6757	4.0404	13.1387	11.8812	14.7059	13.7255	27.2727	12.8713	20.9877	20.7692	70.7692	16.3793	13.0435	21.9858	7.35294	11.3208	11.3636	8.59375	14.7059
61		12.7451	16.4948	5.35714	12.5	21.1538	2.77778	30.5085	22.5352	0	12.3457	21.6216	0	22.1053	14.4	6.10329	0	12.2642	5.75916	4.8	38.3333	5.47945	25.4902	1.23457	32.8125	25.641	8.10811	16.1616	1.45985	9.90099	30.8824	1.96078	9.09091	33.6634	32.0988	2.30769	44.6154	3.44828	0.869565	10.6383	44.1176	30.1887	54.5455	5.46875	12.3457
91		5.88235	2.57732	30.3571	0	23.0769	0	6.77966	0	17.8862	0	0	0.78125	10.5263	3.2	6.10329	0.787402	0	0	0	5	2.73973	51.9608	0	14.0625	51.2821	0	7.07071	0	43.5644	73.5294	94.1176	0	21.7822	58.0247	21.5385	15.3846	1.72414	0	7.0922	8.82353	47.1698	59.0909	0	5.88235
121		5.88235	4.12371	8.92857	0	5.76923	0	4.23729	14.7887	24.3902	0	0	0.78125	0	0.8	3.75587	1.5748	26.4151	0	0	7.5	0	12.7451	30.8642	25.7812	50	8.10811	15.1515	0	45.5446	5.88235	0	13.6364	27.7228	37.037	24.6154	6.15385	19.8276	0	53.9007	30.8824	15.0943	48.8636	0	6.15385
151		8.82353	4.12371	31.25	22.9167	0	100	5.08475	7.04225	24.3902	12.3457	0	0	15.7895	0	6.10329	3.93701	82.0755	0	0	21.6667	0	8.82353	29.6296	25	24.359	37.8378	18.1818	0	33.6634	8.82353	0	12.5	22.7723	77.7778	33.0769	23.0769	32.7586	0	26.2411	73.5294	33.9623	12.5	0	12.5
181		12.7451	30.4124	0	1.04167	0.961538	0	12.7119	11.2676	2.43902	24.6914	0	0	27.3684	16.8	20.1878	4.72441	19.8113	0	0	18.3333	0	1.96078	0	100	78.2051	58.1081	43.4343	0	31.6832	69.1176	0	3.40909	29.703	38.2716	31.5385	0	19.8276	0	25.5319	17.6471	24.5283	80.6818	0	12.7451
211		5.88235	10.3093	47.3214	30.2083	0	0	22.0339	5.6338	0	0	0	0	22.1053	48	4.22535	0.787402	0	8.37696	0	22.5	0	12.7451	39.5062	39.8438	100	0	45.4545	0	8.91089	54.4118	0	5.68182	29.703	50.6173	43.8462	0	0.862069	0	47.5177	11.7647	0	100	0	5.88235
241		0	19.0722	49.1071	5.20833	6.73077	6.48148	15.2542	24.6479	8.13008	0	0	0	14.7368	23.2	7.51174	15.748	0	0	1.6	13.3333	35.6164	28.4314	7.40741	57.0312	5.12821	81.0811	13.1313	0	65.3465	14.7059	0	37.5	55.4455	38.2716	35.3846	0	36.2069	0	21.9858	1.47059	0	11.3636	0	11.3636
271		12.7451	10.8247	4.46429	15.625	15.3846	0	15.2542	21.1268	5.69106	0	0	0	64.2105	22.4	11.2676	5.51181	3.77358	0	2.4	26.6667	19.1781	7.84314	16.0494	71.875	7.69231	33.7838	61.6162	0	0	32.3529	0	38.6364	0.990099	27.1605	14.6154	3.07692	25	0	2.12766	5.88235	9.43396	0	0	7.84314
301		33.3333	5.6701	10.7143	3.125	41.3462	2.77778	0	19.0141	0	0	0	0	9.47368	36.8	12.2066	0	73.5849	0	0	19.1667	36.9863	40.1961	53.0864	3.125	15.3846	12.1622	23.2323	0	0	8.82353	0	14.7727	0	16.0494	52.3077	35.3846	6.89655	0	0.70922	0	77.3585	0	3.90625	6.89655
331		47.0588	48.4536	0.892857	22.9167	24.0385	3.7037	38.9831	18.3099	0	0	4.5045	0	23.1579	44	9.85915	0	12.2642	1.57068	0	45.8333	0	59.8039	0	0	2.5641	0	9.09091	0	78.2178	20.5882	0	48.8636	8.91089	19.7531	40.7692	1.53846	9.48276	0	8.51064	0	43.3962	28.4091	0	8.91089
361		38.2353	19.0722	0	100	25	48.1481	0.847458	32.3944	0	1.23457	0	0	1.05263	22.4	4.22535	0	0	4.71204	0	37.5	45.2055	0	37.037	0	0	2.7027	16.1616	0	85.1485	7.35294	0	29.5455	29.703	16.0494	50.7692	0	0	0	100	0	3.77358	32.9545	3.125	3.77358
391		1.96078	13.4021	0	27.0833	11.5385	51.8519	10.1695	29.5775	0	1.23457	0	0	0	41.6	6.57277	0	10.3774	0	3.2	47.5	0	0	2.46914	0	0	2.7027	42.4242	0	9.90099	82.3529	0	5.68182	11.8812	0	21.5385	0	0	0	11.3475	0	0	23.8636	4.6875	2.46914
421		28.4314	25.2577	0	4.16667	12.5	8.33333	54.2373	9.15493	0	0	0	0	12.6316	20.8	0	0.787402	10.3774	0	55.2	0	0	0	0	0	0	70.2703	0	0	0	1.47059	0	65.9091	16.8317	0	0.769231	0	0	0	2.12766	0	0	37.5	7.8125	0
451		47.0588	43.299	0	2.08333	15.3846	0	5.9322	7.74648	0	0	0.900901	0	13.6842	0	0	0	0	0	24	1.66667	0	0	19.7531	0	0	8.10811	0	0	9.90099	20.5882	27.451	26.1364	67.3267	48.1481	3.07692	0	0	0	5.67376	0	0	11.3636	12.5	0.900901
481		4.90196	24.2268	0	0	0	0	27.1186	0	0	0	0	0	12.6316	0	12.2066	0	0	1.57068	27.2	2.5	0	0	0	0	0	100	0	0	0.990099	5.88235	25.4902	38.6364	1.9802	23.4568	36.1538	24.6154	0	0	0	0	0	46.5909	3.125	0
511		0	21.6495	0	0	9.61538	50	0	0	0	0	0	0	37.8947	0	8.92019	0	0	2.09424	1.6	0.833333	2.73973	7.84314	1.23457	0.78125	0	32.4324	0	0	0	19.1176	66.6667	20.4545	21.7822	49.3827	20.7692	83.0769	0	0	0	0	0	22.7273	16.4062	0.78125
541		0	26.2887	0	0	18.2692	13.8889	0	0	0	38.2716	0	0	6.31579	0	32.3944	0	0	2.6178	75.2	0	0	1.96078	0	0	0	0	0	0	0	0	37.2549	53.4091	51.4851	96.2963	3.84615	44.6154	100	0	0	0	0	28.4091	9.375	0
571		0	45.3608	0	12.5	30.7692	0	1.69492	9.15493	0	3.7037	15.3153	0	37.8947	0	23.4742	0	0	8.90052	15.2	0	0	4.90196	0	40.625	0	1.35135	0	5.83942	0	0	84.3137	6.81818	36.6337	9.87654	86.1538	0	1.72414	0	0	0	0	37.5	2.34375	1.69492
601		0	53.0928	0	26.0417	31.7308	12.963	65.2542	2.11268	0	24.6914	62.1622	0	53.6842	32.8	15.0235	63.7795	36.7925	0	0	55.8333	5.47945	0	0	28.9062	0	6.75676	0	35.0365	37.6238	0	84.3137	97.7273	23.7624	32.0988	4.61538	100	18.1034	0	0	0	0	51.1364	100	18.1034
631		34.3137	58.7629	12.5	14.5833	37.5	0	45.7627	66.9014	15.4472	30.8642	61.2613	22.6562	78.9474	48	25.3521	100	45.283	35.6021	84.8	50.8333	72.6027	33.3333	46.9136	39.0625	50	5.40541	41.4141	37.9562	53.4653	76.4706	82.3529	36.3636	45.5446	92.5926	35.3846	78.4615	23.2759	34.7826	0	58.8235	0	65.9091	22.6562	41.4141
661		59.8039	52.5773	60.7143	32.2917	55.7692	15.7407	58.4746	68.3099	25.2033	43.2099	68.4685	48.4375	67.3684	68.8	41.3146	62.9921	53.7736	41.8848	88	47.5	100	94.1176	100	60.1562	47.4359	71.6216	72.7273	55.4745	69.3069	86.7647	90.1961	75	30.6931	82.716	34.6154	29.2308	29.3103	84.3478	56.0284	70.5882	47.1698	54.5455	35.9375	58.4746
691		65.6863	58.2474	72.3214	44.7917	80.7692	3.7037	87.2881	78.8732	30.0813	48.1481	76.5766	57.8125	67.3684	66.4	44.6009	85.0394	85.8491	48.1675	84	57.5	83.5616	100	74.0741	64.0625	65.3846	83.7838	71.7172	42.3358	57.4257	91.1765	100	75	60.396	100	62.3077	70.7692	25	100	53.1915	57.3529	18.8679	72.7273	51.5625	66.4
721		99.0196	60.3093	84.8214	91.6667	95.1923	30.5556	82.2034	100	60.9756	8.64198	100	100	100	100	100	74.0157	100	100	100	51.6667	93.1507	85.2941	66.6667	91.4062	60.2564	95.9459	100	100	62.3762	100	72.549	100	79.2079	69.1358	83.0769	83.0769	32.7586	80.8696	48.227	100	100	61.3636	71.0938	85.2941
751		100	100	100	73.9583	65.3846	0	60.1695	19.7183	100	0	0	16.4062	52.6316	97.6	0	22.8346	86.7925	0	2.4	0	45.2055	1.96078	20.9877	10.9375	58.9744	83.7838	63.6364	0	57.4257	1.47059	0	67.0455	0	0	100	12.3077	0	49.5652	36.8794	50	52.8302	0	68.75	36.8794
781		54.902	29.8969	0	23.9583	0	0	52.5424	0	22.7642	0	0	0	0	55.2	3.28638	0	15.0943	0	0	0	0	0	0	0	0	0	65.6566	0	0	4.41176	0	0	0	0	0	0	0	0	0	0	0	0	39.0625	0
811		0	0	0	0	0	0	0	0	0	0	0	0	0	0	1.40845	0	0	0	0	0	1.36986	0	0	0	0	6.75676	33.3333	20.438	0	0	0	0	2.9703	0	0	0	0	0	0	0	0	0	0	0
841		0	0	0	0	0	12.037	0	0	0	0	0	0	0	0	0.938967	0	0	0	0	0	1.36986	0	0	0	0	0	2.0202	37.2263	0	20.5882	0	0	0	0	8.46154	0	0	0	0	0	0	0	0	0
871		0	0	0	12.5	0	3.7037	0	0	21.9512	0	0	0	0	0	0.938967	0	0	0	3.2	0	23.2877	41.1765	0	3.125	0	0	2.0202	2.18978	0	88.2353	0	0	1.9802	0	41.5385	0	0	0	26.2411	0	0	0	0	0
901		0	0	0	0	0	0	0	2.11268	0	0	0	0	0	0	24.4131	0	1.88679	0	76	0	0	0	0	0.78125	0	0	44.4444	15.3285	0	23.5294	0	0	39.604	0	12.3077	0	0	0	2.12766	0	0	0	0	0
931		2.94118	0	0	1.04167	0	0	0	0	8.94309	17.284	0	0	0	0	1.40845	0	0	0	0	0	0	2.94118	3.7037	0.78125	0	0	4.0404	3.64964	0	52.9412	0	0	76.2376	0	0	0	12.931	6.08696	27.6596	0	0	0	0	0
961		4.90196	0	0	30.2083	0	0	0	0	3.25203	0	0	0	0	0	29.5775	0	0	0	0	22.5	43.8356	8.82353	13.5802	1.5625	0	0	43.4343	0	76.2376	57.3529	0	0	4.9505	0	11.5385	0	10.3448	74.7826	8.51064	0	0	0	13.2812	0
991		0	0	0	53.125	0	0	0	0	0	7.40741	0	0	0	0	1.40845	0	0	0	0	38.3333	1.36986	0	2.46914	1.5625	0	0	8.08081	0	8.91089	0	0	0	43.5644	3.7037	11.5385	0	4.31034	0	23.4043	0	0	0	31.25	0
1021		1.96078	0	0	44.7917	0.961538	0	0	0	0	0	0	36.7188	0	0	6.57277	0	1.88679	0	72.8	0	10.9589	0	19.7531	95.3125	0	0	15.1515	0	6.93069	0	0	0	9.90099	0	2.30769	0	12.069	0	9.21986	0	0	0	14.0625	0
1051		50.9804	0	0	75	0	0	0	0	4.87805	0	0	82.8125	0	0	4.69484	0	0	0	2.4	0	5.47945	0	4.93827	0	0	0	11.1111	0	8.91089	0	0	37.5	50.495	65.4321	0	0	7.75862	23.4783	0	0	0	0	2.34375	0
1081		0	0	0	48.9583	0	5.55556	0	0	26.0163	19.7531	0	0	0	0	47.4178	0	0	0	0	0	12.3288	0	1.23457	0	0	0	63.6364	33.5766	8.91089	0	0	0	100	34.5679	2.30769	0	0	0	2.83688	0	0	0	35.1562	0
1111		0	0	0	0	0	16.6667	0	0	0	0	0	0	0	0	10.7981	0	14.1509	0	0	0	0	0	8.64198	25	0	0	3.0303	0	6.93069	0	0	0	40.5941	16.0494	24.6154	0	11.2069	0	0	0	0	0	7.8125	0
1141		0	0	0	0	0	0	0	0	0	0	0	6.25	0	0	1.40845	3.14961	0	0	0	0	0	0	2.46914	39.0625	39.7436	0	53.5354	0	0	0	0	0	0	7.40741	28.4615	0	0	0	0	0	0	0	39.0625	0
1171		0	0	0	68.75	0	0	0	16.1972	0	0	0	72.6562	0	0	4.22535	82.6772	6.60377	0	0	0	6.84932	0	0	9.375	0	0	2.0202	12.4088	0	0	0	0	0	43.2099	31.5385	0	2.58621	0	0	0	0	0	0	0
1201		0	0.515464	0	0	0	0	24.5763	5.6338	0	0	0	2.34375	0	0	31.9249	3.14961	0	0	0	0	0	3.92157	0	57.0312	12.8205	70.2703	2.0202	0	0	0	0	0	0	74.0741	29.2308	0	0	0	68.0851	0	0	0	17.9688	0
1231		0	0	0	0	0	0	37.2881	2.8169	0	0	0	0.78125	0	0	15.493	2.3622	0	0	0.8	0	0	0	8.64198	18.75	0	17.5676	31.3131	0	0	0	0	0	17.8218	54.321	0	0	0	0	0	83.8235	0	0	35.9375	0
1261		0	0	0	0	0	0	0	24.6479	0	0	0	0.78125	0	0	0	7.08661	0	0	5.6	0	0	0	1.23457	0	0	25.6757	2.0202	0	36.6337	0	0	0	10.8911	74.0741	3.07692	0	0	0	0	0	0	0	9.375	0
1291		0	0	0	0	0	0	0	9.85915	11.3821	11.1111	0	29.6875	0	0	0	0.787402	12.2642	0	0	0	0	7.84314	39.5062	0	0	6.75676	2.0202	0	100	0	0	0	0	0	6.92308	0	0	3.47826	0	0	0	0	7.03125	0
1321		0	0	48.2143	0	0	0	0	0	8.13008	22.2222	0	1.5625	0	0	0	14.1732	28.3019	0	67.2	0	65.7534	0	8.64198	0	0	41.8919	47.4747	0	0	0	37.2549	18.1818	38.6139	0	21.5385	0	7.75862	0	0	0	0	0	64.8438	0
1351		0	18.5567	0.892857	25	0	6.48148	0	0	0	0	0	6.25	0	0	8.4507	26.7717	4.71698	0	3.2	0	68.4932	23.5294	46.9136	43.75	0	5.40541	0	24.0876	83.1683	39.7059	39.2157	10.2273	32.6733	46.9136	45.3846	0	0	0	0	48.5294	0	7.95455	7.8125	5.40541
1381		0	19.0722	0	25	22.1154	0	0	0	0	27.1605	0	92.1875	44.2105	29.6	0	48.0315	17.9245	0	0	45	26.0274	0	0	14.0625	0	55.4054	24.2424	9.48905	61.3861	36.7647	56.8627	44.3182	1.9802	7.40741	17.6923	0	0	7.82609	13.4752	11.7647	0	50	17.9688	13.4752
1411		0	0	0	0	22.1154	0	47.4576	23.2394	4.06504	0	20.7207	8.59375	42.1053	52.8	0	55.9055	57.5472	0	0	75.8333	58.9041	5.88235	2.46914	22.6562	10.2564	0	4.0404	24.0876	39.604	8.82353	68.6275	46.5909	0	85.1852	16.1538	66.1538	24.1379	0	9.92908	2.94118	11.3208	38.6364	17.9688	11.3208
Slope calculation
Time																					UAS-hid,rpr;ls-tim/s-tim	Median		Slothe	0.5	Sloexp	ratio
571		0	1.90476	0	0	0	0	0.990099	12.9032	0	17.1233	0	0	0	5.10204	1.11111	0	57.7465	0	43.299	0	0		0.278527	0.139263	0.249282	0.895003
691		2.5641	48.5714	0	30.6306	35.1562	45.8333	62.3762	3.22581	14.6341	27.3973	25.2252	67.0732	42.8571	36.7347	75.5556	29.1971	31.6901	53.6364	53.6082	6.30631	33.4232
																								Total	N>0.14	N<0.14
[truncated: 65 more rows]
[truncated: 18 more columns]

## Sheet: Fig. S6
LD
time																										UAS-hid,rpr/Y;ls-tim	Median
[truncated: 616 more rows]
[truncated: 7 more columns]

## Sheet: Fig. 5
5B
[truncated: 99 more rows]

[truncated: 1 more sheets: Fig. S7]
